# Supplementary material for: Drawing a high-resolution functional map of adeno-associated virus capsid by massively parallel sequencing
Source: Nat Commun. 2014 Jan 17;5:3075. doi: 10.1038/ncomms4075 (PMC3941020; doi:10.1038/ncomms4075)
Supplement: Supplementary Data 1 — AAV Barcode-Seq data obtained with AAV-Serotype-VBCLib [file ncomms4075-s2.xlsx]

## Sheet: Note
Supplementary_Data_1. AAV Barcode-Seq data obtained with AAV-Serotype-VBCLib
General Notes:
1) This excel file provides all the PD (Phenotypic Difference) and GNR (Globally Normalized Ratio) data obtained by the AAV Barcode-Seq analysis.
2) All the PD and GNR values were determined in the comparison between each AAV species and the wild type AAV9 (Sheet:Serotype_AAV9) reference control.
3) PD value is the mean of GNR values. PD values can be found in the " Serotype_AAV9_mean" sheet. GNR values can be found in the "xxx_GNR" sheets.
Description of Sheets
1) The name of the excel sheets, "Serotype_AAV9", indicate the data obtained by the comparison of each AAV species with the wild type AAV9.
2) no_of_replicates: The number of replicates used in each experiment. For example, when we used 3 mice to determine each tissue transduction efficiency, "3" is given to a cell.
3) no_of_elements: The number of the GNR value elements obtained from each AAV species (reference controls and mutants) in each phenotype. When an experiment was done in triplicate using an AAV library containing 15 AAV9 reference control clones and 2 clones per serotype or mutant, the number of elements for the AAV9 reference control is 90 (15 (nunmber of clones in a library) x 2 (lt- and rt-VBC…
4) mean: PD values. Each PD value is the mean of all the GNR values of each AAV species-phenotype combination.
5) STDEVP: The standard deviation of all the GNR value elements of each AAV species-phenotype combination. Please note that STDEVP is the uncorrected standard deviation.
6) P_value: Two-tailed Mann Whitney U-test P values in the comparison between the GNR values of the reference control and those of each AAV species in each phenotype,
7) xxx_GNR: GNR values
Description of Rows
1) AAV species. AAV1 throught rh10, AAV serotypes; AAV1.9-1 and AAV1.9-3-5, AAV1 and AAV9 chimeric mutants; AAV2R585E, an AAV2 mutant carrying an R585E mutation.
2) AAV8* and AAVrh10*: Data obtained from a separate AAV-Serotype-VBCLib. The reference control for AAV8* and AAVrh10* was AAV9_reference_no_2 while the reference control for all the others was AAV9_reference_no_1.
Description of Columns
1) Brain: Transduction efficiency in the mouse brain.
2) Heart: Transduction efficiency in the mouse heart.
3) Lung: Transduction efficiency in the mouse lung.
4) Liver: Transduction efficiency in the mouse liver.
5) Kidney: Transduction efficiency in the mouse kidney.
6) Spleen: Transduction efficiency in the mouse spleen.
7) Intestine: Transduction efficiency in the mouse intestine.
8) Pancreas: Transduction efficiency in the mouse pancreas.
9) Testis: Transduction efficiency in the mouse testis.
10) Muscle: Transduction efficiency in the mouse skeletal muscle.
11) Fat: Transduction efficiency in the mouse visceral adipose tissue.
12) Skin: Transduction efficiency in the mouse dorsal skin.
13) T1: Blood concentration 1 min after intravenous bolus injection into mice.
14) T2: Blood concentration 10 min after intravenous bolus injection into mice
15) T3: Blood concentration 30 min after intravenous bolus injection into mice.
16) T4: Blood concentration 1 h after intravenous bolus injection into mice.
17) T5: Blood concentration 4 h after intravenous bolus injection into mice.
18) T6: Blood concentration 8 h after intravenous bolus injection into mice.
19) T7: Blood concentration 24 h after intravenous bolus injection into mice.
20) T8: Blood concentration 72 h after intravenous bolus injection into mice.
21) Pro5Binding: The results of cell surface binding assay using CHO Pro5 cells.
22) Lec2Binding: The results of cell surface binding assay using CHO Lec2 cells.
23) Pro5Tx: Transduction efficiency in CHO Pro5 cells.
24) Lec2Tx: Transduction efficiency in CHO Lec2 cells.
25) AAV9NTAb_T1: Blood concentration 1 min after intravenous bolus injection into mice pre-immunized with AAV9-CMV-LacZ vector
26) AAV9NTAb_T2: Blood concentration 10 min after intravenous bolus injection into mice pre-immunized with AAV9-CMV-LacZ vector
27) AAV9NTAb_T3: Blood concentration 30 min after intravenous bolus injection into mice pre-immunized with AAV9-CMV-LacZ vector
28) AAV9NTAb_T4: Blood concentration 60 min after intravenous bolus injection into mice pre-immunized with AAV9-CMV-LacZ vector
Description of References
AAV9_reference_no_1: References for all but AAV8* and AAVrh10*.
AAV9_reference_no_2: References for AAV8* and AAVrh10*.
Other notes:
We are not confident with the data on AAV4, because we substantially lost this serotype during the purification procedure, and the VBC Illumina sequence read numbers of the AAV4 clones in the AAV library stock were 2-log lower than the other clones contained in the library.

## Sheet: Serotype_AAV9_no_of_replicates
	Brain	Heart	Lung	Liver	Kidney	Spleen	Intestine	Pancreas	Testis	Muscle	Fat	Skin	T1	T2	T3	T4	T5	T6	T7	T8	Pro5Binding	Lec2Binding	Pro5Tx	Lec2Tx	AAV9NTAb_T1	AAV9NTAb_T2	AAV9NTAb_T3	AAV9NTAb_T4
AAV1	3	3	3	3	3	3	3	3	3	3	3	3	3	3	3	3	3	3	3	3	3	3	3	3	3	3	3	3
AAV2	3	3	3	3	3	3	3	3	3	3	3	3	3	3	3	3	3	3	3	3	3	3	3	3	3	3	3	3
AAV3	3	3	3	3	3	3	3	3	3	3	3	3	3	3	3	3	3	3	3	3	3	3	3	3	3	3	3	3
AAV4	3	3	3	3	3	3	3	3	3	3	3	3	3	3	3	3	3	3	3	3	3	3	3	3	3	3	3	3
AAV5	3	3	3	3	3	3	3	3	3	3	3	3	3	3	3	3	3	3	3	3	3	3	3	3	3	3	3	3
AAV6	3	3	3	3	3	3	3	3	3	3	3	3	3	3	3	3	3	3	3	3	3	3	3	3	3	3	3	3
AAV7	3	3	3	3	3	3	3	3	3	3	3	3	3	3	3	3	3	3	3	3	3	3	3	3	3	3	3	3
AAV8	3	3	3	3	3	3	3	3	3	3	3	3	3	3	3	3	3	3	3	3	3	3	3	3	3	3	3	3
AAV9_reference_no_1	3	3	3	3	3	3	3	3	3	3	3	3	3	3	3	3	3	3	3	3	3	3	3	3	3	3	3	3
AAVrh10	3	3	3	3	3	3	3	3	3	3	3	3	3	3	3	3	3	3	3	3	3	3	3	3	3	3	3	3
AAV1.9-1	3	3	3	3	3	3	3	3	3	3	3	3	3	3	3	3	3	3	3	3	3	3	3	3	3	3	3	3
AAV1.9-3-5	3	3	3	3	3	3	3	3	3	3	3	3	3	3	3	3	3	3	3	3	3	3	3	3	3	3	3	3
AAV2R585E	3	3	3	3	3	3	3	3	3	3	3	3	3	3	3	3	3	3	3	3	3	3	3	3	3	3	3	3
AAV9_reference_no_2																									2	2	2	2
AAV8*																									2	2	2	2
AAVrh10*																									2	2	2	2

## Sheet: Serotype_AAV9_no_of_elements
	Brain	Heart	Lung	Liver	Kidney	Spleen	Intestine	Pancreas	Testis	Muscle	Fat	Skin	T1	T2	T3	T4	T5	T6	T7	T8	Pro5Binding	Lec2Binding	Pro5Tx	Lec2Tx	AAV9NTAb_T1	AAV9NTAb_T2	AAV9NTAb_T3	AAV9NTAb_T4
AAV1	11	10	10	12	12	12	10	11	12	12	11	12	12	12	12	11	12	11	12	12	12	11	12	12	12	12	12	11
AAV2	12	11	11	12	12	11	12	12	12	12	12	12	12	12	11	12	12	12	11	12	12	12	12	12	12	12	12	12
AAV3	10	12	12	12	12	12	12	10	11	12	10	12	12	12	12	12	12	11	12	11	12	12	12	12	12	12	12	12
AAV4	11	12	12	11	11	10	11	11	11	10	11	10	12	11	12	12	12	12	12	12	12	11	12	12	12	11	12	12
AAV5	12	11	12	12	12	12	11	11	12	12	12	12	12	12	12	11	12	12	12	12	12	12	12	12	12	12	12	11
AAV6	10	12	12	12	12	12	12	11	12	11	12	11	12	11	12	12	12	10	12	12	12	12	12	11	12	11	12	12
AAV7	12	12	12	11	12	12	12	10	11	11	12	12	12	12	12	11	12	12	12	12	12	11	12	12	12	12	12	12
AAV8	12	12	12	12	12	12	11	12	12	12	11	12	12	12	12	11	12	12	12	12	12	12	11	12	12	12	12	12
AAV9_reference_no_1	600	599	591	598	599	585	594	576	588	597	488	600	599	599	597	599	598	600	600	598	598	599	599	596	600	599	600	600
AAVrh10	12	12	12	12	12	10	12	12	12	12	12	11	11	11	12	12	12	12	12	11	12	11	12	11	12	12	12	12
AAV1.9-1	11	12	12	10	12	11	11	11	11	12	11	10	12	12	12	11	12	11	12	12	12	12	12	12	12	12	12	12
AAV1.9-3-5	12	11	12	12	12	12	12	11	11	11	12	12	12	12	10	12	12	10	11	12	12	12	11	12	11	12	12	12
AAV2R585E	58	59	60	60	56	55	60	53	60	60	59	59	59	60	59	60	58	60	59	60	59	58	56	56	60	58	58	60
AAV9_reference_no_2																									395	397	397	397
AAV8*																									8	8	8	8
AAVrh10*																									8	8	8	7

## Sheet: Serotype_AAV9_mean
	Brain	Heart	Lung	Liver	Kidney	Spleen	Intestine	Pancreas	Testis	Muscle	Fat	Skin	T1	T2	T3	T4	T5	T6	T7	T8	Pro5Binding	Lec2Binding	Pro5Tx	Lec2Tx	AAV9NTAb_T1	AAV9NTAb_T2	AAV9NTAb_T3	AAV9NTAb_T4
AAV1	0.0644438	0.0599519	0.0182792	0.0709239	0.0724697	0.0458786	0.0411505	0.00682329	0.0538602	0.062184	0.0341801	0.067571	0.777318	0.876382	0.72897	0.730818	0.253338	0.136094	0.0221512	0.264524	410.246	0.00536742	67.9583	0.418445	1.3092	88.5881	172.924	117.308
AAV2	0.0907339	0.234437	1.14061	0.137198	0.112069	0.352607	0.0940564	0.124092	0.0789167	0.177855	0.0710397	0.0446803	0.524174	0.224409	0.135445	0.163548	0.14109	0.144796	0.132686	0.0898802	91.677	0.0261187	671.228	47.7358	0.774701	20.3505	43.664	26.2249
AAV3	0.000914554	0.0166589	0.0706587	0.00359868	0.241053	0.00484879	0.000202753	0.000152106	0.0065042	0.0211268	0.000209902	0.00448645	0.147498	0.00648056	0.00173307	0.00137211	0.00205285	0.0021166	0.00816414	0.00860606	1.38995	0.00336517	4.40214	0.258406	0.333862	0.931325	0.855388	0.617711
AAV4	0.0752472	0.0616258	107.085	0.0110698	0.0537332	0.108125	0.0452962	0.01154	0.408407	0.00902317	0.0381372	0.0318323	0.227245	0.261944	0.159729	0.240438	0.321837	0.593541	1.06369	5.52895	36.4645	0.00658447	0.49231	0.0850144	1.16019	21.872	40.4975	38.5685
AAV5	0.140303	0.109669	1.43588	0.036343	0.0770465	0.183406	0.0454845	0.0324873	0.0444088	0.0760707	0.0787125	0.0944676	0.679426	0.812793	0.366046	0.43605	0.221681	0.189705	0.0804794	0.415345	7755.93	0.010669	416.551	0.483	1.30219	66.3662	72.9262	41.8133
AAV6	0.0311387	0.125547	0.106247	0.415301	0.0692052	0.358693	0.148367	0.0788643	0.0623928	0.116698	0.0135784	0.0351317	0.652738	0.742566	0.477752	0.63896	0.201685	0.0917506	0.0221393	0.247334	330.863	0.00683214	2.79474	0.0372486	1.32878	74.442	116.022	94.6492
AAV7	0.187014	0.32439	0.455513	0.93549	0.319825	0.286647	0.228306	0.0475528	0.0946772	0.437472	0.313608	0.414354	0.936194	0.888023	0.67714	0.674616	0.267198	0.211213	0.0714271	0.313324	0.973591	0.00260417	0.104615	0.0284437	1.32688	80.3336	180.851	132.638
AAV8	0.331564	0.562162	0.860143	3.81366	0.670029	0.719355	0.609463	0.295426	0.263437	1.35625	0.397076	0.908482	1.25717	1.01944	0.722053	0.724144	0.28942	0.347419	0.152086	0.535638	1.1244	0.00336424	1.28573	0.359834	1.52748	70.2267	50.2668	19.7137
AAV9_reference_no_1	1	1	1	1	1	1	1	1	1	1	1	1	1	1	1	1	1	1	1	1	1	1	1	1	1	1	1	1
AAVrh10	0.537112	1.18004	1.1477	3.13811	0.55532	0.353084	0.570445	0.590204	0.325916	0.948863	0.492286	0.66203	1.06873	1.43456	0.650676	0.672243	0.266237	0.296676	0.120102	0.412542	1.7963	0.00406656	3.5907	0.356905	1.20478	28.7113	4.57606	2.34194
AAV1.9-1	0.00557581	0.290127	0.00300865	0.0310478	0.11018	0.191461	0.0737294	0.00453631	0.0223877	0.130467	0.00262028	0.00664842	0.989331	0.845748	0.529726	0.678353	0.305885	0.122736	0.0318597	0.436963	91.2125	0.00298419	6.36326	0.0517319	0.910482	3.82411	1.4834	1.21415
AAV1.9-3-5	0.221207	0.0855001	0.145163	0.60882	0.21648	0.257962	0.0776667	0.0157867	0.0944936	0.243516	0.125684	0.510429	1.17559	0.481981	0.466822	0.40619	0.0581261	0.0262028	0.0323085	0.339082	46.9442	0.00235901	5.3868	0.37154	1.44833	57.2368	258.624	97.154
AAV2R585E	0.126373	0.245528	0.238111	0.00537466	0.614273	0.100691	0.151417	0.015365	0.618506	0.175339	0.0447782	0.042415	1.12125	1.21103	1.02088	1.27818	1.68612	1.76672	2.39418	0.524636	0.601191	0.00125072	0.0730337	0.0097391	1.93842	99.839	236.769	238.975
AAV9_reference_no_2																									1	1	1	1
AAV8*																									1.06807	8.51183	4.11604	1.77086
AAVrh10*																									0.834865	14.5441	4.39673	1.84128

## Sheet: Serotype_AAV9_STDEVP
	Brain	Heart	Lung	Liver	Kidney	Spleen	Intestine	Pancreas	Testis	Muscle	Fat	Skin	T1	T2	T3	T4	T5	T6	T7	T8	Pro5Binding	Lec2Binding	Pro5Tx	Lec2Tx	AAV9NTAb_T1	AAV9NTAb_T2	AAV9NTAb_T3	AAV9NTAb_T4
AAV1	0.118273	0.0315392	0.0264251	0.0608084	0.0744921	0.0531918	0.108529	0.0100053	0.0402147	0.0766773	0.0493563	0.100303	0.131579	0.439562	0.347598	0.181595	0.10907	0.123238	0.00817182	0.289406	162.819	0.00508612	35.3302	0.240136	0.371418	40.8869	64.9812	63.4975
AAV2	0.0614361	0.0715951	0.800077	0.0562474	0.0883584	0.279283	0.0903029	0.105805	0.0656515	0.129923	0.0848795	0.0481836	0.122744	0.0964901	0.076333	0.0424019	0.0345834	0.0425494	0.0521441	0.0900265	29.4694	0.0288096	244.912	17.5706	0.145498	13.2905	30.0484	13.146
AAV3	0.00272094	0.0163579	0.0875176	0.00197327	0.189012	0.00517877	0.000275631	0.000153954	0.010248	0.028287	0.000349439	0.00711683	0.0734006	0.00370829	0.00136059	0.000871163	0.0013739	0.00214168	0.011009	0.0112105	0.562125	0.00220139	2.1324	0.09059	0.166145	0.482553	0.247588	0.316703
AAV4	0.134343	0.050098	130.197	0.0127102	0.0590586	0.119308	0.0481021	0.0137317	0.512572	0.013794	0.0598314	0.0218387	0.081142	0.0981525	0.0819702	0.10072	0.127365	0.289	0.595776	3.94941	16.894	0.00790858	0.373952	0.0920917	0.666521	13.4657	20.0256	17.7631
AAV5	0.153838	0.124139	1.20601	0.0404254	0.0862401	0.127911	0.0529809	0.0299236	0.0325492	0.0614935	0.0917914	0.104045	0.132559	0.311615	0.0913922	0.143175	0.0918125	0.136926	0.038835	0.199441	2667.41	0.00862192	187.842	0.406032	0.305677	33.9177	41.5093	36.5264
AAV6	0.0642784	0.100721	0.14391	0.329652	0.0716833	0.298597	0.209736	0.125545	0.0494654	0.0477363	0.0156899	0.0413415	0.161852	0.25479	0.192584	0.320124	0.0611977	0.0338305	0.00601344	0.278831	111.079	0.00414196	1.37782	0.0212294	0.458646	55.5406	52.877	62.0729
AAV7	0.116811	0.203686	0.280086	0.389589	0.102636	0.226366	0.127158	0.0453389	0.0507841	0.312694	0.201018	0.285532	0.194844	0.464435	0.215402	0.124786	0.168258	0.161942	0.0256348	0.171351	0.442229	0.00126028	0.0633523	0.0127653	0.334914	49.8143	57.2064	48.4469
AAV8	0.255585	0.348858	0.56194	1.80702	0.278667	0.806093	0.192919	0.288317	0.140492	0.773751	0.194603	0.50845	0.52411	0.521021	0.150722	0.101891	0.107982	0.238732	0.0605649	0.187455	0.517931	0.00209828	0.349583	0.191717	0.489826	71.0775	38.3987	14.9711
AAV9_reference_no_1	0.586689	0.695211	0.79054	0.591866	0.626332	0.769879	0.583913	1.00225	0.712831	0.422167	0.632282	0.569169	0.36874	0.591676	0.514834	0.344554	0.381783	0.461396	0.47093	0.423802	0.498409	0.360364	0.568611	0.693447	0.369653	0.449402	0.34392	0.261414
AAVrh10	0.375555	0.404441	0.774749	1.24917	0.291447	0.125653	0.240975	0.593715	0.200064	0.365105	0.22818	0.321996	0.130663	0.264854	0.118416	0.12109	0.0747501	0.116771	0.0413354	0.130535	0.729664	0.0013334	3.70554	0.09813	0.253301	22.6791	2.02111	1.63315
AAV1.9-1	0.0098966	0.24442	0.0032928	0.0118304	0.12883	0.201217	0.134032	0.00513737	0.0203401	0.176126	0.0039485	0.010476	0.198876	0.489263	0.125108	0.119986	0.0653499	0.0653794	0.014574	0.299294	34.3444	0.00294615	2.58979	0.0352982	0.181317	1.82202	0.48563	0.662438
AAV1.9-3-5	0.105048	0.0504212	0.121939	0.446441	0.158764	0.232515	0.0660335	0.0218441	0.112892	0.124911	0.0972043	0.510357	0.620411	0.246492	0.161981	0.124914	0.0273387	0.0106634	0.00984307	0.166959	26.986	0.00234223	1.72295	0.293781	0.514974	22.8121	207.235	43.8613
AAV2R585E	0.130187	0.238041	0.247092	0.00350055	0.581597	0.0778809	0.140468	0.0263472	0.472188	0.134314	0.057054	0.0445664	0.343262	0.745256	0.485261	0.300142	0.655969	0.790767	1.47844	0.531073	0.346163	0.000944104	0.0561062	0.00651314	0.688938	66.0625	125.963	118.426
AAV9_reference_no_2																									0.492913	0.739348	0.717636	0.314813
AAV8*																									0.364427	9.19677	3.52564	0.680326
AAVrh10*																									0.265844	9.47021	2.71837	0.433176

## Sheet: Serotype_AAV9_P_value
	Brain	Heart	Lung	Liver	Kidney	Spleen	Intestine	Pancreas	Testis	Muscle	Fat	Skin	T1	T2	T3	T4	T5	T6	T7	T8	Pro5Binding	Lec2Binding	Pro5Tx	Lec2Tx	AAV9NTAb_T1	AAV9NTAb_T2	AAV9NTAb_T3	AAV9NTAb_T4
AAV1	2.2408e-08	6.6816e-08	6.0038e-08	3.2498e-09	3.6258e-09	3.4582e-09	8.0508e-08	1.70172e-08	3.4136e-09	3.124e-09	1.8723e-08	3.2122e-09	0.0030876	0.44004	0.077736	0.0020578	8.2658e-09	2.4018e-08	2.9346e-09	2.06e-07	2.9384e-09	1.29284e-08	2.9366e-09	5.2128e-05	0.00078514	2.9366e-09	2.9346e-09	1.29212e-08
AAV2	4.165e-09	1.90092e-07	0.49392	4.1752e-09	4.988e-09	5.3804e-05	4.1538e-09	1.21814e-06	3.9774e-09	5.2584e-09	6.7406e-09	2.9346e-09	1.67336e-08	1.35402e-08	1.44672e-08	2.9366e-09	3.4172e-09	3.3102e-09	1.35894e-08	2.9984e-09	2.9384e-09	2.9366e-09	2.9366e-09	2.9424e-09	0.0042804	2.9366e-09	2.9346e-09	2.9346e-09
AAV3	5.7376e-08	2.9366e-09	6.6844e-09	2.9384e-09	6.6038e-08	2.964e-09	2.9462e-09	5.8046e-08	1.34166e-08	2.9702e-09	6.1148e-08	2.9346e-09	2.9366e-09	2.9366e-09	2.9404e-09	2.9366e-09	2.9384e-09	1.29212e-08	2.9346e-09	1.29356e-08	0.0071278	2.9366e-09	5.2416e-09	1.58304e-07	1.8705e-08	0.54058	0.46058	7.1956e-05
AAV4	2.9556e-08	3.7362e-09	3.0128e-09	1.29356e-08	1.50396e-08	1.82946e-07	1.37812e-08	2.0518e-08	0.00027734	5.7456e-08	1.94232e-08	5.7376e-08	2.9366e-09	9.656e-08	3.2854e-09	3.0572e-09	1.5104e-08	0.0006362	0.85026	7.348e-08	2.9384e-09	1.29284e-08	0.00082666	6.2362e-09	0.74344	1.29284e-08	2.9346e-09	2.9346e-09
AAV5	1.43014e-08	5.9224e-08	0.22914	2.9984e-09	3.8116e-09	4.6226e-08	1.3922e-08	5.5822e-08	3.2768e-09	3.1876e-09	8.2688e-09	3.3434e-09	9.6208e-06	0.38182	5.8654e-09	3.4324e-08	6.0314e-09	8.0682e-09	2.9942e-09	2.3324e-07	2.9384e-09	2.9366e-09	2.9366e-09	0.00060712	0.00025906	2.9366e-09	2.9346e-09	1.29212e-08
AAV6	6.5436e-08	1.05248e-08	2.6314e-08	0.000126092	3.699e-09	0.000110712	2.7258e-08	5.1482e-07	3.5922e-09	1.44672e-08	3.207e-09	1.29212e-08	1.34378e-05	0.24318	5.1276e-06	0.000245	4.8008e-09	6.1588e-08	2.9346e-09	8.7464e-08	2.9384e-09	2.9366e-09	9.5258e-07	1.295e-08	0.00161314	1.29284e-08	2.9346e-09	2.9346e-09
AAV7	1.55936e-08	1.96686e-05	0.0027886	0.86338	4.9574e-08	2.5248e-06	1.93016e-08	4.2092e-07	1.71568e-08	9.923e-06	2.343e-06	9.3616e-06	0.96904	0.57724	0.0152318	1.9135e-05	1.09722e-08	9.4318e-09	2.9642e-09	1.79586e-08	0.97822	1.29284e-08	3.0572e-09	2.9424e-09	0.0007666	2.9366e-09	2.9346e-09	2.9346e-09
AAV8	3.2294e-06	0.0068742	0.60912	2.2376e-08	0.044168	0.0197714	0.0028224	0.0008019	1.09732e-07	0.135208	3.8232e-05	0.4912	0.039836	0.70342	0.023548	0.00011727	1.03496e-08	6.8468e-07	3.18e-09	4.9904e-06	0.30076	2.9366e-09	0.0080048	6.5652e-06	7.1956e-05	2.9366e-09	3.7324e-09	0.0108226
AAV9_reference_no_1	0.99994	0.99994	0.99994	0.99994	0.99994	0.99994	0.99994	0.99992	0.99994	0.99994	0.9999	0.99994	0.99994	0.99994	0.99994	0.99994	0.99994	0.99994	0.99994	0.99994	0.99994	0.99994	0.99994	0.99994	0.99994	0.99994	0.99994	0.99994
AAVrh10	0.00067176	0.0518	0.54848	4.861e-07	0.0016486	4.7896e-05	0.0013044	0.096704	1.71006e-06	0.98876	0.00042498	0.0066506	0.021962	0.00087812	0.00141908	5.0126e-06	8.3472e-09	1.32406e-08	3.18e-09	1.27608e-07	0.000103624	1.29284e-08	0.0002914	6.7424e-06	0.00156816	2.9366e-09	3.2772e-09	0.041464
AAV1.9-1	1.29212e-08	1.89534e-05	2.952e-09	5.743e-08	5.7872e-09	5.9498e-07	2.4006e-08	1.5171e-08	1.41238e-08	6.8038e-09	1.39378e-08	5.7376e-08	0.53404	0.33024	2.9802e-06	1.9737e-05	1.16312e-08	1.40062e-08	2.9346e-09	6.7738e-06	2.9384e-09	2.9366e-09	3.8886e-09	3.0024e-09	0.61908	1.22924e-08	9.7322e-05	0.17346
AAV1.9-3-5	2.3064e-08	1.76602e-08	3.7108e-08	0.0049808	3.0184e-08	1.73388e-06	3.571e-09	2.523e-08	2.601e-08	2.692e-08	1.55216e-08	0.0026548	0.80626	0.00024658	7.8832e-06	4.5162e-09	2.9384e-09	5.7376e-08	1.29212e-08	2.2806e-08	2.9384e-09	2.9366e-09	1.95176e-08	2.1532e-05	0.00073622	2.9366e-09	2.9346e-09	2.9346e-09
AAV2R585E	4.4756e-34	1.47382e-24	5.314e-24	2.1198e-37	7.8958e-11	3.613e-33	7.32e-35	3.5578e-32	1.74786e-07	3.1728e-36	2.059e-35	7.3276e-37	0.00040524	0.030192	0.81888	4.6838e-14	1.378e-18	1.51348e-15	3.3408e-18	2.0082e-11	8.0524e-12	2.5446e-36	3.2308e-35	3.2508e-35	1.90112e-28	2.5446e-36	2.5146e-36	2.0666e-37
AAV9_reference_no_2																									0.99988	0.99988	0.99988	0.99988
AAV8*																									0.31682	0.0079176	0.093082	0.00145598
AAVrh10*																									0.35212	1.56156e-06	2.099e-05	9.1614e-05

## Sheet: Brain_GNR
AAV9_reference_no_1	1.60858	0.522516	0.553882	0.705255	1.07505	1.16239	1.09145	0.47602	1.03847	0.82395	0.531002	0.755817	0.711431	0.54215	2.11338	0.540988	0.556168	2.8782	1.8576	0.868264	1.30824	1.11458	1.51413	0.554986	0.799786	1.09135	0.577588	1.01027	0.803218	0.481128	0.795897	0.718629	0.694386	0.938279	0.988217	0.658075	1.59581	0.918376	1.87496	0.888695	0.700409	0.855872	0.782771	1.6208	0.899241	0.924826	0.716944	0.981003	0.692106
AAV2R585E	0.0465333	0.0528038	0.196347	0.0348325	0.064386	0.398568	0.154189	0.300543	0.0245798	0.141093	0.165385	0.0831022	0.0849762	0.000829581	0.284638	0.575335	0.0614845	0.10825	0.00123795	0.0599583	0.0111352	0	0.158348	0	0.0739798	0	0.0449929	0.0389937	0.137066	0.06617	0.0477306	0.199086	0.0367895	0.365758	0.308003	0.0102154	0.201715	0.0451857	0.0647933	0.000484445	0.0515444	0.028121	0.0162749	0.0282885	0.0896395	0.000107924	0.214221	0.21262	0.41928
AAV1	0.341821	0	0	0	0.281316	0	0	0	0.0144801	0.015286	0.0559783
AAV2	0.0624104	0.0309196	0.115612	0.109915	0.229463	0.171731	0.0366687	0.136853	0.0710045	0.0626349	0.012008	0.0495869
AAV3	0	0	0	0.00907716	0	0	0	0	0	6.75818e-05
AAV4	0	0	0	0.117179	0	0	0.466902	0.039747	0.0341673	0.00761324	0.162111
AAV5	0.0296934	0.00809361	0.00134694	0.00163555	0.461209	0.0829993	0.348979	0.345654	0.12501	0.0618137	0.0209644	0.196234
AAV6	0.0010175	0.00177497	0.00607511	0.0089905	0	0	0.0727968	0.213458	0.00435676	0.00291632
AAV7	0.00734008	0.199029	0.175845	0.0926462	0.099002	0.323335	0.0267855	0.3327	0.118973	0.311736	0.200386	0.356391
AAV8	0.488953	0.0378775	0.339347	0.075447	0.000509946	0.0055277	0.463224	0.809257	0.564859	0.622348	0.249673	0.32175
AAVrh10	0.207132	0.489247	0.234549	0.363583	0.541772	1.15616	1.417	0.756489	0.190421	0.193791	0.446912	0.448284
AAV1.9-1	0.0308128	0	0	0	0	0.0208957	0.000405057	0	0.00483208	0.00247277	0.00191491
AAV1.9-3-5	0.210344	0.166563	0.242145	0.08258	0.196268	0.0837427	0.287134	0.0923485	0.306126	0.46336	0.265481	0.258392
[truncated: 551 more columns]

## Sheet: Heart_GNR
AAV9_reference_no_1	0.354442	0.392422	0.410892	0.426044	0.735176	0.610654	1.79143	1.92845	1.45043	1.95427	1.06945	3.53029	1.30967	0.359052	1.08427	0.460789	1.75112	0.466823	0.346303	0.0799207	0.549476	0.0803414	0.963307	0.68109	0.224457	1.34695	0.534638	1.29403	0.726157	4.28658	0.484834	0.237107	0.612458	0.188282	0.871264	0.471085	1.3605	0.227825	2.27542	0.255794	0.425291	2.06624	1.1873	1.71992	1.17041	1.03005	0.656123	0.362055	0.209497
AAV2R585E	0.208565	0.116471	0.306435	0.0982371	0.0983996	0.0875699	0.0973465	0.160596	0.196191	0.189666	0.105271	0.0963762	0.487639	0.475598	0.604649	0.503621	0.19914	0.229921	0.136663	0.0132396	0.241221	0.0144779	0.136754	0.0468403	0.72231	0.114969	0.677046	0.160317	0.456061	0.198872	0.18099	0.0575197	0.198647	0.115456	0.0998533	0.124536	0.811015	0.293294	0.658023	0.285438	0.101208	0.179387	0.11311	1.05863	0.155442	0.367953	0.0957696	0.000865559	0.00080043
AAV1	0.0872806	0.0782317	0.0303654	0.114479	0.080321	0.0795744	0.0338293	0.0566075	0.0303177	0.00851256
AAV2	0.0734595	0.256941	0.18779	0.216067	0.253476	0.334523	0.291992	0.328046	0.26051	0.186618	0.189387
AAV3	0.0160666	0	0.0302159	0.0067165	0.0437648	0.0145199	0.0531439	0.01291	0.0031942	0.00101226	0.0054402	0.0129219
AAV4	0.080551	0.0252215	0.0867746	0.102895	0	0.108979	0.0276744	0.00631119	0.174484	0.0550748	0.00636493	0.0651798
AAV5	0.0227396	0.194665	0.0313557	0.125388	0.0112478	0.0911066	0.0267233	0.0952227	0.467376	0.0608996	0.0796343
AAV6	0.296729	0.0354879	0.251627	0.116855	0.24611	0.0380301	0.232964	0.145477	0.0686438	0.00669257	0.0274686	0.0404817
AAV7	0.035574	0.558579	0.170691	0.635307	0.0726371	0.403866	0.208792	0.523949	0.36861	0.216711	0.123525	0.574444
AAV8	0.124904	0.228497	1.20056	0.790302	0.290745	0.3389	1.18426	0.891547	0.449986	0.449316	0.411925	0.384998
AAVrh10	0.772441	0.977988	1.60085	1.75166	0.901004	1.15344	1.63416	1.77353	0.771855	1.3672	0.778249	0.678067
AAV1.9-1	0.566481	0	0.0484037	0.631698	0.503411	0.264689	0.101245	0.682666	0.412556	0.0351568	0.0636627	0.17155
AAV1.9-3-5	0.0560288	0.00261119	0.185367	0.0869965	0.0399378	0.0484657	0.160916	0.0810788	0.106805	0.104053	0.0682412
[truncated: 550 more columns]

## Sheet: Lung_GNR
AAV9_reference_no_1	0.269004	0.344288	4.19195	0.340535	0.461485	0.537179	1.00981	1.14843	1.04811	0.896464	1.55105	1.75536	2.57072	0.338213	0.560022	1.05538	0.410626	0.840967	0.32502	0.145617	0.678221	0.252427	0.143926	0.585234	0.4622	0.888644	0.830897	0.782473	1.78409	1.96786	0.302826	2.82941	0.790182	0.931903	0.274409	0.414201	1.29692	0.226828	0.1829	0.474837	1.29138	0.741666	3.63485	0.484727	0.693578	1.21721	0.754083	0.890949	0.284606
AAV2R585E	0.361755	0.152536	0.174052	0.503958	0.146962	0.134929	0.147088	0.0910306	0.639523	0.40057	0.173016	0.154484	0.673019	0.813272	0.179884	0.104449	0.35235	0.415101	0.0901873	0	0.00868272	1.03159	0.00513214	0.0270895	0.916796	0.125435	0.236477	0.0180435	0.0471424	0.0712425	0.249729	0.153718	0.00277611	0.0263872	0.121964	0.114417	0.359096	0.144091	0.0959778	0.615537	0.172253	0.298163	0.182493	0.0380781	0.112196	0.015887	0.0528305	0.0867273	0.768419
AAV1	0.0175219	0	0	0.0936707	0	0.0019987	0.0206124	0.0177194	0.0132619	0.0180065
AAV2	0.379405	0.779274	3.04953	1.03716	2.18614	1.39185	0.284226	0.750853	0.91365	0.410197	1.36445
AAV3	0.0779644	0	0.114136	0.0244716	0	0.00152218	0.00284891	0.241154	0.183671	0.000842376	0.200542	0.000750439
AAV4	347.578	73.8825	14.3468	48.8503	14.1522	54.2085	4.56486	15.3558	47.2516	352.417	26.718	285.694
AAV5	1.67825	0.734801	2.62888	4.37123	0.124545	0.432822	0.0310261	1.40664	0.753966	1.31623	1.07084	2.68128
AAV6	0.376275	0.338931	0.229835	0.272367	0	0.00619389	0.010346	0.00352684	0.007408	0.0100882	0.0111825	0.00880775
AAV7	0.00114911	0.971474	0.114411	0.406213	0.43869	0.289287	0.80415	0.523732	0.324985	0.587103	0.222253	0.782705
AAV8	0.326083	0.121377	1.41954	1.36217	0.240008	0.552992	0.417043	0.351065	1.29117	1.75537	0.942925	1.54196
AAVrh10	0.491058	0.526686	1.6433	0.638581	0.500069	0.19284	0.627667	0.729009	1.80193	2.66001	2.00983	1.95138
AAV1.9-1	0	0	0	0	0.00528424	0	0.00337081	0.0111327	0.00337575	0.00371008	0.00658418	0.00264549
AAV1.9-3-5	0.176458	0.00713099	0.165173	0.0762784	0.177859	0.0360227	0.134535	0.0147021	0.0885519	0.466598	0.126023	0.272623
[truncated: 542 more columns]

## Sheet: Liver_GNR
AAV9_reference_no_1	0.858188	0.356969	0.952094	0.652322	0.450848	0.669938	1.26035	1.1096	1.07858	1.05545	1.5044	1.49689	0.719842	0.834771	0.847855	0.844861	1.3391	0.7403	1.00938	0.226855	1.24765	0.269816	0.565393	0.676122	0.948845	0.639982	1.04864	0.823181	0.467041	1.82124	1.20388	0.274939	1.2332	0.417537	0.585973	0.510478	0.204982	0.405111	0.0889355	0.598782	2.83874	0.603331	0.765396	1.42739	0.776328	1.13219	1.61586	0.895758	1.18248
AAV2R585E	0.00942398	0.00656792	0.00623783	0.00459093	0.0033051	0.00236749	0.00439913	0.00726981	0.00613466	0.00794451	0.00302065	0.00285629	0.00747392	0.00595226	0.00659342	0.00537376	0.00597075	0.0113227	0.00538992	0.00444324	0.0100074	0.00456929	0.0043254	0.0020953	0.00856739	0.00403108	0.00597685	0.0072508	0.0132067	0.00240647	0.00485584	0.00450681	0.00349455	0.00329512	0.00299379	0.00285396	0.0048389	0.0133534	0.0056934	0.0106654	0.00753979	0.00380651	0.00586886	0.00390017	0.00708075	0.00300968	0.0131339	0.00873993	0.000149611
AAV1	0.0928221	0.0211475	0.0459716	0.0212717	0.0664837	0.00385421	0.0395734	0.0327198	0.203783	0.187759	0.0726167	0.0630843
AAV2	0.239421	0.108181	0.132402	0.0420742	0.211924	0.109424	0.123611	0.0692636	0.12164	0.144057	0.129127	0.215254
AAV3	0.00209243	0.00284221	0.00172368	0.00344733	0.00270686	0.00362157	0.00209119	0.00429631	0.00732882	0.00208281	0.00807685	0.00287408
AAV4	0.00861329	0	0.00304076	0.00283416	0.0064695	0.00903314	0.00166957	0.00465949	0.0377005	0.0366083	0.011139
AAV5	0.0103539	0.00415775	0.0163359	0.00428069	0.0058321	0.0128372	0.011539	0.00585949	0.0842634	0.0784093	0.0789411	0.123306
AAV6	0.237998	0.695605	0.0799199	0.0697442	0.184145	0.427889	0.0934065	0.106625	0.786876	0.44728	1.07998	0.774142
AAV7	1.77027	0.82273	1.08441	1.28861	0.785126	0.94732	1.01278	0.225043	1.03877	0.418251	0.897081
AAV8	6.19452	4.58206	3.30958	2.14171	7.99448	4.26013	2.93663	2.64063	1.48843	1.74439	4.29417	4.17715
AAVrh10	2.2808	1.06477	3.78686	3.57413	2.52625	0.903399	2.95206	3.04306	3.45244	4.31424	5.1252	4.63405
AAV1.9-1	0.0347807	0.0179206	0.029792	0.037589	0.0178738	0.045755	0.0458173	0.0196564	0.0159687	0.0453245
AAV1.9-3-5	0.598859	0.148369	1.87939	0.344908	0.728091	0.0947238	0.722725	0.479468	0.315132	0.474208	0.896529	0.623439
[truncated: 549 more columns]

[truncated: 24 more sheets: Kidney_GNR, Spleen_GNR, Intestine_GNR, Pancreas_GNR, Testis_GNR, Muscle_GNR, Fat_GNR, Skin_GNR, T1_GNR, T2_GNR, T3_GNR, T4_GNR, T5_GNR, T6_GNR, T7_GNR, T8_GNR, Pro5Binding_GNR, Lec2Binding_GNR, Pro5Tx_GNR, Lec2Tx_GNR …]
