# Supplementary material for: Drawing a high-resolution functional map of adeno-associated virus capsid by massively parallel sequencing
Source: Nat Commun. 2014 Jan 17;5:3075. doi: 10.1038/ncomms4075 (PMC3941020; doi:10.1038/ncomms4075)
Supplement: Supplementary Data 2 — AAV Barcode-Seq data obtained with AAV9-AA-VBCLib [file ncomms4075-s3.xlsx]

## Sheet: Note
Supplementary_Data_2. AAV Barcode-Seq data obtained with AAV9-AA-VBCLib
General Notes:
1) This excel file provides all the PD (Phenotypic Difference) and GNR (Globally Normalized Ratio) data obtained by the AAV Barcode-Seq analysis.
2) All the PD and GNR values were determined in the comparison between each AAV species and the wild type AAV9 reference control.
3) PD value is the mean of GNR values. PD values can be found in the "AAV9mt_mean" sheet. GNR values can be found in the "xxx_GNR" sheets.
Description of Sheets
1) AAV9mt_no_of_replicates: The number of replicates used in each experiment. For example, when we used 3 mice to determine each tissue transduction efficiency, "3" is given to a cell.
2) AAV9mt_no_of_elements: The number of the GNR value elements obtained from each AAV species (reference controls and mutants) in each phenotype. When an experiment was done in triplicate using an AAV library containing 15 AAV9 reference control clones and 2 clones per mutant, the number of elements for the AAV9 reference control is 90 (15 (nunmber of clones in a library) x 2 (lt- and rt-VBCs) x …
3) AAV9mt_mean: PD values. Each PD value is the mean of all the GNR values of each AAV species-phenotype combination.
4) AAV9mt_STDEVP: The standard deviation of all the GNR value elements of each AAV species-phenotype combination. Please note that STDEVP is the uncorrected standard deviation.
5) AAV9mt_P_value: Two-tailed Mann Whitney U-test P values in the comparison between the GNR values of the reference control and those of each AAV species in each phenotype.
6) xxx_GNR: GNR values
Description of Rows
1) AAV species. AAV9, wild-type AAV9; AAV2R585E, an AAV2 mutant carrying an R585E mutation; AA356, AAV9 capsid double alanine mutant in which amino acid residues at positions 356 and 357 have been substituted by alanine residues; and so on.
Description of Columns
1) Brain: Transduction efficiency in the mouse brain.
2) Heart: Transduction efficiency in the mouse heart.
3) Lung: Transduction efficiency in the mouse lung.
4) Liver: Transduction efficiency in the mouse liver.
5) Kidney: Transduction efficiency in the mouse kidney.
6) Spleen: Transduction efficiency in the mouse spleen.
7) Intestine: Transduction efficiency in the mouse intestine.
8) Pancreas: Transduction efficiency in the mouse pancreas.
9) Testis: Transduction efficiency in the mouse testis.
10) Muscle: Transduction efficiency in the mouse skeletal muscle.
11) Fat: Transduction efficiency in the mouse visceral adipose tissue.
12) Skin: Transduction efficiency in the mouse dorsal skin.
13) T1: Blood concentration 1 min after intravenous bolus injection into mice.
14) T2: Blood concentration 10 min after intravenous bolus injection into mice
15) T3: Blood concentration 30 min after intravenous bolus injection into mice.
16) T4: Blood concentration 1 h after intravenous bolus injection into mice.
17) T5: Blood concentration 4 h after intravenous bolus injection into mice.
18) T6: Blood concentration 8 h after intravenous bolus injection into mice.
19) T7: Blood concentration 24 h after intravenous bolus injection into mice.
20) T8: Blood concentration 72 h after intravenous bolus injection into mice.
21) Pro5Binding: The results of cell surface binding assay using CHO Pro5 cells.
22) Lec2Binding: The results of cell surface binding assay using CHO Lec2 cells.
23) Pro5Tx: Transduction efficiency in CHO Pro5 cells.
24) Lec2Tx: Transduction efficiency in CHO Lec2 cells.
Description of References
AAV9_reference_no_1: References for AA356 to AA538.
AAV9_reference_no_2: References for AA540 to AA614.
AAV9_reference_no_3: References for AA616 to AA736.
AAV9_reference_no_4: References for AA356 to AA538.
AAV9_reference_no_5: References for AA540 to AA614.
AAV9_reference_no_6: References for AA616 to AA736.
Other notes:
The rows that do not have any values indicate the mutants that exhibited a >95% decrease in the AAV particle production yield compared to the wild type AAV9. These mutants were therefore excluded from the study.

## Sheet: AAV9mt_no_of_replicates
	Brain	Heart	Lung	Liver	Kidney	Spleen	Intestine	Pancreas	Testis	Muscle	Fat	Skin	T1	T2	T3	T4	T5	T6	T7	T8	Pro5Binding	Lec2Binding	Pro5Tx	Lec2Tx
AAV9_reference_no_1	6	6	6	6	6	6	6	6	6	6	6	6	4	4	4	4	4	4	4	4
AAV9_reference_no_2	6	6	6	6	6	6	6	6	6	6	6	6	4	4	4	4	4	4	4	4
AAV9_reference_no_3	6	6	6	6	6	6	6	6	6	6	6	6	4	4	4	4	4	4	4	4
AAV9_reference_no_4																					3	3	3	3
AAV9_reference_no_5																					3	3	3	3
AAV9_reference_no_6																					3	3	3	3
AA356	6	6	6	6	6	6	6	6	6	6	6	6	4	4	4	4	4	4	4	4	3	3	3	3
AA358	6	6	6	6	6	6	6	6	6	6	6	6	4	4	4	4	4	4	4	4	3	3	3	3
AA360	6	6	6	6	6	6	6	6	6	6	6	6	4	4	4	4	4	4	4	4	3	3	3	3
AA362	6	6	6	6	6	6	6	6	6	6	6	6	4	4	4	4	4	4	4	4	3	3	3	3
AA364
AA366
AA368
AA370
AA372
AA374
AA376
AA378
AA380	6	6	6	6	6	6	6	6	6	6	6	6	4	4	4	4	4	4	4	4	3	3	3	3
AA382	6	6	6	6	6	6	6	6	6	6	6	6	4	4	4	4	4	4	4	4	3	3	3	3
AA384	6	6	6	6	6	6	6	6	6	6	6	6	4	4	4	4	4	4	4	4	3	3	3	3
AA386	6	6	6	6	6	6	6	6	6	6	6	6	4	4	4	4	4	4	4	4	3	3	3	3
AA388	6	6	6	6	6	6	6	6	6	6	6	6	4	4	4	4	4	4	4	4	3	3	3	3
AA390	6	6	6	6	6	6	6	6	6	6	6	6	4	4	4	4	4	4	4	4	3	3	3	3
AA392	6	6	6	6	6	6	6	6	6	6	6	6	4	4	4	4	4	4	4	4	3	3	3	3
AA394
AA396
AA398
AA400
AA402
AA404
AA406	6	6	6	6	6	6	6	6	6	6	6	6	4	4	4	4	4	4	4	4	3	3	3	3
AA408	6	6	6	6	6	6	6	6	6	6	6	6	4	4	4	4	4	4	4	4	3	3	3	3
AA410	6	6	6	6	6	6	6	6	6	6	6	6	4	4	4	4	4	4	4	4	3	3	3	3
AA412	6	6	6	6	6	6	6	6	6	6	6	6	4	4	4	4	4	4	4	4	3	3	3	3
AA414	6	6	6	6	6	6	6	6	6	6	6	6	4	4	4	4	4	4	4	4	3	3	3	3
AA416
AA418	6	6	6	6	6	6	6	6	6	6	6	6	4	4	4	4	4	4	4	4	3	3	3	3
AA420	6	6	6	6	6	6	6	6	6	6	6	6	4	4	4	4	4	4	4	4	3	3	3	3
AA422
AA424	6	6	6	6	6	6	6	6	6	6	6	6	4	4	4	4	4	4	4	4	3	3	3	3
AA426	6	6	6	6	6	6	6	6	6	6	6	6	4	4	4	4	4	4	4	4	3	3	3	3
AA428	6	6	6	6	6	6	6	6	6	6	6	6	4	4	4	4	4	4	4	4	3	3	3	3
AA430	6	6	6	6	6	6	6	6	6	6	6	6	4	4	4	4	4	4	4	4	3	3	3	3
AA432
AA434
AA436
AA438
AA440	6	6	6	6	6	6	6	6	6	6	6	6	4	4	4	4	4	4	4	4	3	3	3	3
AA442
AA444
AA446	6	6	6	6	6	6	6	6	6	6	6	6	4	4	4	4	4	4	4	4	3	3	3	3
AA448	6	6	6	6	6	6	6	6	6	6	6	6	4	4	4	4	4	4	4	4	3	3	3	3
AA450	6	6	6	6	6	6	6	6	6	6	6	6	4	4	4	4	4	4	4	4	3	3	3	3
AA452	6	6	6	6	6	6	6	6	6	6	6	6	4	4	4	4	4	4	4	4	3	3	3	3
AA454	6	6	6	6	6	6	6	6	6	6	6	6	4	4	4	4	4	4	4	4	3	3	3	3
AA456	6	6	6	6	6	6	6	6	6	6	6	6	4	4	4	4	4	4	4	4	3	3	3	3
AA458	6	6	6	6	6	6	6	6	6	6	6	6	4	4	4	4	4	4	4	4	3	3	3	3
AA460	6	6	6	6	6	6	6	6	6	6	6	6	4	4	4	4	4	4	4	4	3	3	3	3
AA462
AA464	6	6	6	6	6	6	6	6	6	6	6	6	4	4	4	4	4	4	4	4	3	3	3	3
AA466	6	6	6	6	6	6	6	6	6	6	6	6	4	4	4	4	4	4	4	4	3	3	3	3
AA468	6	6	6	6	6	6	6	6	6	6	6	6	4	4	4	4	4	4	4	4	3	3	3	3
AA470	6	6	6	6	6	6	6	6	6	6	6	6	4	4	4	4	4	4	4	4	3	3	3	3
AA472	6	6	6	6	6	6	6	6	6	6	6	6	4	4	4	4	4	4	4	4	3	3	3	3
AA474	6	6	6	6	6	6	6	6	6	6	6	6	4	4	4	4	4	4	4	4	3	3	3	3
AA476
AA478
AA480
AA482	6	6	6	6	6	6	6	6	6	6	6	6	4	4	4	4	4	4	4	4	3	3	3	3
AA484	6	6	6	6	6	6	6	6	6	6	6	6	4	4	4	4	4	4	4	4	3	3	3	3
AA486	6	6	6	6	6	6	6	6	6	6	6	6	4	4	4	4	4	4	4	4	3	3	3	3
AA488	6	6	6	6	6	6	6	6	6	6	6	6	4	4	4	4	4	4	4	4	3	3	3	3
AA490	6	6	6	6	6	6	6	6	6	6	6	6	4	4	4	4	4	4	4	4	3	3	3	3
AA492	6	6	6	6	6	6	6	6	6	6	6	6	4	4	4	4	4	4	4	4	3	3	3	3
AA494	6	6	6	6	6	6	6	6	6	6	6	6	4	4	4	4	4	4	4	4	3	3	3	3
AA496	6	6	6	6	6	6	6	6	6	6	6	6	4	4	4	4	4	4	4	4	3	3	3	3
AA498	6	6	6	6	6	6	6	6	6	6	6	6	4	4	4	4	4	4	4	4	3	3	3	3
AA500	6	6	6	6	6	6	6	6	6	6	6	6	4	4	4	4	4	4	4	4	3	3	3	3
AA502	6	6	6	6	6	6	6	6	6	6	6	6	4	4	4	4	4	4	4	4	3	3	3	3
AA504	6	6	6	6	6	6	6	6	6	6	6	6	4	4	4	4	4	4	4	4	3	3	3	3
AA506	6	6	6	6	6	6	6	6	6	6	6	6	4	4	4	4	4	4	4	4	3	3	3	3
AA508	6	6	6	6	6	6	6	6	6	6	6	6	4	4	4	4	4	4	4	4	3	3	3	3
AA510	6	6	6	6	6	6	6	6	6	6	6	6	4	4	4	4	4	4	4	4	3	3	3	3
AA512	6	6	6	6	6	6	6	6	6	6	6	6	4	4	4	4	4	4	4	4	3	3	3	3
AA514	6	6	6	6	6	6	6	6	6	6	6	6	4	4	4	4	4	4	4	4	3	3	3	3
AA516	6	6	6	6	6	6	6	6	6	6	6	6	4	4	4	4	4	4	4	4	3	3	3	3
AA518
AA520
AA522	6	6	6	6	6	6	6	6	6	6	6	6	4	4	4	4	4	4	4	4	3	3	3	3
AA524	6	6	6	6	6	6	6	6	6	6	6	6	4	4	4	4	4	4	4	4	3	3	3	3
AA526	6	6	6	6	6	6	6	6	6	6	6	6	4	4	4	4	4	4	4	4	3	3	3	3
AA528	6	6	6	6	6	6	6	6	6	6	6	6	4	4	4	4	4	4	4	4	3	3	3	3
AA530	6	6	6	6	6	6	6	6	6	6	6	6	4	4	4	4	4	4	4	4	3	3	3	3
AA532	6	6	6	6	6	6	6	6	6	6	6	6	4	4	4	4	4	4	4	4	3	3	3	3
AA534	6	6	6	6	6	6	6	6	6	6	6	6	4	4	4	4	4	4	4	4	3	3	3	3
AA536	6	6	6	6	6	6	6	6	6	6	6	6	4	4	4	4	4	4	4	4	3	3	3	3
AA538	6	6	6	6	6	6	6	6	6	6	6	6	4	4	4	4	4	4	4	4	3	3	3	3
AA540
AA542
AA544	6	6	6	6	6	6	6	6	6	6	6	6	4	4	4	4	4	4	4	4	3	3	3	3
AA546	6	6	6	6	6	6	6	6	6	6	6	6	4	4	4	4	4	4	4	4	3	3	3	3
AA548	6	6	6	6	6	6	6	6	6	6	6	6	4	4	4	4	4	4	4	4	3	3	3	3
AA550	6	6	6	6	6	6	6	6	6	6	6	6	4	4	4	4	4	4	4	4	3	3	3	3
AA552	6	6	6	6	6	6	6	6	6	6	6	6	4	4	4	4	4	4	4	4	3	3	3	3
AA554	6	6	6	6	6	6	6	6	6	6	6	6	4	4	4	4	4	4	4	4	3	3	3	3
AA556	6	6	6	6	6	6	6	6	6	6	6	6	4	4	4	4	4	4	4	4	3	3	3	3
AA558
AA560	6	6	6	6	6	6	6	6	6	6	6	6	4	4	4	4	4	4	4	4	3	3	3	3
AA562	6	6	6	6	6	6	6	6	6	6	6	6	4	4	4	4	4	4	4	4	3	3	3	3
AA564	6	6	6	6	6	6	6	6	6	6	6	6	4	4	4	4	4	4	4	4	3	3	3	3
AA566	6	6	6	6	6	6	6	6	6	6	6	6	4	4	4	4	4	4	4	4	3	3	3	3
AA568
AA570
AA572	6	6	6	6	6	6	6	6	6	6	6	6	4	4	4	4	4	4	4	4	3	3	3	3
AA574	6	6	6	6	6	6	6	6	6	6	6	6	4	4	4	4	4	4	4	4	3	3	3	3
AA576	6	6	6	6	6	6	6	6	6	6	6	6	4	4	4	4	4	4	4	4	3	3	3	3
AA578	6	6	6	6	6	6	6	6	6	6	6	6	4	4	4	4	4	4	4	4	3	3	3	3
AA580	6	6	6	6	6	6	6	6	6	6	6	6	4	4	4	4	4	4	4	4	3	3	3	3
AA582	6	6	6	6	6	6	6	6	6	6	6	6	4	4	4	4	4	4	4	4	3	3	3	3
AA584	6	6	6	6	6	6	6	6	6	6	6	6	4	4	4	4	4	4	4	4	3	3	3	3
AA586	6	6	6	6	6	6	6	6	6	6	6	6	4	4	4	4	4	4	4	4	3	3	3	3
AA588	6	6	6	6	6	6	6	6	6	6	6	6	4	4	4	4	4	4	4	4	3	3	3	3
AA590	6	6	6	6	6	6	6	6	6	6	6	6	4	4	4	4	4	4	4	4	3	3	3	3
AA592	6	6	6	6	6	6	6	6	6	6	6	6	4	4	4	4	4	4	4	4	3	3	3	3
AA594	6	6	6	6	6	6	6	6	6	6	6	6	4	4	4	4	4	4	4	4	3	3	3	3
AA596	6	6	6	6	6	6	6	6	6	6	6	6	4	4	4	4	4	4	4	4	3	3	3	3
AA598	6	6	6	6	6	6	6	6	6	6	6	6	4	4	4	4	4	4	4	4	3	3	3	3
AA600	6	6	6	6	6	6	6	6	6	6	6	6	4	4	4	4	4	4	4	4	3	3	3	3
AA602
AA604	6	6	6	6	6	6	6	6	6	6	6	6	4	4	4	4	4	4	4	4	3	3	3	3
AA606
AA608
AA610
AA612
AA614
AA616	6	6	6	6	6	6	6	6	6	6	6	6	4	4	4	4	4	4	4	4	3	3	3	3
AA618
AA620	6	6	6	6	6	6	6	6	6	6	6	6	4	4	4	4	4	4	4	4	3	3	3	3
AA622
AA624	6	6	6	6	6	6	6	6	6	6	6	6	4	4	4	4	4	4	4	4	3	3	3	3
AA626	6	6	6	6	6	6	6	6	6	6	6	6	4	4	4	4	4	4	4	4	3	3	3	3
AA628	6	6	6	6	6	6	6	6	6	6	6	6	4	4	4	4	4	4	4	4	3	3	3	3
AA630	6	6	6	6	6	6	6	6	6	6	6	6	4	4	4	4	4	4	4	4	3	3	3	3
AA632	6	6	6	6	6	6	6	6	6	6	6	6	4	4	4	4	4	4	4	4	3	3	3	3
AA634
AA636
AA638
AA640	6	6	6	6	6	6	6	6	6	6	6	6	4	4	4	4	4	4	4	4	3	3	3	3
AA642	6	6	6	6	6	6	6	6	6	6	6	6	4	4	4	4	4	4	4	4	3	3	3	3
AA644
AA646
AA648
AA650
AA652
AA654
AA656	6	6	6	6	6	6	6	6	6	6	6	6	4	4	4	4	4	4	4	4	3	3	3	3
AA658	6	6	6	6	6	6	6	6	6	6	6	6	4	4	4	4	4	4	4	4	3	3	3	3
AA660	6	6	6	6	6	6	6	6	6	6	6	6	4	4	4	4	4	4	4	4	3	3	3	3
AA662	6	6	6	6	6	6	6	6	6	6	6	6	4	4	4	4	4	4	4	4	3	3	3	3
AA664	6	6	6	6	6	6	6	6	6	6	6	6	4	4	4	4	4	4	4	4	3	3	3	3
AA666	6	6	6	6	6	6	6	6	6	6	6	6	4	4	4	4	4	4	4	4	3	3	3	3
AA668	6	6	6	6	6	6	6	6	6	6	6	6	4	4	4	4	4	4	4	4	3	3	3	3
AA670
AA672
AA674
AA676
AA678
AA680
AA682
AA684
AA686
AA688	6	6	6	6	6	6	6	6	6	6	6	6	4	4	4	4	4	4	4	4	3	3	3	3
AA690
AA692
AA694
AA696
AA698	6	6	6	6	6	6	6	6	6	6	6	6	4	4	4	4	4	4	4	4	3	3	3	3
AA700
AA702	6	6	6	6	6	6	6	6	6	6	6	6	4	4	4	4	4	4	4	4	3	3	3	3
AA704	6	6	6	6	6	6	6	6	6	6	6	6	4	4	4	4	4	4	4	4	3	3	3	3
AA706	6	6	6	6	6	6	6	6	6	6	6	6	4	4	4	4	4	4	4	4	3	3	3	3
AA708	6	6	6	6	6	6	6	6	6	6	6	6	4	4	4	4	4	4	4	4	3	3	3	3
AA710	6	6	6	6	6	6	6	6	6	6	6	6	4	4	4	4	4	4	4	4	3	3	3	3
AA712
AA714
AA716
AA718
AA720
AA722	6	6	6	6	6	6	6	6	6	6	6	6	4	4	4	4	4	4	4	4	3	3	3	3
AA724	6	6	6	6	6	6	6	6	6	6	6	6	4	4	4	4	4	4	4	4	3	3	3	3
AA726
AA728	6	6	6	6	6	6	6	6	6	6	6	6	4	4	4	4	4	4	4	4	3	3	3	3
AA730
AA732
AA734	6	6	6	6	6	6	6	6	6	6	6	6	4	4	4	4	4	4	4	4	3	3	3	3
AA736	6	6	6	6	6	6	6	6	6	6	6	6	4	4	4	4	4	4	4	4	3	3	3	3

## Sheet: AAV9mt_no_of_elements
	Brain	Heart	Lung	Liver	Kidney	Spleen	Intestine	Pancreas	Testis	Muscle	Fat	Skin	T1	T2	T3	T4	T5	T6	T7	T8	Pro5Binding	Lec2Binding	Pro5Tx	Lec2Tx
AAV9_reference_no_1	198	195	198	197	197	198	198	195	198	197	197	198	57	131	130	132	132	132	132	131
AAV9_reference_no_2	198	198	198	198	196	197	197	198	198	196	198	198	58	131	132	131	132	132	132	125
AAV9_reference_no_3	198	195	198	198	194	195	195	198	198	198	197	198	60	132	132	131	130	132	129	131
AAV9_reference_no_4																					90	90	89	90
AAV9_reference_no_5																					90	90	90	89
AAV9_reference_no_6																					90	90	89	90
AA356	24	23	24	24	23	23	24	24	23	24	23	24	16	15	15	16	16	15	16	16	12	12	12	12
AA358	22	23	23	22	21	23	24	24	22	23	23	23	12	13	15	16	13	14	14	16	12	11	10	11
AA360	24	23	24	24	24	24	24	23	24	24	24	24	14	15	16	12	15	14	14	14	12	12	12	12
AA362	24	23	24	24	22	23	23	24	23	23	23	23	14	14	16	16	15	16	15	16	12	12	11	11
AA364
AA366
AA368
AA370
AA372
AA374
AA376
AA378
AA380	24	23	24	23	21	24	23	22	24	22	24	22	13	16	16	15	15	15	14	16	12	12	12	12
AA382	22	22	24	22	21	21	20	21	24	21	24	23	15	15	16	15	15	14	16	16	12	12	12	12
AA384	24	22	22	24	24	24	23	20	24	22	24	24	15	15	16	16	16	16	16	15	12	12	12	12
AA386	23	22	24	24	24	24	24	21	22	22	24	23	16	16	16	16	16	16	16	15	12	12	12	11
AA388	20	22	24	24	22	24	20	23	21	22	23	20	16	16	14	16	16	16	16	16	12	12	12	12
AA390	20	23	24	23	21	21	22	24	23	22	24	22	15	15	16	16	15	15	16	16	12	12	12	12
AA392	22	22	23	23	22	23	19	23	19	20	23	23	15	15	15	16	16	16	16	15	12	11	12	12
AA394
AA396
AA398
AA400
AA402
AA404
AA406	24	22	21	22	23	23	19	23	19	20	24	23	14	15	15	16	16	14	15	16	12	12	12	12
AA408	24	23	20	21	21	22	20	22	23	19	24	22	14	15	16	16	15	16	16	16	12	12	12	12
AA410	22	20	22	21	21	20	21	23	24	23	21	21	14	13	14	14	14	13	15	14	12	12	12	12
AA412	24	22	24	22	24	23	24	21	21	22	24	24	16	14	16	15	16	15	16	14	12	12	10	12
AA414	24	23	24	24	21	23	24	24	22	22	23	21	15	15	13	16	15	14	16	15	12	12	12	12
AA416
AA418	24	23	24	24	24	23	24	23	23	23	24	24	14	14	14	16	16	14	15	16	12	12	12	12
AA420	24	23	24	22	22	24	24	24	24	24	24	24	14	16	16	16	12	14	16	15	12	12	12	12
AA422
AA424	24	23	24	23	23	24	24	23	23	23	24	24	15	14	14	14	16	14	15	16	12	12	12	12
AA426	18	18	18	15	18	17	18	18	18	17	18	18	10	11	9	12	12	9	11	12	6	6	6	6
AA428	24	22	24	23	20	23	24	24	23	20	23	24	15	13	16	15	14	15	16	16	11	12	12	12
AA430	24	23	23	24	24	23	22	23	24	21	24	23	16	14	15	15	15	13	14	16	12	12	12	12
AA432
AA434
AA436
AA438
AA440	24	23	24	23	23	23	23	23	22	22	23	23	14	13	15	16	14	14	15	16	12	11	11	12
AA442
AA444
AA446	24	21	24	24	22	23	24	24	23	22	23	22	14	15	16	16	14	16	16	16	12	12	12	11
AA448	23	24	24	24	21	23	23	23	22	23	23	24	14	14	16	16	15	14	16	16	12	12	12	11
AA450	24	22	23	21	23	23	22	23	23	23	23	24	14	14	14	13	16	14	15	15	12	12	12	11
AA452	23	21	24	23	24	23	24	23	23	20	23	23	14	16	16	14	15	14	15	15	12	12	12	11
AA454	24	24	24	24	23	21	23	24	23	23	23	24	15	16	15	16	15	16	16	16	12	12	12	12
AA456	24	23	24	18	23	21	24	20	24	23	24	21	14	16	16	16	16	16	16	16	12	12	10	12
AA458	24	23	24	24	22	22	24	23	23	21	22	22	15	15	14	14	14	15	14	16	12	11	11	12
AA460	23	24	23	24	22	23	24	23	24	24	23	23	15	15	14	14	16	15	14	15	12	12	11	12
AA462
AA464	24	23	24	24	23	24	24	24	23	23	23	24	14	14	15	16	16	14	16	16	12	12	12	12
AA466	24	23	24	24	22	23	24	24	23	23	23	24	15	15	15	16	15	14	16	16	12	12	12	12
AA468	24	22	24	24	22	23	22	24	22	22	23	22	15	16	15	16	16	14	16	15	12	12	12	12
AA470	24	22	23	21	22	22	23	22	23	22	23	23	14	15	15	16	13	16	14	15	12	12	12	12
AA472	24	22	24	24	21	23	24	24	23	24	23	24	15	15	15	16	14	14	15	16	12	12	12	11
AA474	24	24	23	24	22	24	24	22	23	22	23	23	14	14	15	16	15	16	16	16	11	12	12	11
AA476
AA478
AA480
AA482	24	22	23	24	23	24	24	24	23	23	24	23	16	16	14	16	14	16	14	16	12	12	11	12
AA484	23	20	20	24	19	19	19	20	19	20	23	21	16	16	16	16	15	16	14	16	11	12	12	12
AA486	24	21	23	23	23	21	22	24	23	20	21	22	15	16	16	16	15	16	16	16	12	12	11	12
AA488	24	24	24	24	22	23	24	21	23	22	23	24	14	14	15	16	16	14	15	16	12	12	11	11
AA490	24	21	24	22	24	21	24	23	21	22	24	24	14	15	16	14	14	14	15	14	12	11	11	12
AA492	24	22	23	23	22	22	24	21	22	23	24	24	14	16	16	16	14	15	14	15	12	11	12	12
AA494	24	23	24	23	24	24	24	21	24	23	24	24	15	16	14	14	16	14	14	15	11	12	12	12
AA496	24	22	24	24	22	22	24	24	22	22	22	24	14	15	15	16	16	16	15	16	12	12	11	11
AA498	24	22	24	24	24	22	24	21	22	20	23	24	15	13	16	16	16	16	16	16	12	12	12	12
AA500	24	23	23	24	23	20	23	20	21	23	23	23	16	14	16	16	16	15	14	16	12	12	12	12
AA502	24	23	24	23	24	24	24	20	24	19	24	23	15	14	14	15	15	16	16	15	10	12	12	12
AA504	23	24	24	24	23	24	24	23	24	20	23	24	14	15	16	16	15	14	15	16	12	12	12	11
AA506	24	24	24	24	23	23	24	22	23	22	23	24	16	14	16	16	16	15	16	14	12	12	11	11
AA508	21	22	21	24	22	23	20	23	23	19	22	22	15	16	15	16	16	16	14	13	12	12	10	11
AA510	19	23	21	24	22	22	20	21	23	20	22	23	13	15	16	16	16	16	16	16	11	11	12	12
AA512	24	23	24	21	22	23	23	20	23	21	24	23	15	13	16	15	15	14	16	16	12	12	12	11
AA514	21	22	23	22	23	21	20	23	23	23	23	24	16	15	16	16	16	14	15	14	12	12	11	12
AA516	24	24	23	21	21	23	24	24	22	22	24	24	15	16	13	15	14	15	13	16	12	12	12	10
AA518
AA520
AA522	23	22	23	24	24	24	24	24	20	21	24	23	14	16	15	16	15	16	16	16	12	10	11	11
AA524	24	23	23	24	20	20	24	23	21	22	21	23	14	15	14	16	13	15	15	16	12	11	12	12
AA526	23	23	23	22	23	24	24	22	21	22	24	23	15	15	14	16	13	15	13	15	12	10	12	11
AA528	24	24	24	24	23	24	23	22	24	23	24	22	15	16	13	14	15	14	16	16	12	12	12	11
AA530	24	23	24	23	23	24	24	21	23	22	24	23	15	14	14	16	16	16	15	15	12	12	12	12
AA532	24	23	24	22	19	20	24	24	23	22	23	23	15	13	13	16	15	14	16	15	12	12	11	11
AA534	24	23	24	24	23	24	24	23	24	23	22	24	14	16	15	16	14	15	14	15	12	11	12	12
AA536	24	22	24	23	22	24	22	23	22	21	23	21	15	14	16	16	14	14	15	16	12	12	12	12
AA538	24	22	24	23	24	24	23	24	24	22	22	24	14	16	15	15	16	16	16	16	12	12	12	12
AA540
AA542
AA544	24	23	24	22	21	24	24	23	23	22	24	24	14	16	15	16	16	14	14	16	11	12	11	12
AA546	24	24	24	24	24	23	23	24	24	24	24	24	16	16	16	15	14	16	15	16	12	12	12	12
AA548	24	24	24	23	22	22	24	24	23	22	23	23	16	16	16	15	16	16	16	15	12	12	12	12
AA550	24	24	24	24	23	24	24	24	24	23	24	23	15	14	16	15	16	15	16	14	11	12	12	12
AA552	24	24	24	23	24	24	22	23	23	23	24	24	15	16	16	16	15	16	16	16	12	12	12	11
AA554	24	23	24	21	23	24	24	23	24	24	24	23	15	16	15	16	15	16	16	16	12	12	11	12
AA556	24	23	23	24	24	23	23	24	24	24	23	23	16	16	15	16	16	15	16	14	12	12	12	11
AA558
AA560	24	24	24	24	23	23	24	23	22	22	24	24	14	16	15	15	15	16	14	16	12	12	12	12
AA562	24	24	24	24	21	24	23	21	24	22	24	22	15	16	16	15	15	15	16	13	12	12	12	11
AA564	23	21	22	24	23	23	20	20	23	23	23	23	15	15	15	16	15	16	15	16	12	11	11	11
AA566	22	24	22	24	20	24	23	22	24	21	23	23	16	16	16	16	16	16	16	16	12	12	12	12
AA568
AA570
AA572	24	24	24	23	23	22	24	24	21	22	24	22	15	13	15	13	15	13	15	16	12	12	11	12
AA574	23	23	24	20	21	21	24	24	23	23	22	24	15	15	15	15	13	15	15	16	12	12	12	12
AA576	24	24	23	24	22	23	23	24	22	22	23	23	14	13	16	14	16	13	15	14	12	12	11	11
AA578	24	22	24	24	20	21	24	23	21	22	24	24	15	16	15	16	14	15	16	16	11	12	12	12
AA580	24	24	24	22	24	23	23	24	22	21	23	22	14	16	16	16	13	15	16	16	12	12	11	12
AA582	24	24	24	23	23	21	24	24	22	22	23	24	14	15	16	15	15	16	16	16	12	12	12	12
AA584	23	23	24	23	23	24	24	22	21	22	23	24	15	14	15	15	15	15	15	16	12	12	12	12
AA586	24	23	24	23	22	22	24	24	24	22	23	23	16	16	14	15	16	16	15	15	12	12	12	12
AA588	24	24	24	23	24	24	24	24	21	23	23	24	15	16	16	16	15	16	16	15	12	12	12	12
AA590	24	24	24	24	22	24	24	21	23	23	24	24	15	14	15	14	16	14	16	15	12	12	12	12
AA592	24	23	24	23	22	24	24	22	22	23	24	24	15	16	16	15	15	15	14	14	12	12	11	12
AA594	23	23	24	20	24	23	22	24	23	22	24	24	13	15	15	16	13	16	16	16	12	12	12	12
AA596	24	22	24	22	22	24	23	24	24	21	22	23	15	13	14	15	15	13	15	14	12	12	12	12
AA598	24	24	24	22	22	23	23	23	23	22	24	22	16	15	15	15	16	16	15	14	12	12	12	12
AA600	24	22	23	23	21	22	24	24	23	23	23	24	15	16	15	16	15	16	15	16	11	12	12	12
AA602
AA604	24	23	23	23	21	24	24	23	21	20	24	24	14	15	14	15	16	14	15	15	12	12	11	10
AA606
AA608
AA610
AA612
AA614
AA616	24	24	24	24	24	23	24	24	24	24	24	24	16	14	16	12	15	16	14	15	12	12	12	11
AA618
AA620	24	23	23	19	23	23	23	21	23	24	23	23	16	15	15	14	16	14	15	16	12	12	12	12
AA622
AA624	24	22	23	24	23	22	24	24	23	24	23	24	15	15	16	16	15	15	15	15	11	12	12	12
AA626	24	24	24	24	24	24	23	22	24	24	24	24	16	16	15	14	16	16	16	13	12	12	12	12
AA628	24	21	23	24	21	21	24	23	20	24	24	24	15	16	16	16	15	16	15	16	12	12	12	12
AA630	23	22	24	24	22	22	23	24	24	24	24	24	16	16	16	15	15	16	15	16	12	12	12	12
AA632	24	22	23	24	24	22	24	23	23	22	24	24	15	16	14	14	15	15	15	15	12	12	12	12
AA634
AA636
AA638
AA640	23	22	24	24	22	23	24	23	23	24	24	24	15	15	15	16	14	14	14	15	12	12	12	12
AA642	24	24	24	24	23	23	24	24	23	24	24	24	16	15	16	15	16	16	16	14	12	12	12	12
AA644
AA646
AA648
AA650
AA652
AA654
AA656	24	23	24	24	23	22	23	23	24	22	24	24	15	16	16	16	15	15	15	16	12	12	12	12
AA658	23	24	23	24	24	23	23	24	24	24	24	24	16	15	16	15	16	14	15	14	12	11	11	12
AA660	23	24	24	24	24	24	22	24	24	24	24	24	16	14	16	13	15	15	13	14	12	12	12	12
AA662	23	21	24	24	21	21	21	22	24	24	24	24	16	16	16	14	16	15	14	16	12	12	12	11
AA664	23	23	24	24	22	22	24	24	24	24	24	24	16	15	15	14	15	15	14	15	11	12	12	11
AA666	22	23	24	24	23	23	24	24	24	24	24	24	16	16	16	14	15	16	14	15	12	12	12	12
AA668	24	22	24	24	22	22	24	24	23	24	24	23	15	16	16	14	16	15	14	16	12	12	12	12
AA670
AA672
AA674
AA676
AA678
AA680
AA682
AA684
AA686
AA688	24	24	23	24	24	24	21	22	24	24	24	24	15	14	15	15	15	14	14	14	12	12	12	12
AA690
AA692
AA694
AA696
AA698	21	23	23	20	23	22	20	22	24	24	24	21	15	16	16	16	16	16	14	15	12	12	12	12
AA700
AA702	24	23	23	20	22	21	23	21	24	24	24	21	16	15	16	16	16	16	14	15	12	12	12	12
AA704	24	24	24	20	24	23	22	22	24	24	24	20	15	16	15	14	16	16	16	15	12	12	12	12
AA706	24	24	24	21	23	23	22	21	24	24	24	20	16	16	14	14	16	16	15	15	12	12	12	12
AA708	24	22	22	24	22	22	23	24	24	23	24	24	15	13	16	15	12	15	16	15	12	11	12	12
AA710	24	24	23	23	24	24	23	24	24	24	24	24	14	14	15	16	13	14	15	16	12	12	12	12
AA712
AA714
AA716
AA718
AA720
AA722	24	23	24	24	22	22	24	24	24	24	23	24	16	16	14	16	15	15	13	15	11	12	12	12
AA724	24	22	22	20	24	24	20	22	24	24	24	20	15	15	14	15	14	15	16	15	12	12	11	12
AA726
AA728	24	24	24	24	24	22	22	21	24	24	23	24	15	15	14	14	15	16	15	15	12	12	12	12
AA730
AA732
AA734	24	23	24	23	23	23	24	22	24	24	24	24	16	16	15	16	15	15	14	15	12	12	12	12
AA736	24	23	24	24	24	24	24	24	24	24	24	24	14	13	15	12	16	15	14	14	12	12	11	12

## Sheet: AAV9mt_mean
	Brain	Heart	Lung	Liver	Kidney	Spleen	Intestine	Pancreas	Testis	Muscle	Fat	Skin	T1	T2	T3	T4	T5	T6	T7	T8	Pro5Binding	Lec2Binding	Pro5Tx	Lec2Tx
AAV9_reference_no_1	1	1	1	1	1	1	1	1	1	1	1	1	1	1	1	1	1	1	1	1
AAV9_reference_no_2	1	1	1	1	1	1	1	1	1	1	1	1	1	1	1	1	1	1	1	1
AAV9_reference_no_3	1	1	1	1	1	1	1	1	1	1	1	1	1	1	1	1	1	1	1	1
AAV9_reference_no_4																					1	1	1	1
AAV9_reference_no_5																					1	1	1	1
AAV9_reference_no_6																					1	1	1	1
AA356	0.70917	0.725195	0.584824	0.859998	0.782915	0.788354	0.874759	0.914759	0.706069	0.843375	0.655979	0.6879	0.865432	1.3527	0.957843	0.991322	0.756307	1.30059	0.766725	0.794927	0.95487	0.953533	0.698823	1.03206
AA358	0.71005	0.821139	0.740083	0.776828	0.81227	0.721555	0.824255	0.78581	0.879016	0.777751	0.747978	0.722343	0.879439	0.842489	0.889889	0.879581	0.920302	0.88937	0.899356	0.848844	0.821084	0.815871	0.473314	0.672726
AA360	0.60003	0.635251	0.56477	0.620838	0.635134	0.684384	0.628838	0.605244	0.755321	0.623257	0.620623	0.545955	0.720727	0.817463	0.937974	0.943998	0.812953	0.890473	1.06234	0.552611	0.569324	0.507292	0.625877	0.692925
AA362	0.528746	0.693133	0.542411	0.338743	0.782196	0.825206	0.483352	0.759803	0.740669	0.497072	0.480518	0.419562	0.871056	0.985531	0.933258	1.0162	1.15132	1.92801	1.44929	0.635049	0.788309	0.617873	0.446251	0.427532
AA364
AA366
AA368
AA370
AA372
AA374
AA376
AA378
AA380	0.30044	0.743347	0.257016	0.0244545	0.776035	1.68425	0.294162	0.624614	0.449497	0.264783	0.2557	0.157352	1.02405	0.87275	1.05587	1.14002	1.79315	1.6997	2.52793	0.157546	0.644813	0.16679	0.103481	0.0127742
AA382	0.00526069	0.105984	0.0275398	0.00222623	0.258246	0.443827	0.00459359	0.360599	0.0964763	0.0908728	0.0485259	0.00882044	0.749805	0.649103	0.735516	0.788432	0.927541	1.0302	1.72177	0.0361886	3.55165	0.0548542	0.223545	0.0498328
AA384	0.0190054	0.24122	0.0632284	0.00269359	0.824107	1.88648	0.0354506	0.394001	0.167286	0.313899	0.0462073	0.0362883	1.1506	0.925099	1.24433	1.49478	2.18161	2.21108	4.31085	0.0262496	1.42081	0.683876	0.192686	0.0573091
AA386	0.10595	0.387105	0.183576	0.012751	0.692331	1.50258	0.162338	0.508302	0.472788	0.285661	0.0974924	0.0740731	0.769325	0.889339	1.5785	1.30151	1.30273	1.74317	2.26991	0.0611629	1.82043	0.943887	0.170698	0.130039
AA388	0.00540955	0.0431332	0.0152885	0.00613405	0.13478	0.289011	0.00164121	0.186693	0.0242196	0.0651689	0.0159043	0.00349846	0.624608	0.504844	0.442113	0.672545	0.849401	0.682405	1.07259	0.0633309	4.12462	0.372986	0.383334	0.281509
AA390	0.00161662	0.0943726	0.0197491	0.0155356	0.242081	0.349565	0.00728953	0.491987	0.0748406	0.11616	0.0837024	0.0110418	0.609364	0.876594	0.85378	0.804675	0.79803	1.6568	1.4325	0.0677254	4.478	0.234943	0.423905	0.40916
AA392	0.00643631	0.0454693	0.0237893	0.0462482	0.113604	0.178998	0.00227987	0.199368	0.0150099	0.0276557	0.0381981	0.0168913	0.689841	0.530611	0.590904	0.582675	0.905758	0.618511	0.951879	0.618314	4.66773	0.476795	0.639212	0.423554
AA394
AA396
AA398
AA400
AA402
AA404
AA406	0.0111687	0.0333656	0.00611903	0.0398289	0.0424509	0.0612671	0.00262414	0.0541639	0.00672085	0.0317187	0.0413095	0.00932737	0.316433	0.472371	0.540396	0.490175	0.329729	0.408701	0.421951	0.197514	5.43421	0.346295	0.505878	0.580206
AA408	0.0167415	0.0359211	0.000683844	0.014943	0.0566788	0.0643577	0.00111319	0.057186	0.00860294	0.00894199	0.0198009	0.00919256	0.35522	0.575526	0.569719	0.69648	0.642312	0.912741	0.750246	0.0391018	5.99749	0.309011	0.479936	0.398711
AA410	1.18717	1.31736	1.26386	0.777515	1.03783	0.825569	0.730003	1.35333	2.91122	2.05907	0.88748	0.942105	2.04902	1.21316	1.38909	1.3434	1.73288	1.45981	2.26747	1.29669	0.911232	0.883218	0.870016	0.943431
AA412	0.975802	1.01218	0.999746	1.05306	1.07114	1.06728	1.1568	1.27526	1.24665	0.975475	1.09834	0.969357	0.998579	1.3491	1.15409	1.24789	0.921287	1.52771	1.12945	1.15894	0.721286	0.734599	0.586111	0.93587
AA414	1.07449	0.900209	0.713977	0.910364	0.806503	0.754775	0.929798	0.861181	0.864111	0.692987	0.762989	0.64672	1.08661	0.878977	0.880373	1.05509	1.02503	0.908203	1.21122	0.957866	1.13258	0.725233	0.648916	0.969175
AA416
AA418	0.901681	1.00881	1.15448	1.14887	1.03455	0.912066	1.0639	0.974297	1.08717	1.2707	0.959	0.993031	1.04404	1.14673	1.23992	1.14102	1.06436	1.04842	1.04082	1.1266	1.289	1.0528	1.31326	1.27623
AA420	0.797564	0.981677	0.90646	0.970382	0.951374	0.814417	0.792935	0.856233	0.902424	0.87502	0.865968	0.799538	0.981057	0.960066	0.993312	1.08104	0.893114	1.06481	1.12329	1.18904	0.855761	0.914792	1.10267	0.884895
AA422
AA424	0.859134	0.735792	0.832719	0.818227	0.785039	0.85681	0.900582	0.632177	0.799653	0.755395	0.839839	0.784923	0.735467	0.807931	0.945425	0.92143	0.80099	0.770126	0.730808	0.84971	1.03604	0.991094	0.641181	0.864033
AA426	0.736103	0.735418	0.75007	0.797579	0.666556	0.662372	0.778646	0.904055	0.795255	0.72499	0.679576	0.699477	0.85089	0.918749	0.933137	1.35755	0.803921	0.935138	0.854673	0.947054	1.3524	0.932921	0.976537	0.931727
AA428	0.355124	0.486874	0.305141	0.453541	0.465035	0.503388	0.54021	0.616324	0.536548	0.35105	0.431823	0.32014	0.736627	0.710969	0.900681	0.890667	0.81885	1.04873	1.14876	0.808638	2.04264	0.953586	0.63014	0.758598
AA430	0.841907	1.07585	0.605463	0.336077	1.04565	1.07535	0.62768	1.13609	1.13169	0.52296	0.58971	0.503307	0.982462	0.955348	1.2648	1.28011	1.51689	1.56188	2.20165	0.620131	0.757127	0.754633	0.301944	0.395915
AA432
AA434
AA436
AA438
AA440	0.543472	0.686863	0.574348	0.513634	0.699878	0.62547	0.510749	0.551694	0.835069	0.542474	0.535561	0.442796	0.94952	0.954859	0.975233	1.03265	0.967271	1.34347	1.22844	0.714587	0.714321	0.11777	0.486979	0.389008
AA442
AA444
AA446	0.73185	0.758878	0.618794	0.439044	0.747044	0.732127	0.631022	0.696168	1.06184	0.598842	0.527963	0.391544	0.755312	0.975337	1.27099	1.18086	1.1666	1.77048	1.92371	0.0878955	0.788079	0.00439914	0.204784	0.0636983
AA448	0.844019	1.25682	0.684263	0.262616	1.29037	1.2866	0.72037	0.913982	1.06662	0.65384	0.686162	0.436738	1.09454	1.06593	1.24733	1.35631	2.1576	1.89132	3.73721	0.5309	0.937001	1.49038	0.411445	0.486148
AA450	0.635933	0.681353	0.532548	0.639742	0.640246	0.622216	0.556474	0.74323	0.650178	0.566387	0.62679	0.518569	0.73892	0.752003	0.755014	0.777724	0.737873	0.924739	0.939667	0.431473	0.825663	0.114662	0.33316	0.238624
AA452	0.829792	0.899676	0.773506	0.939668	1.18881	0.735697	0.843415	0.87234	0.876837	0.778196	0.857629	0.746181	0.995701	1.44112	1.00749	0.906635	1.42997	0.92577	1.14165	0.991331	0.727401	0.716327	0.812154	0.539847
AA454	0.682929	0.993363	0.577817	0.288352	0.986388	0.773101	0.659332	0.834632	1.07333	0.56249	0.582581	0.366091	0.765003	1.49514	1.02436	1.19096	1.24176	3.79625	2.50597	0.558018	0.592568	0.39018	0.23217	0.351178
AA456	0.791981	0.891115	0.675645	0.708063	1.00861	0.89761	0.699113	0.58786	0.839168	0.599582	0.617463	0.431246	0.815419	0.884692	0.93768	1.09619	1.37188	1.05618	1.38648	0.680274	1.0809	0.878466	0.825879	0.665184
AA458	0.760139	0.807723	0.719451	0.65414	0.793821	0.755603	0.632848	0.882089	0.824241	0.591072	0.582069	0.531557	0.72408	0.893452	0.810539	0.780908	0.801369	1.17763	1.02924	0.595182	0.737877	0.619233	0.381351	0.632171
AA460	0.485061	0.590374	0.4991	0.724971	0.570979	0.479576	0.495762	0.539809	0.511434	0.518803	0.505714	0.495993	0.721343	0.667508	0.61717	0.63642	0.818647	0.570842	0.570779	0.277548	1.18529	1.09784	0.812117	0.710701
AA462
AA464	0.907661	1.02134	0.747495	0.615338	1.17049	0.932106	0.806549	0.84841	1.04161	0.748135	0.73404	0.606984	0.946013	1.02307	1.05022	1.21648	1.75385	1.47042	1.89995	0.755984	0.531409	0.185822	0.491662	0.419983
AA466	0.958296	0.943327	0.892912	0.631238	0.944311	0.811194	0.914058	0.998311	0.930322	0.743217	0.822105	0.761646	1.00505	0.893353	0.865109	0.836322	1.00895	0.910829	1.26893	0.694995	1.4997	2.91779	0.590063	1.40427
AA468	0.787679	0.946598	0.801184	0.829902	0.97404	0.780233	0.692755	0.949433	0.971982	0.735757	0.816426	0.685107	0.865526	1.38408	1.1139	1.23198	1.32116	1.59153	1.45306	0.865997	0.597862	0.0839158	0.791627	0.509604
AA470	0.0897332	0.234945	0.140386	0.0167943	0.428645	0.725601	0.059628	0.443821	0.204817	0.331092	0.062977	0.0292028	0.618382	0.625997	0.884451	0.789998	0.786878	1.19848	1.65637	0.0340264	3.18226	0.00539114	0.0816768	0.00507127
AA472	1.04183	1.09354	0.877833	0.726156	1.10431	0.999156	0.871709	0.925064	1.17199	0.831165	0.792202	0.7403	0.94762	0.967053	1.04638	1.07157	1.14001	1.2491	1.51805	0.860841	0.739984	0.360298	0.491776	0.19575
AA474	0.421822	0.870551	0.391358	0.0447297	1.51402	2.0434	0.296808	0.64529	1.08501	0.461292	0.274994	0.183268	0.922368	1.06039	1.31575	1.36812	2.17396	2.67449	4.70078	0.131255	0.590399	0.00322071	0.137449	0.0130342
AA476
AA478
AA480
AA482	0.81927	0.847442	0.749267	0.956113	0.790651	0.666451	0.730488	0.818495	0.723349	0.740803	0.810373	0.747656	1.1936	0.868188	0.905854	0.819988	0.841477	0.742668	0.789529	0.905206	1.15134	1.01538	0.890266	0.680619
AA484	0.0269044	0.00254482	0.00199409	0.0421094	0.00169973	0.00150078	0.000877355	0.00643112	0.00298156	0.00246972	0.00609907	0.0170044	0.578574	0.317604	0.303682	0.23557	0.367766	0.0900204	0.0136262	0.00233882	94.8414	0.154498	2.04519	0.195226
AA486	0.637053	0.725479	0.524641	0.43624	0.9724	0.686911	0.552048	1.02382	1.04946	0.447932	0.477694	0.390919	0.648151	1.48302	1.13485	1.13897	1.03231	2.81459	1.6643	0.0736919	0.842589	0.270863	0.325088	0.450572
AA488	0.726224	0.988069	0.535461	0.243889	0.800838	1.0421	0.612856	0.568291	0.808731	0.41394	0.474564	0.428937	0.934437	0.648287	0.71301	0.790342	1.43319	1.08631	1.77347	0.149064	0.691403	0.556582	0.255393	0.171485
AA490	0.678116	0.696145	0.555275	0.299006	1.20827	0.626427	0.63683	0.564709	0.823644	0.449571	0.509066	0.380367	0.61834	1.09338	0.889076	0.881343	0.974638	1.62874	1.48268	0.344427	0.969053	1.28106	0.241511	0.57061
AA492	0.920628	0.893614	0.778409	0.60456	0.949867	0.87372	0.854757	0.890089	0.959874	0.765523	0.759398	0.604572	0.712973	1.5301	1.04474	1.15841	0.966912	1.74552	1.30462	0.740755	0.934962	1.0582	0.370315	0.799468
AA494	1.0004	0.973278	0.750354	0.404098	1.01687	1.17067	0.838006	0.897277	1.18699	0.614394	0.701854	0.706529	0.81493	0.852635	0.944541	0.998147	1.1387	1.26665	1.55081	0.71734	1.53308	3.84723	0.425148	0.639866
AA496	0.300113	0.413596	0.265071	0.0634215	0.435222	0.654248	0.346548	0.69865	0.528	0.26541	0.183194	0.186137	0.477213	0.884376	0.705064	0.857411	0.681916	2.217	1.3009	0.0454799	0.904625	0.817043	0.0316767	0.0732383
AA498	0.424214	0.593725	0.400327	0.0628274	1.08513	1.11731	0.393518	0.636743	0.71974	0.245345	0.208669	0.233663	0.711496	0.928298	1.13137	1.24549	1.68457	3.33597	3.75898	0.159108	0.581368	0.451365	0.0850089	0.139283
AA500	0.149657	0.329775	0.116482	0.0288585	0.451389	0.226834	0.115103	0.212599	0.274672	0.250255	0.0813712	0.0601013	0.660819	0.865215	1.1534	1.07084	1.11004	2.06945	1.48732	0.033711	1.12365	0.00398325	0.0199918	0.00421941
AA502	0.175474	0.49594	0.223468	0.00684678	1.2448	2.2197	0.120479	0.586585	0.729937	0.198314	0.11332	0.0823963	1.01714	1.08356	1.21695	1.72048	2.61842	2.67727	4.70588	0.0599346	0.481184	0.00212267	0.0668548	0.0050144
AA504	0.277741	0.879188	0.362554	0.0199251	1.22674	2.21891	0.291389	0.783365	0.766474	0.279135	0.185093	0.158526	1.0787	0.904739	1.02525	1.05278	1.70855	1.62743	3.16258	0.0756508	0.691634	0.762731	0.116682	0.0245598
AA506	0.778539	0.750488	0.701745	0.791392	0.766063	0.782985	0.791801	0.757143	0.821074	0.703414	0.72965	0.696012	0.681925	0.819245	0.77856	0.8985	0.642384	1.04546	0.735566	0.756977	0.954252	0.665127	0.525725	0.656046
AA508	0.00572485	0.00459448	0.000820417	0.0230527	0.0085619	0.0186034	0.000949503	0.0126309	0.00372676	0.00103135	0.00912277	0.00126183	0.369798	0.291326	0.263035	0.247126	0.164637	0.135429	0.062489	0.000540319	9.35625	0.507982	0.153285	0.299011
AA510	0.000925853	0.011551	0.00158217	0.0720894	0.0241602	0.0456946	0.00103503	0.0408886	0.00575824	0.00766059	0.0025864	0.00998866	0.234615	0.502191	0.558508	0.274809	0.294757	0.514479	0.316545	0.0203601	9.11285	0.638947	0.406768	1.01377
AA512	0.376871	0.665842	0.366977	0.146921	0.793972	1.05885	0.363529	0.558539	0.716024	0.285002	0.393754	0.262624	0.746623	0.721204	1.04749	1.04768	1.33162	1.54061	2.77027	0.380313	1.48795	0.691499	0.204755	0.169827
AA514	0.00263698	0.0474324	0.0300422	0.00157877	0.178728	0.255743	0.00153758	0.365835	0.0450019	0.145165	0.0182108	0.00747942	0.352071	0.481352	0.513049	0.508682	0.397744	0.635415	0.924831	0.00976645	5.68085	0.0255263	0.103361	0.0183623
AA516	0.567262	0.540446	0.508346	0.464639	0.62836	0.611496	0.448758	0.593299	0.666362	0.440379	0.479736	0.438149	0.660813	0.691513	0.661527	0.839416	0.659992	0.798128	0.764332	0.627797	1.22247	0.0512432	0.530187	0.168172
AA518
AA520
AA522	0.0334094	0.0977588	0.0332412	0.149585	0.196886	11.7824	0.0714032	0.231244	0.0495527	0.0787105	0.113341	0.0428207	0.396588	0.663992	0.555258	0.544871	0.592045	0.747517	0.899596	0.256959	5.80842	0.621382	0.296881	0.794944
AA524	0.547959	0.709553	0.63983	0.755214	0.575137	1.08647	0.649853	0.650968	0.579206	0.582405	0.540371	0.521012	0.808021	1.05866	0.765656	0.839172	0.637408	0.978595	0.684259	0.75627	1.44322	0.770878	1.02704	1.00943
AA526	0.631537	0.834377	0.563064	0.185001	1.17208	1.36056	0.597764	0.734367	0.995392	0.51437	0.477803	0.378097	0.735097	0.805845	0.944098	1.24995	1.02045	1.65445	2.02946	0.457603	1.26844	0.741559	0.194114	0.18717
AA528	0.889699	1.10044	0.708752	0.32614	1.2805	1.59282	0.669813	0.971876	1.22694	0.666708	0.613747	0.478881	0.961341	0.897615	1.16338	1.22493	1.44969	1.74256	2.65281	0.512691	1.14982	0.674276	0.312964	0.225884
AA530	0.490185	0.889634	0.459126	0.181634	0.928258	1.29533	0.561921	0.653051	0.812334	0.371525	0.426591	0.285375	0.843359	0.896683	0.997727	1.38778	2.26205	1.80963	2.47749	0.530164	0.97298	0.985145	0.124513	0.239845
AA532	1.08184	1.04136	0.806552	0.450629	1.15849	1.45918	0.98154	1.48624	1.205	0.776905	0.726895	0.757536	1.1166	0.912294	1.00143	1.17535	2.04124	1.54048	2.50887	0.740237	0.818675	0.795131	0.412289	0.355434
AA534	0.556423	0.775147	0.440322	0.13865	0.727608	1.44411	0.47287	0.6017	0.744413	0.33237	0.282214	0.325229	0.775027	0.683007	0.705816	0.929575	1.22179	1.20198	1.93254	0.0254088	0.956006	0.713005	0.122	0.194365
AA536	0.723925	0.691944	0.576882	0.601329	0.744662	1.05208	0.578321	0.636877	0.786336	0.519979	0.653732	0.49757	0.666052	0.904235	0.851531	0.881571	0.834953	1.22551	1.0122	0.323103	0.743075	0.519168	0.612103	0.533521
AA538	0.687638	0.779455	0.600733	0.338148	0.95326	0.854462	0.575506	0.79045	0.857103	0.409824	0.520064	0.479204	0.720569	0.730775	0.847207	0.965171	1.36717	1.21126	2.03842	0.500304	1.25086	1.19941	0.374045	0.481197
AA540
AA542
AA544	1.03691	0.987813	0.814483	0.191568	1.24212	2.2331	0.807793	0.719362	1.34384	0.470245	0.798037	0.383885	0.864748	1.06148	1.06338	1.21212	1.37872	1.39806	2.77658	0.490576	0.463017	0.767192	0.175266	0.311397
AA546	0.839252	0.872359	0.99462	1.08762	0.816069	0.843799	0.830223	0.849984	0.814475	0.843131	0.804003	0.669349	1.03928	0.865933	0.991677	0.846692	0.899259	0.965293	0.905158	0.636275	0.751479	0.655165	0.687643	0.668587
AA548	0.929796	0.890415	1.10115	0.902449	1.06133	0.976031	0.859491	0.814002	1.0394	0.772839	1.00417	0.841979	0.997849	1.10422	0.987425	1.03509	0.944436	1.17514	1.04203	1.19573	0.906392	1.15223	1.11998	1.14178
AA550	0.851875	0.753791	0.892448	1.11657	0.663443	0.634543	0.794589	0.771157	0.676003	0.855347	0.8059	0.847363	0.924471	0.971281	0.895135	0.846397	0.702477	0.666807	0.553547	0.80796	0.759086	0.659377	1.19227	0.951086
AA552	0.810653	0.655023	0.716872	0.756087	0.670397	0.736469	0.58285	0.617551	0.666339	0.676286	0.755485	0.680918	0.847576	0.99575	0.887261	0.934149	0.744356	0.828264	0.712205	0.649512	0.686415	0.700587	0.840779	0.724967
AA554	0.535128	0.569473	0.647757	1.15692	0.459386	0.383072	0.468383	0.430869	0.413705	0.777328	0.732007	0.769711	0.928829	0.809887	0.694638	0.59185	0.36608	0.349144	0.257308	0.651651	1.56316	0.864678	1.3833	1.5506
AA556	0.701674	0.917428	1.01169	1.40539	0.726251	0.644286	0.800905	0.784781	0.750965	1.02314	0.974581	0.88322	1.12302	0.964138	0.947153	0.89066	0.781093	0.729849	0.558257	0.624899	1.03942	0.826359	0.921671	0.778222
AA558
AA560	0.428674	0.651354	0.422283	0.32961	0.557561	0.876174	0.426306	0.347747	0.536712	0.370931	0.505635	0.249417	0.673939	0.576589	0.69272	0.605607	0.786484	0.762882	0.939735	0.360562	1.27289	0.611496	0.177721	0.203906
AA562	0.0239579	0.185177	0.0946852	0.00460894	0.42296	1.44207	0.0330195	0.18393	0.108202	0.088789	0.0913424	0.0249941	1.07256	1.00667	1.04118	0.981564	1.14832	1.34519	1.99444	1.40258	0.996171	0.720827	0.171106	0.0724896
AA564	0.0360494	0.0671584	0.0271901	0.0192911	0.148391	0.293972	0.00220812	0.0406574	0.0460819	0.0464342	0.0371762	0.0187526	0.536559	0.472418	0.439677	0.482537	0.368211	0.492459	0.531585	0.636958	2.05212	0.473139	0.272835	0.153644
AA566	0.00846801	0.0647638	0.0171084	0.019479	0.18926	0.648132	0.0296923	0.140875	0.0625657	0.0382311	0.0494506	0.0135383	0.311372	0.284942	0.24321	0.281635	0.288274	0.402496	0.565389	0.177829	2.33988	0.269633	0.218428	0.120867
AA568
AA570
AA572	0.995618	1.09321	0.831148	0.263218	1.39158	1.6429	0.725064	0.849396	1.22719	0.514344	0.714015	0.338358	1.01245	0.934515	1.08281	1.10992	1.40689	1.65898	2.63974	0.860629	0.70347	0.937283	0.328082	0.494612
AA574	0.488663	0.560326	0.433521	0.194996	0.578724	0.69053	0.515975	0.381764	0.728017	0.350392	0.346124	0.22643	0.619238	0.659407	0.665473	0.72596	0.737818	0.970699	1.13688	0.150816	1.17192	0.82284	0.356671	0.511386
AA576	0.731022	0.620227	0.596058	0.595227	0.534353	0.6922	0.640643	0.606203	0.625189	0.542535	0.622255	0.498356	0.659904	0.681205	0.715913	0.679103	0.714565	0.676233	0.762889	0.660403	0.865226	0.984157	0.656966	0.93435
AA578	0.15038	0.21609	0.13629	0.0954454	0.135603	0.326263	0.218351	0.159408	0.21054	0.125557	0.136519	0.0736855	0.336161	0.302758	0.340073	0.375685	0.364067	0.379682	0.608206	0.0429252	1.64512	0.40459	0.184372	0.235795
AA580	0.571243	0.726219	0.673335	1.03241	0.624686	0.635617	0.707822	0.6552	0.641222	0.719599	0.671819	0.628471	0.986982	0.773165	0.927071	0.746457	0.695752	0.657831	0.596403	0.559886	1.0365	0.705087	0.73789	0.769363
AA582	0.610836	0.847399	0.631966	0.698752	0.612228	0.74703	0.720586	0.643153	0.71308	0.570772	0.598565	0.487878	0.78164	0.662585	0.842869	0.692737	0.932704	0.84101	0.943492	0.154956	0.600151	0.516096	0.619919	0.680816
AA584	0.571041	0.599321	0.596718	0.904627	0.568663	0.581106	0.576543	0.597455	0.510521	0.682572	0.565352	0.653198	0.827609	0.668838	0.725217	0.637541	0.612377	0.598957	0.517949	0.163497	0.907042	0.573262	0.869216	0.925435
AA586	0.920128	0.868214	0.975306	0.945591	0.879084	0.861854	0.984863	0.985108	0.955957	0.721236	0.980594	0.741945	0.989523	1.0385	0.921997	0.97932	0.916688	1.10556	1.00029	1.22637	0.840887	1.05377	0.741499	1.09482
AA588	1.10193	1.16896	1.16304	1.16385	1.30844	1.26007	1.05421	1.10192	1.09831	0.96855	1.14759	1.09088	1.13445	1.19797	1.1283	1.2747	1.07187	1.15122	1.14632	2.0201	0.624845	0.878461	0.857037	1.20276
AA590	0.592602	0.778395	0.389279	0.044533	0.985916	2.35803	0.606167	0.460283	1.03178	0.333254	0.307494	0.160989	0.932738	0.992656	1.05888	1.15013	1.45425	1.59829	3.26821	0.201968	0.367914	0.790871	0.148791	0.112282
AA592	1.00542	1.12232	0.832406	0.683353	1.11366	1.19838	1.00889	1.09878	1.1906	0.699486	0.818281	0.566109	1.04956	0.918013	0.989037	0.875014	1.1108	1.25023	1.72334	0.70418	0.444235	0.378975	0.522248	0.465237
AA594	0.761187	0.841142	0.835149	0.904664	0.877493	0.756876	0.918435	0.872753	0.905868	0.737243	0.739344	0.629483	1.05805	0.966104	1.0052	0.999471	0.992696	0.951015	0.935446	0.828131	0.847348	0.654933	0.81731	0.764427
AA596	0.991046	0.991617	1.00764	0.748955	0.979154	1.06934	0.964476	0.864377	1.18404	0.664222	0.904271	0.63118	0.979287	0.833196	0.914799	0.957464	1.03296	1.03082	1.22307	0.368803	0.832885	1.02844	0.819877	0.927288
AA598	0.926608	0.822608	0.987541	0.624146	0.776108	0.761545	0.727115	0.687886	0.846063	0.645746	0.879695	0.600513	0.883078	0.950437	0.845767	0.969916	0.902386	1.17081	0.88364	0.851618	1.04848	1.21332	0.810572	1.05815
AA600	1.00684	1.01959	0.836209	0.645715	0.920507	1.06109	0.853613	0.845841	1.11078	0.665601	0.840309	0.620451	0.921575	0.950284	0.98053	1.01297	1.05968	1.11458	1.26486	1.2446	0.722572	1.0751	0.649509	1.0442
AA602
AA604	0.633491	0.562949	0.5532	0.525526	0.471823	0.777881	0.511133	0.698434	0.606114	0.39922	0.657115	0.42219	0.725436	0.71232	0.672465	0.631358	0.79891	0.733983	0.998708	0.712656	0.881434	0.501603	0.636441	0.355673
AA606
AA608
AA610
AA612
AA614
AA616	0.77596	0.88128	0.7586	0.719833	0.985735	0.853297	0.727168	0.894234	0.891314	0.721809	0.865156	0.70384	0.912089	1.00435	1.03134	1.08754	1.1857	1.24018	1.18242	0.878222	0.781995	0.900437	0.673245	0.578488
AA618
AA620	0.763217	0.677577	0.569609	0.491591	0.666828	0.711272	0.681811	0.574422	0.673897	0.569576	0.66219	0.587831	0.728142	0.715101	0.738015	0.96184	0.857683	0.731976	0.880126	0.983433	0.85563	0.902381	0.635664	0.730965
AA622
AA624	0.832457	0.827713	0.768145	0.702659	0.809562	0.840071	0.834522	0.801797	0.827569	0.685089	0.730473	0.682867	0.960991	1.08852	1.05626	1.08044	1.3115	1.1636	1.23384	1.11648	1.05558	1.01869	1.26611	1.04625
AA626	0.586439	0.71035	0.604436	0.568809	0.671556	0.692692	0.548995	0.498315	0.71718	0.593043	0.620893	0.554166	0.877954	1.02884	0.990796	1.01188	1.09741	1.11424	1.24659	0.878314	0.993803	0.867484	0.738373	0.757284
AA628	0.687699	0.611395	0.619216	0.568412	0.662302	0.613028	0.535343	0.585871	0.59081	0.61973	0.645025	0.544943	0.862879	0.84889	1.10629	0.799363	0.832935	0.981868	1.01443	0.881471	1.09527	0.956339	1.02333	1.01474
AA630	0.645311	0.682133	0.684138	0.623339	0.673471	0.676622	0.617899	0.811747	0.755416	0.660444	0.672097	0.618343	0.894538	0.884627	0.912169	0.953444	0.904744	0.956649	1.0162	1.05149	0.984318	1.04517	0.865397	0.937193
AA632	0.507195	0.610045	0.541611	0.585237	0.635772	0.549898	0.562871	0.532247	0.563266	0.572626	0.602639	0.562237	0.897867	0.92282	0.880616	0.858106	0.886335	0.846603	0.890178	0.719414	1.12202	1.02774	1.13408	0.968498
AA634
AA636
AA638
AA640	0.593116	0.710297	0.773695	0.734436	0.728761	0.926781	0.683878	0.540147	0.781349	0.789182	0.682797	0.624379	0.985524	0.950367	0.966991	0.960695	0.898937	0.876494	0.851537	0.8553	1.34787	1.18487	0.857903	1.27416
AA642	0.435209	0.669691	0.508916	0.554072	0.673067	0.734961	0.568898	0.553295	0.611736	0.661197	0.577564	0.553642	0.651978	0.699867	0.576505	0.732307	0.635409	0.639655	0.71143	0.719186	1.16533	0.734565	0.84861	0.711325
AA644
AA646
AA648
AA650
AA652
AA654
AA656	0.224738	0.340056	0.249116	0.327125	0.381347	0.4102	0.190556	0.449201	0.348733	0.368559	0.298498	0.326432	0.719723	0.722342	0.85975	0.660543	0.623258	0.773138	0.693828	0.793497	1.39329	0.8727	0.804413	0.84688
AA658	0.126839	0.246765	0.243963	0.190384	0.324191	0.420991	0.198124	0.244779	0.346971	0.285202	0.202974	0.200402	0.758856	0.695162	0.639864	1.06549	0.930953	0.595653	0.935102	0.713004	1.09974	0.853629	0.713281	0.598231
AA660	0.631705	0.628301	0.674518	0.544145	0.632551	0.670666	0.5614	0.513409	0.644347	0.576919	0.612681	0.553377	0.85896	0.818211	0.845199	0.89569	0.865226	0.864827	0.752356	0.799526	1.11198	0.877078	0.778054	0.776658
AA662	0.182698	0.229824	0.224263	0.194382	0.324653	0.407996	0.192932	0.271628	0.303553	0.265305	0.239958	0.194583	0.711908	0.738566	0.912304	0.689577	0.846119	0.943404	0.996536	0.737295	1.17511	0.781697	0.506049	0.446791
AA664	0.730903	0.785941	0.759951	0.601612	1.02858	0.878152	0.709469	0.82218	0.911397	0.688057	0.745574	0.614771	0.889047	0.973879	0.917584	0.920289	1.22192	1.19977	1.54493	0.823255	0.849008	0.750993	0.62205	0.595838
AA666	0.35025	0.431958	0.430307	0.401267	0.52863	0.551607	0.385163	0.532649	0.44631	0.487913	0.446223	0.419835	0.711559	0.67849	0.677831	0.605288	0.674753	0.696283	0.731017	0.655293	1.08768	0.725188	0.780945	0.649643
AA668	0.594836	0.650359	0.609812	0.549993	0.626344	0.66021	0.619659	0.682348	0.662444	0.60568	0.610607	0.521667	0.858202	0.914747	0.916503	0.842783	0.914287	0.986836	0.816564	0.862329	1.04441	0.938442	0.767164	0.687505
AA670
AA672
AA674
AA676
AA678
AA680
AA682
AA684
AA686
AA688	0.713066	0.77576	0.627124	0.590684	0.724445	0.866972	0.76806	0.78924	0.847957	0.664574	0.741878	0.57358	1.01923	1.06979	0.924406	1.3105	1.34215	1.05878	1.36528	0.932883	0.889486	0.92459	0.746108	0.736207
AA690
AA692
AA694
AA696
AA698	0.00274896	0.160654	0.0451327	0.0105866	0.339856	0.489346	0.00291892	0.0733443	0.117027	0.192526	0.083179	0.0130974	0.593148	0.675624	0.645421	0.770209	1.09086	1.22044	1.33682	0.124536	1.49959	0.478972	0.200854	0.162519
AA700
AA702	0.0367481	0.199219	0.0780139	0.0104392	0.768171	1.20761	0.092552	0.22494	0.239176	0.337599	0.0924022	0.0422344	1.00449	1.01963	1.36509	1.12324	1.6264	2.0604	2.53388	0.642676	1.1326	0.847612	0.229835	0.2155
AA704	0.0254587	0.164611	0.0948758	0.00731302	0.643677	1.2195	0.0487723	0.186203	0.158695	0.319658	0.0809911	0.0202179	0.790334	0.804367	0.885811	0.866435	1.22892	1.50385	2.38892	0.52239	0.934164	0.801617	0.181537	0.2316
AA706	0.117246	0.38254	0.182478	0.0328626	1.10997	2.31432	0.19856	0.28768	0.465464	0.580282	0.120034	0.0462644	0.900962	1.07869	0.990028	1.32576	1.83094	2.19847	3.66141	0.0452738	0.229274	0.716356	0.191478	0.0538133
AA708	0.721443	0.638834	0.835884	1.11815	0.592447	0.658046	0.817517	0.811256	0.630316	1.08811	0.92188	1.01594	0.911378	1.00033	0.685866	0.83666	0.658538	0.487552	0.489954	0.920894	1.17396	0.806503	1.38527	0.996033
AA710	0.0421263	0.116434	0.0716168	0.0686341	0.227724	0.340339	0.0908934	0.0883713	0.107769	0.175522	0.108652	0.0661502	0.415752	0.360148	0.309289	0.473108	0.348448	0.371605	0.567529	0.352653	1.79303	0.416803	0.374016	0.534576
AA712
AA714
AA716
AA718
AA720
AA722	0.20705	0.285879	0.276832	0.270053	0.317564	0.432929	0.203466	0.386709	0.321859	0.319961	0.293438	0.26252	0.602489	0.605029	0.62091	0.533776	0.580022	0.714344	0.649311	0.58857	1.57141	0.719227	0.547952	0.946847
AA724	0.0239567	0.164111	0.0653999	0.0114446	0.839929	1.8329	0.0515999	0.241789	0.245045	0.44604	0.0964377	0.0287115	0.743292	0.822489	0.823459	1.08552	1.19757	1.48188	2.67985	0.135481	1.00589	0.749092	0.177301	0.162238
AA726
AA728	0.337352	0.441165	0.298534	0.227241	0.555987	0.67244	0.227385	0.209929	0.338336	0.285519	0.362385	0.224795	0.633817	0.655054	0.697803	0.598002	0.705967	0.997192	1.09464	0.667256	1.2064	0.781335	0.456036	0.507792
AA730
AA732
AA734	0.643508	0.849971	0.879015	0.429973	0.867767	1.03369	0.425156	0.255361	0.55303	0.493234	0.779238	0.601446	1.11349	1.34812	1.25293	1.19763	1.32422	1.43332	1.48139	1.34191	1.10854	1.03571	0.632219	0.76664
AA736	0.646369	0.687031	0.720043	0.858804	0.686867	0.661749	0.841748	0.73919	0.674341	0.9258	0.75854	0.847535	0.968271	0.988299	0.831697	0.977617	1.00191	0.739216	0.608739	1.08458	0.960122	0.865079	1.12802	0.854038

## Sheet: AAV9mt_STDEVP
	Brain	Heart	Lung	Liver	Kidney	Spleen	Intestine	Pancreas	Testis	Muscle	Fat	Skin	T1	T2	T3	T4	T5	T6	T7	T8	Pro5Binding	Lec2Binding	Pro5Tx	Lec2Tx
AAV9_reference_no_1	0.447535	0.512953	0.418058	0.302724	0.413377	0.383613	0.440196	0.437517	0.389098	0.434241	0.368503	0.420609	0.776416	0.468763	0.38908	0.362657	0.528755	0.501758	0.499452	0.379523
AAV9_reference_no_2	0.465774	0.442832	0.420579	0.393888	0.55409	0.412897	0.420833	0.460835	0.503912	0.487574	0.467163	0.489564	0.467022	0.332689	0.338859	0.337532	0.294983	0.411322	0.367591	0.582668
AAV9_reference_no_3	0.422907	0.445008	0.344329	0.383863	0.416924	0.446547	0.405583	0.501798	0.351285	0.293741	0.371656	0.309767	0.472118	0.399837	0.483951	0.511455	0.430307	0.464755	0.56077	0.404079
AAV9_reference_no_4																					0.436094	0.504022	0.581801	0.529009
AAV9_reference_no_5																					0.578159	0.531831	0.620016	0.559825
AAV9_reference_no_6																					0.44337	0.51872	0.530403	0.541697
AA356	0.343825	0.3172	0.22585	0.27872	0.295079	0.310408	0.5437	0.40132	0.244178	0.289024	0.312426	0.267826	0.334983	0.500292	0.25725	0.254226	0.353594	0.600399	0.3015	0.236641	0.25902	0.287643	0.315827	0.574945
AA358	0.245611	0.301806	0.251044	0.162981	0.185649	0.191596	0.476088	0.430158	0.462596	0.380554	0.253523	0.273125	0.17082	0.133088	0.210526	0.190089	0.17151	0.243847	0.280218	0.171782	0.237738	0.409763	0.11113	0.188585
AA360	0.312375	0.253187	0.300572	0.224927	0.209687	0.326229	0.479123	0.24208	0.275402	0.203094	0.296983	0.266837	0.241175	0.227232	0.386594	0.152327	0.203368	0.291621	0.30914	0.151668	0.311358	0.261897	0.330071	0.457895
AA362	0.251105	0.338083	0.287189	0.104861	0.283039	0.628294	0.241418	0.539055	0.345173	0.29535	0.254963	0.12296	0.347241	0.495823	0.288537	0.34149	0.402993	1.47267	0.712825	0.160538	0.177487	0.35645	0.145709	0.26507
AA364
AA366
AA368
AA370
AA372
AA374
AA376
AA378
AA380	0.175161	0.336516	0.196205	0.0070102	0.268542	1.28078	0.190726	0.831551	0.184221	0.231423	0.214011	0.101523	0.314396	0.119429	0.246443	0.363621	1.00631	0.474711	0.636722	0.137118	0.262874	0.0671054	0.077349	0.00848539
AA382	0.00708737	0.107967	0.0283807	0.00188177	0.109719	0.406882	0.00754273	0.549893	0.0987446	0.108916	0.0477413	0.00999806	0.621527	0.333874	0.377038	0.43389	0.671595	0.547268	1.18639	0.0469445	1.10132	0.0238675	0.112222	0.0354073
AA384	0.0261726	0.191736	0.0468383	0.00215348	0.483608	1.7183	0.0501658	0.362776	0.0985417	0.323858	0.0423236	0.0407591	0.821351	0.339979	0.593247	0.653501	1.37444	0.974154	2.73193	0.0278975	0.457835	0.397725	0.14045	0.035888
AA386	0.0775341	0.121807	0.146929	0.00467817	0.285055	1.444	0.110429	0.537886	0.199292	0.246109	0.0505131	0.0606058	0.271005	0.195591	1.03788	0.635449	0.53152	0.769686	1.03663	0.0501131	0.639011	0.393746	0.117386	0.0758579
AA388	0.0111981	0.0403913	0.0190118	0.00312276	0.0790866	0.27063	0.00171715	0.24299	0.0145095	0.0804881	0.0152807	0.00644502	0.547655	0.228651	0.161379	0.459386	0.748091	0.360999	0.965623	0.0588282	1.80026	0.151749	0.20578	0.110634
AA390	0.00137091	0.0879427	0.0267508	0.00826774	0.176871	0.323706	0.0129418	0.656138	0.0710294	0.14516	0.0797158	0.012334	0.355486	0.861644	0.561104	0.482819	0.582954	1.75802	1.02499	0.0427319	1.05751	0.0826395	0.219033	0.288822
AA392	0.00903461	0.0245163	0.0273143	0.0214672	0.0666775	0.191214	0.00338604	0.31712	0.012128	0.0314162	0.0385033	0.021719	0.561451	0.242612	0.382912	0.349465	0.932154	0.408327	1.04006	0.391879	1.72054	0.1356	0.40725	0.179663
AA394
AA396
AA398
AA400
AA402
AA404
AA406	0.0155894	0.0296136	0.00839788	0.0123475	0.0334012	0.047929	0.003126	0.0808278	0.00816677	0.0343539	0.0412414	0.00863673	0.129034	0.262791	0.383197	0.303276	0.154536	0.230433	0.35068	0.16501	1.45765	0.110409	0.271004	0.290242
AA408	0.0251051	0.0489909	0.000510572	0.0101975	0.0638374	0.0676334	0.00105386	0.0966871	0.0127444	0.00902053	0.0289247	0.0126657	0.16783	0.362964	0.484209	0.640181	0.713407	0.736911	0.712643	0.0394883	2.78249	0.184896	0.4722	0.196027
AA410	0.745816	0.832906	1.07919	0.172898	0.541181	0.37364	0.518814	1.1827	2.9582	2.37531	0.394586	0.594214	2.52554	0.719049	0.579992	0.421431	1.4275	0.564452	1.95293	0.381205	0.413021	0.436693	0.658866	0.5834
AA412	0.367315	0.356033	0.330278	0.333114	0.467023	0.403792	0.698591	0.989486	0.280993	0.250789	0.455278	0.318779	0.525968	0.594195	0.234146	0.288068	0.364945	0.646336	0.365128	0.35859	0.236946	0.155605	0.0954327	0.428645
AA414	0.82092	0.32164	0.371827	0.162728	0.35535	0.363968	0.721095	0.64636	0.463359	0.290916	0.437298	0.221207	0.563049	0.214216	0.120402	0.322596	0.425718	0.222974	0.598186	0.438926	0.553743	0.351097	0.31266	0.536773
AA416
AA418	0.377735	0.403288	0.497922	0.356901	0.413421	0.330559	0.584995	0.487382	0.287647	0.538863	0.376162	0.437044	0.364908	0.327589	0.269774	0.207609	0.510614	0.187157	0.394641	0.194992	0.256961	0.367498	0.724893	0.536672
AA420	0.331987	0.345348	0.308869	0.202568	0.199287	0.263275	0.378286	0.60567	0.381159	0.239743	0.335535	0.375015	0.205467	0.158788	0.263055	0.299856	0.189069	0.129528	0.515577	0.571668	0.20911	0.338034	0.541689	0.362942
AA422
AA424	0.375723	0.214859	0.282167	0.205199	0.216862	0.313147	0.447095	0.359277	0.298694	0.261135	0.365247	0.327515	0.281495	0.194425	0.111994	0.190065	0.285331	0.214352	0.266846	0.285878	0.446264	0.355955	0.224177	0.431437
AA426	0.285573	0.287148	0.279505	0.119472	0.183905	0.186623	0.315587	0.34631	0.197356	0.251953	0.214878	0.276614	0.144822	0.0521031	0.0396625	0.852249	0.216107	0.0344231	0.202667	0.241175	0.556317	0.364538	0.507263	0.549008
AA428	0.256797	0.154155	0.1491	0.155907	0.119335	0.255732	0.359438	0.352049	0.293033	0.162616	0.202946	0.113536	0.300125	0.118693	0.377641	0.418054	0.407293	0.570805	0.569976	0.262332	0.4153	0.397004	0.292048	0.411336
AA430	0.440854	0.311013	0.223853	0.0732431	0.279955	0.718922	0.299213	0.601866	0.451882	0.209127	0.2565	0.217944	0.220544	0.159103	0.551197	0.336048	0.394751	0.2723	0.685449	0.148128	0.181367	0.297083	0.157175	0.265426
AA432
AA434
AA436
AA438
AA440	0.261974	0.335563	0.230576	0.0824127	0.253486	0.343931	0.325194	0.296421	0.38476	0.147818	0.2388	0.125202	0.227304	0.207668	0.147672	0.111645	0.298799	0.633811	0.362127	0.136994	0.146971	0.0317688	0.266186	0.23284
AA442
AA444
AA446	0.372852	0.3272	0.333278	0.135584	0.384918	0.479942	0.372854	0.627325	0.494083	0.294947	0.267817	0.12045	0.326992	0.484007	0.741491	0.488033	0.739202	1.20005	1.20382	0.0379486	0.208349	0.00163479	0.143329	0.0253901
AA448	0.383353	0.632476	0.196535	0.0670003	0.371998	0.782615	0.408892	0.636724	0.343485	0.369664	0.34581	0.15908	0.410712	0.311908	0.346054	0.306585	1.22872	0.391961	1.96524	0.147438	0.270013	0.75596	0.328771	0.128276
AA450	0.19903	0.16867	0.139328	0.112717	0.169758	0.178539	0.192398	0.256257	0.154706	0.143417	0.135607	0.118766	0.153678	0.102261	0.099393	0.112177	0.224086	0.186065	0.303076	0.122989	0.241602	0.0234955	0.108921	0.0470547
AA452	0.35522	0.29431	0.26863	0.291752	0.739207	0.156251	0.516733	0.324353	0.288555	0.181956	0.327394	0.216615	0.329452	1.0053	0.268888	0.108238	0.791363	0.141418	0.439578	0.160373	0.209982	0.357273	0.53825	0.154755
AA454	0.323419	0.463228	0.194991	0.0770789	0.359472	0.370001	0.459578	0.495691	0.352741	0.299969	0.26725	0.13179	0.240836	0.910147	0.175296	0.247541	0.424313	3.22288	0.908634	0.233768	0.0926425	0.105961	0.12503	0.257444
AA456	0.420268	0.379283	0.261616	0.0645177	0.462241	0.42747	0.306464	0.226772	0.269415	0.186572	0.255969	0.138187	0.344811	0.308532	0.373341	0.309073	0.881513	0.336419	0.666519	0.200519	0.413354	0.381372	0.337638	0.259957
AA458	0.394871	0.364529	0.260744	0.215002	0.281725	0.168801	0.236214	0.366873	0.254885	0.222603	0.16301	0.173675	0.247432	0.189275	0.165161	0.129344	0.215763	0.63267	0.288653	0.256206	0.294163	0.264438	0.157965	0.384686
AA460	0.150477	0.276768	0.133391	0.152195	0.147027	0.109723	0.211698	0.160953	0.156945	0.207858	0.124399	0.131756	0.22956	0.0940339	0.0926044	0.143088	0.457595	0.170279	0.150927	0.086955	0.430834	0.428168	0.359977	0.282643
AA462
AA464	0.355382	0.281676	0.337889	0.138195	0.542493	0.517053	0.357249	0.35166	0.261717	0.41972	0.211232	0.191461	0.223542	0.199691	0.288584	0.416376	1.06703	0.297209	0.883661	0.15503	0.134853	0.0705755	0.201764	0.197872
AA466	0.363341	0.474741	0.387115	0.221604	0.437591	0.255905	0.533005	0.420204	0.309265	0.338493	0.327376	0.295787	0.56579	0.329336	0.286916	0.254634	0.601249	0.270867	0.66344	0.187886	0.6081	1.66695	0.33279	0.625943
AA468	0.309546	0.241066	0.294285	0.137921	0.285654	0.405705	0.21564	0.463211	0.276412	0.2193	0.380222	0.191629	0.164235	0.816005	0.342432	0.377585	0.556887	1.21953	0.564725	0.18575	0.159642	0.0281778	0.396984	0.371156
AA470	0.0842903	0.161489	0.175881	0.00349921	0.212108	0.704911	0.0975684	0.705353	0.12145	0.450957	0.0615974	0.029192	0.32379	0.204312	0.491312	0.405919	0.411368	0.586816	0.821963	0.0313708	1.13685	0.00496634	0.0815718	0.00567739
AA472	0.351045	0.374138	0.276602	0.16767	0.256064	0.355846	0.340972	0.554502	0.286488	0.308153	0.264951	0.275399	0.312109	0.27384	0.208047	0.240222	0.319768	0.318253	0.474261	0.156745	0.159648	0.128695	0.140066	0.0812605
AA474	0.208268	0.364903	0.149542	0.010736	0.485783	1.63365	0.177815	0.688616	0.423272	0.314979	0.151932	0.0569089	0.318491	0.163619	0.435595	0.354249	1.15183	1.25395	3.29936	0.0504029	0.10751	0.00130959	0.0665133	0.00677603
AA476
AA478
AA480
AA482	0.308209	0.241989	0.275231	0.247331	0.162666	0.168021	0.329415	0.310695	0.298504	0.214083	0.333069	0.246297	0.538038	0.234499	0.158654	0.229607	0.213448	0.196004	0.243696	0.183477	0.688663	0.444485	0.383912	0.237034
AA484	0.0449766	0.00215119	0.00377581	0.0570582	0.00150096	0.00113852	0.000650059	0.0152789	0.00253875	0.00206138	0.00550411	0.0333762	0.709644	0.254725	0.337063	0.267971	0.536869	0.0980934	0.0129804	0.00226012	40.5192	0.101577	1.49419	0.116013
AA486	0.178008	0.169192	0.195472	0.107747	0.399596	0.298094	0.207343	0.812896	0.370662	0.167423	0.146918	0.109633	0.181459	1.14648	0.577642	0.476442	0.373745	2.9806	0.921501	0.0343469	0.154471	0.0941641	0.11943	0.30176
AA488	0.33885	0.670117	0.191283	0.0645364	0.264581	0.534187	0.257584	0.366425	0.239923	0.168833	0.221836	0.231306	0.547494	0.112294	0.148784	0.262157	0.726464	0.169633	0.787567	0.0491909	0.232174	0.336359	0.118132	0.0471611
AA490	0.244755	0.260458	0.243733	0.124941	0.840912	0.171565	0.346584	0.313254	0.206476	0.152894	0.254723	0.223203	0.249615	0.562641	0.234639	0.148568	0.332628	0.998145	0.549977	0.0781901	0.332734	0.284204	0.101147	0.311769
AA492	0.352089	0.405409	0.298687	0.32425	0.355271	0.392465	0.540335	0.512947	0.313996	0.409195	0.401192	0.295611	0.218787	1.09275	0.553401	0.5575	0.296924	1.45759	0.449968	0.242014	0.327127	0.291904	0.173427	0.550028
AA494	0.288488	0.216714	0.213217	0.0811536	0.262083	0.642345	0.264618	0.354009	0.423617	0.228999	0.225892	0.355352	0.195598	0.140334	0.278393	0.185546	0.34057	0.206075	0.451262	0.248016	0.33905	1.21918	0.216236	0.356489
AA496	0.112471	0.0695489	0.12356	0.0210353	0.124918	0.490126	0.246213	0.829632	0.178835	0.161467	0.0490577	0.132626	0.0800566	0.758211	0.297308	0.438911	0.228179	2.28816	0.906435	0.0244108	0.238297	0.239492	0.0133069	0.0356707
AA498	0.154707	0.159907	0.150536	0.0139936	0.629413	0.848635	0.247498	0.670338	0.227313	0.14644	0.0788685	0.176181	0.164911	0.285948	0.374312	0.405635	0.768817	2.80442	1.87782	0.0634152	0.0857435	0.210908	0.0484217	0.0989088
AA500	0.111728	0.138527	0.052426	0.0115378	0.294446	0.134007	0.0913096	0.361265	0.125655	0.262281	0.0473924	0.0626203	0.223046	0.54913	0.80605	0.608636	0.601176	1.75608	0.794792	0.0283743	0.318092	0.000899293	0.0115394	0.00223848
AA502	0.117182	0.238071	0.0935141	0.00279512	0.818946	1.97461	0.0831662	0.705854	0.363585	0.0533628	0.0673391	0.0322983	0.246661	0.157731	0.148965	0.741911	1.89314	1.14152	2.11572	0.0286929	0.0545256	0.000534552	0.0396487	0.00180198
AA504	0.1135	0.537624	0.127001	0.00612528	0.669633	2.11609	0.185347	0.977774	0.405121	0.0970001	0.106854	0.0694111	0.46814	0.358493	0.35356	0.319879	0.59644	0.450326	1.25889	0.0358624	0.221741	0.396838	0.0816817	0.00801281
AA506	0.305839	0.33171	0.147042	0.303033	0.362237	0.245414	0.374937	0.397001	0.292683	0.250875	0.344546	0.215852	0.293074	0.364637	0.227549	0.334053	0.264263	0.522762	0.273195	0.168801	0.361102	0.158038	0.199983	0.19491
AA508	0.0107941	0.00540596	0.000975337	0.0211	0.00971033	0.0280744	0.00110184	0.020799	0.00532622	0.00097842	0.0127983	0.00160169	0.324059	0.228757	0.279951	0.268374	0.176764	0.121058	0.0504214	0.000864035	4.27512	0.247769	0.119667	0.248766
AA510	0.000693384	0.0129959	0.00259006	0.0696066	0.0265593	0.0541634	0.000918532	0.083077	0.00791472	0.009957	0.00355966	0.0134133	0.173544	0.666421	0.688943	0.248283	0.300736	0.6715	0.32714	0.0267704	2.37918	0.187955	0.413357	0.47523
AA512	0.167561	0.268039	0.152104	0.0229543	0.258877	0.779656	0.18858	0.667752	0.308515	0.108034	0.172121	0.0867697	0.250087	0.12148	0.485499	0.413164	0.689548	0.633016	1.46494	0.23034	0.307917	0.238215	0.17974	0.0691008
AA514	0.0037554	0.0313009	0.0425709	0.000994294	0.0842882	0.127288	0.0022922	0.485905	0.0425263	0.210058	0.0182879	0.0084269	0.227837	0.357304	0.304775	0.324015	0.238776	0.509196	0.859344	0.0135719	3.24807	0.0109892	0.0570467	0.00703023
AA516	0.211185	0.160915	0.128003	0.105841	0.0913979	0.185383	0.196676	0.359504	0.134544	0.103403	0.157167	0.202086	0.289718	0.168574	0.0884035	0.427822	0.183795	0.292408	0.1347	0.269492	0.421125	0.0166263	0.211495	0.0343894
AA518
AA520
AA522	0.057762	0.111593	0.0395668	0.124971	0.21949	19.7782	0.111298	0.307759	0.0333018	0.0670402	0.0942214	0.0538021	0.396067	0.61748	0.490322	0.448041	0.643808	0.69973	0.979767	0.244469	1.86916	0.119125	0.161166	0.507388
AA524	0.180165	0.320482	0.18211	0.196787	0.157959	0.924089	0.467386	0.270119	0.143369	0.142077	0.143648	0.142422	0.163796	0.637469	0.194108	0.265263	0.166623	0.680121	0.217495	0.191456	0.281406	0.191947	0.494324	0.657165
AA526	0.228001	0.275556	0.154864	0.0483864	0.473722	0.788971	0.215939	0.667244	0.205886	0.228678	0.174888	0.148072	0.302621	0.0949401	0.185362	0.486968	0.300095	0.513098	0.415834	0.272553	0.29074	0.093239	0.147635	0.0419161
AA528	0.332598	0.508121	0.305833	0.099557	0.419633	0.85773	0.321435	0.520212	0.473741	0.24898	0.21717	0.151084	0.20669	0.222734	0.211784	0.0921725	0.56494	0.18455	1.10715	0.105703	0.17581	0.279888	0.155661	0.0827488
AA530	0.218985	0.265926	0.16715	0.0431202	0.453139	1.00115	0.260306	0.523765	0.235807	0.139394	0.155916	0.106389	0.234282	0.128908	0.125718	0.41841	1.6354	0.51464	0.965668	0.131723	0.288571	0.420664	0.07938	0.114361
AA532	0.4788	0.353678	0.251751	0.0882067	0.282325	0.943858	0.497183	0.633134	0.367967	0.278639	0.265447	0.266129	0.566911	0.161471	0.0998937	0.178792	1.65055	0.275803	1.22281	0.145794	0.16892	0.383603	0.154865	0.0943278
AA534	0.177866	0.315513	0.178981	0.0450356	0.140722	1.40805	0.227471	0.502402	0.201134	0.143967	0.0791926	0.17446	0.28259	0.169002	0.183611	0.471146	0.541995	0.405051	0.966477	0.01676	0.27015	0.21968	0.087338	0.0727272
AA536	0.246474	0.148104	0.178167	0.118444	0.12799	0.799021	0.191436	0.301141	0.142516	0.107072	0.31974	0.10402	0.102086	0.408225	0.168214	0.168971	0.167947	0.781083	0.277767	0.0789497	0.196503	0.203422	0.321056	0.302939
AA538	0.301461	0.326585	0.26983	0.0871295	0.371864	0.415055	0.207379	0.515822	0.270996	0.116701	0.220951	0.210841	0.293765	0.131581	0.326773	0.382833	0.837994	0.436346	1.3533	0.121336	0.29082	0.521085	0.183275	0.194633
AA540
AA542
AA544	0.456514	0.278416	0.420022	0.0571168	0.456183	1.24153	0.464911	0.578558	0.566627	0.145674	0.338839	0.145265	0.174518	0.415477	0.183062	0.387268	0.233625	0.392637	0.687022	0.320765	0.166866	0.312126	0.066244	0.145748
AA546	0.393068	0.355676	0.516377	0.540677	0.409603	0.343595	0.344373	0.423974	0.31599	0.369751	0.335458	0.388634	0.269751	0.238182	0.239833	0.18667	0.148012	0.329805	0.219533	0.278159	0.407581	0.210307	0.291657	0.275224
AA548	0.371757	0.248786	0.549028	0.233253	0.450504	0.368561	0.442703	0.393151	0.505463	0.214685	0.43998	0.242283	0.219539	0.400193	0.191397	0.318874	0.138816	0.537392	0.362775	0.630955	0.313748	0.578986	0.579488	0.703031
AA550	0.444278	0.282151	0.352226	0.412743	0.252103	0.197588	0.372761	0.317864	0.249125	0.32438	0.302801	0.368845	0.207081	0.240475	0.168166	0.171432	0.106183	0.265395	0.134724	0.258788	0.292705	0.335366	0.640938	0.545665
AA552	0.389655	0.212162	0.274671	0.159385	0.211854	0.303703	0.21471	0.24835	0.266065	0.257967	0.27252	0.251402	0.126706	0.298906	0.165312	0.275623	0.116089	0.146644	0.130049	0.312909	0.253714	0.280879	0.294756	0.26287
AA554	0.247397	0.123642	0.314389	0.151463	0.162065	0.158183	0.203084	0.207419	0.158593	0.242542	0.345113	0.397927	0.107859	0.266034	0.120645	0.194588	0.0671551	0.121451	0.0787757	0.452129	0.560664	0.250929	0.52815	0.909271
AA556	0.276905	0.29542	0.358423	0.516141	0.295794	0.245283	0.245293	0.315578	0.303909	0.501832	0.427215	0.381219	0.254655	0.271335	0.19733	0.259726	0.198265	0.218491	0.127762	0.23055	0.548456	0.326918	0.447343	0.342784
AA558
AA560	0.289215	0.327507	0.228483	0.184256	0.260289	0.55641	0.23984	0.243494	0.216353	0.148965	0.225375	0.0998731	0.241188	0.160264	0.251587	0.13192	0.266058	0.238871	0.247352	0.231146	0.465344	0.198226	0.0571001	0.0988237
AA562	0.0298889	0.0766178	0.0623117	0.00174601	0.167558	1.17989	0.0449755	0.208872	0.0548491	0.071859	0.0619775	0.0159326	0.249156	0.28478	0.24711	0.317542	0.173174	0.427673	0.672626	0.279205	0.411031	0.362562	0.0828935	0.0499602
AA564	0.0616034	0.0771427	0.0313312	0.0191918	0.159886	0.321033	0.00254227	0.0667554	0.0376109	0.0469764	0.029963	0.0249325	0.238523	0.219032	0.262685	0.320658	0.296495	0.423737	0.501574	0.31241	1.11176	0.15643	0.158671	0.12197
AA566	0.0140652	0.0651227	0.0187007	0.00572021	0.131697	0.802267	0.0411827	0.236978	0.0453149	0.0264673	0.0469507	0.0179044	0.167785	0.129123	0.0644973	0.121869	0.0924869	0.21932	0.291501	0.189832	1.00585	0.0817102	0.197664	0.0773553
AA568
AA570
AA572	0.538339	0.360287	0.339256	0.0892302	0.800546	0.962951	0.350879	0.732499	0.427895	0.191262	0.369499	0.0982158	0.192308	0.150749	0.113673	0.183774	0.194559	0.211385	0.633356	0.714978	0.260376	0.369694	0.157051	0.228638
AA574	0.236544	0.307078	0.199523	0.0570742	0.26612	0.392245	0.262779	0.38403	0.377158	0.205749	0.137008	0.123517	0.217607	0.228773	0.150181	0.25456	0.0816973	0.44104	0.288722	0.120822	0.545468	0.414837	0.215154	0.288453
AA576	0.379063	0.19392	0.276734	0.197905	0.190193	0.260555	0.331191	0.332249	0.195253	0.120616	0.28072	0.194666	0.103145	0.123926	0.102741	0.12852	0.114277	0.134943	0.104873	0.185706	0.313934	0.412283	0.306663	0.355231
AA578	0.0833438	0.163438	0.107925	0.0767735	0.0512949	0.241506	0.202612	0.14762	0.106678	0.108613	0.0910184	0.0636232	0.190464	0.100142	0.16963	0.196641	0.147637	0.166701	0.311287	0.0442424	0.847958	0.186664	0.0993747	0.105551
AA580	0.222161	0.255667	0.270148	0.423067	0.14429	0.235832	0.363785	0.299258	0.332432	0.315575	0.251741	0.247434	0.285492	0.315824	0.24373	0.115661	0.0672512	0.133647	0.123353	0.237953	0.374764	0.302842	0.174181	0.347097
AA582	0.313836	0.348687	0.254766	0.36327	0.165896	0.361705	0.37791	0.35055	0.291044	0.255264	0.222028	0.189521	0.220381	0.175759	0.269973	0.12358	0.409115	0.232172	0.206988	0.0975093	0.209819	0.157214	0.338416	0.304682
AA584	0.233152	0.167922	0.29323	0.257196	0.174137	0.299529	0.348145	0.28052	0.105775	0.207375	0.227749	0.33374	0.178112	0.121741	0.112212	0.126008	0.0788707	0.10665	0.0763606	0.0737345	0.419105	0.229319	0.251529	0.582231
AA586	0.325634	0.152087	0.4213	0.25442	0.240315	0.180873	0.275471	0.447422	0.29287	0.126512	0.387978	0.298623	0.16341	0.280085	0.0609794	0.225049	0.0680581	0.345244	0.170663	0.721964	0.388576	0.382303	0.332661	0.760236
AA588	0.422822	0.388473	0.582707	0.302095	0.608327	0.680847	0.455282	0.298467	0.412221	0.314074	0.514272	0.449102	0.192466	0.296132	0.23903	0.461665	0.208	0.275501	0.241904	1.37208	0.229696	0.631302	0.345479	0.682345
AA590	0.389708	0.241268	0.14153	0.00998283	0.347589	1.51634	0.465547	0.388029	0.373141	0.117525	0.152975	0.0843316	0.104084	0.131804	0.0789436	0.154362	0.109465	0.464349	1.0127	0.147989	0.149714	0.294067	0.107182	0.0524456
AA592	0.375059	0.207735	0.304531	0.175393	0.41124	0.418354	0.511925	0.596575	0.416914	0.229351	0.300419	0.248266	0.26169	0.2579	0.167061	0.154986	0.1629	0.309884	0.561807	0.302687	0.225695	0.124839	0.198791	0.210777
AA594	0.295826	0.261337	0.316991	0.193667	0.31695	0.38735	0.410019	0.40691	0.32019	0.208593	0.239612	0.27006	0.1431	0.195964	0.197115	0.322065	0.118881	0.268901	0.224756	0.3985	0.278239	0.225406	0.332056	0.337444
AA596	0.491458	0.218467	0.522741	0.230059	0.258233	0.56589	0.391112	0.512449	0.58763	0.208248	0.421833	0.236197	0.233214	0.224313	0.14857	0.204948	0.0965963	0.0889395	0.269072	0.131819	0.368564	0.592182	0.462479	0.484427
AA598	0.504955	0.320417	0.458978	0.232425	0.295381	0.338126	0.471706	0.376735	0.359413	0.242587	0.485085	0.175302	0.219623	0.427714	0.143802	0.406909	0.18605	0.659024	0.202127	0.296847	0.414726	0.555788	0.481776	0.729242
AA600	0.346872	0.187779	0.278715	0.118847	0.305918	0.376061	0.278197	0.483736	0.401311	0.174341	0.247293	0.217514	0.199706	0.286058	0.173897	0.330015	0.159941	0.24809	0.254865	0.807413	0.184399	0.333909	0.332689	0.566651
AA602
AA604	0.409078	0.262318	0.267466	0.244578	0.112476	0.47263	0.369496	0.428251	0.3882	0.124961	0.366494	0.17328	0.248358	0.252654	0.118324	0.155588	0.307387	0.260166	0.472076	0.375981	0.414996	0.204592	0.406115	0.0728712
AA606
AA608
AA610
AA612
AA614
AA616	0.355624	0.251435	0.256472	0.181855	0.335823	0.298678	0.360557	0.474426	0.355785	0.177072	0.299829	0.187731	0.177348	0.06008	0.226558	0.157225	0.231961	0.402449	0.338982	0.217855	0.147834	0.395078	0.390378	0.218832
AA618
AA620	0.360878	0.181578	0.239591	0.0915434	0.166251	0.277445	0.34152	0.310604	0.182879	0.16465	0.166209	0.217483	0.217028	0.292892	0.386787	0.69853	0.439064	0.267079	0.44221	0.583343	0.198833	0.428109	0.245144	0.427699
AA622
AA624	0.339296	0.21945	0.216189	0.112563	0.177587	0.245785	0.386845	0.344402	0.235441	0.133813	0.183305	0.124188	0.257874	0.39786	0.295905	0.318367	0.73454	0.321346	0.452847	0.33702	0.29689	0.630843	0.841591	0.479392
AA626	0.356821	0.397218	0.422567	0.264563	0.345011	0.315359	0.31566	0.324388	0.366339	0.307287	0.304796	0.277345	0.380917	0.602224	0.557122	0.39494	0.654292	0.710339	0.8178	0.432344	0.292515	0.527929	0.443292	0.499708
AA628	0.33286	0.13182	0.219821	0.0859021	0.121275	0.175949	0.219301	0.353144	0.0994472	0.0994416	0.204204	0.108496	0.216764	0.280055	0.397542	0.295823	0.258359	0.456217	0.609699	0.262241	0.267744	0.396891	0.441882	0.549947
AA630	0.168416	0.207022	0.24345	0.190915	0.183355	0.191194	0.241015	0.406692	0.184152	0.126961	0.250808	0.129651	0.200463	0.215675	0.33529	0.344811	0.190508	0.325892	0.500289	0.357093	0.255795	0.466903	0.289421	0.437241
AA632	0.338074	0.222896	0.350984	0.187696	0.248217	0.20642	0.549793	0.401315	0.142063	0.095114	0.279893	0.231696	0.151599	0.172499	0.303248	0.136683	0.183837	0.20452	0.425139	0.357729	0.385501	0.456708	0.700641	0.439699
AA634
AA636
AA638
AA640	0.492045	0.388284	0.680146	0.31848	0.484131	0.683566	0.772128	0.522674	0.486064	0.318798	0.49506	0.329567	0.132971	0.145004	0.508544	0.131928	0.262389	0.295813	0.367508	0.398345	0.631202	0.568725	0.332522	0.801458
AA642	0.319723	0.2346	0.268082	0.192848	0.199466	0.364299	0.442078	0.412107	0.243412	0.175433	0.210295	0.207009	0.179723	0.213175	0.220383	0.172684	0.348151	0.298677	0.269076	0.236097	0.42388	0.440719	0.467144	0.388714
AA644
AA646
AA648
AA650
AA652
AA654
AA656	0.135079	0.0789458	0.117133	0.0950402	0.115447	0.156532	0.0936504	0.232914	0.149186	0.0631623	0.141539	0.111836	0.227495	0.255693	0.218904	0.232964	0.225619	0.279567	0.278149	0.31587	0.547827	0.357448	0.480226	0.37797
AA658	0.107286	0.137511	0.133132	0.0761411	0.18495	0.232144	0.280934	0.195688	0.178823	0.15944	0.125105	0.0924175	0.344199	0.380147	0.284581	0.935642	0.588174	0.222014	0.852426	0.546016	0.652159	0.360499	0.342678	0.296937
AA660	0.204281	0.138788	0.275153	0.134888	0.117657	0.14121	0.205058	0.246224	0.175569	0.104879	0.211203	0.143196	0.189062	0.204371	0.253255	0.470367	0.268747	0.280619	0.170009	0.194743	0.352717	0.371707	0.229362	0.363827
AA662	0.0971652	0.0722517	0.0954541	0.0561532	0.0840272	0.179585	0.0833436	0.206395	0.0760678	0.0843136	0.0643602	0.0679374	0.137037	0.127542	0.413177	0.10721	0.141665	0.350841	0.669051	0.267934	0.417804	0.277844	0.183537	0.223253
AA664	0.204014	0.258492	0.184438	0.102815	0.18491	0.266186	0.417119	0.558135	0.243375	0.154464	0.220986	0.116816	0.125237	0.155642	0.373618	0.179221	0.33181	0.302955	1.04877	0.185952	0.264347	0.279353	0.149969	0.246418
AA666	0.166592	0.143539	0.207681	0.103363	0.166111	0.149515	0.193103	0.307736	0.128382	0.123709	0.144077	0.133374	0.16901	0.215314	0.2586	0.180773	0.254377	0.274011	0.310015	0.209656	0.33823	0.429934	0.415991	0.35129
AA668	0.290673	0.220201	0.231426	0.140338	0.19018	0.249874	0.30834	0.371208	0.179021	0.188317	0.207599	0.105645	0.191733	0.315618	0.522859	0.271064	0.416098	0.523187	0.351795	0.410392	0.44274	0.48382	0.46776	0.387131
AA670
AA672
AA674
AA676
AA678
AA680
AA682
AA684
AA686
AA688	0.388229	0.358439	0.270981	0.180687	0.298258	0.477435	0.451902	0.489151	0.406994	0.190036	0.301738	0.184208	0.164572	0.110203	0.255536	0.427808	0.471641	0.203602	0.343766	0.19619	0.326868	0.598613	0.301943	0.454284
AA690
AA692
AA694
AA696
AA698	0.00248601	0.103361	0.0751256	0.00837742	0.184762	0.302462	0.00555063	0.104172	0.103084	0.221864	0.102777	0.0263209	0.0951328	0.213194	0.262447	0.153599	0.455234	0.583229	0.548011	0.0824438	0.478677	0.232249	0.0985828	0.103317
AA700
AA702	0.0388923	0.138672	0.0776523	0.0146178	0.303866	0.762623	0.150895	0.259145	0.151394	0.388506	0.0545585	0.0348569	0.143207	0.143868	0.581035	0.276606	0.49188	0.732247	0.958186	0.127519	0.274717	0.39466	0.134054	0.145648
AA704	0.0255193	0.0950839	0.0615469	0.00588862	0.27142	0.724531	0.052717	0.153811	0.0754233	0.382765	0.0363995	0.0111023	0.163333	0.27791	0.352288	0.345669	0.43819	0.61412	1.74495	0.171428	0.291992	0.503134	0.0728912	0.132103
AA706	0.0647023	0.199395	0.111726	0.0600383	0.477443	2.05105	0.162172	0.260742	0.192495	0.717507	0.0568	0.0241353	0.23509	0.407757	0.384339	0.3805	0.964482	1.10995	1.57181	0.0272844	0.0633678	0.326492	0.10733	0.0344621
AA708	0.3638	0.188306	0.258274	0.39215	0.170825	0.200468	0.421415	0.435765	0.261793	0.415394	0.407124	0.402015	0.209117	0.136974	0.259139	0.126276	0.124761	0.169412	0.177684	0.272474	0.527424	0.559346	0.741277	0.529004
AA710	0.054584	0.0640729	0.0582873	0.0344242	0.147467	0.127009	0.139601	0.0930494	0.0949567	0.180145	0.0927156	0.0548618	0.0700536	0.147041	0.103375	0.215129	0.138272	0.128108	0.201736	0.248643	0.696763	0.267352	0.239473	0.2568
AA712
AA714
AA716
AA718
AA720
AA722	0.131583	0.0967129	0.159486	0.0789723	0.0688148	0.193436	0.153156	0.33509	0.105128	0.0939232	0.148188	0.0950247	0.0843665	0.0997215	0.189597	0.0929049	0.0861721	0.158367	0.0982921	0.114041	0.579385	0.342903	0.166421	0.547524
AA724	0.0280234	0.110875	0.0259599	0.0129668	0.319256	1.26782	0.0442653	0.240973	0.118488	0.587421	0.0481985	0.016005	0.18287	0.391852	0.297437	0.443505	0.484946	0.595044	1.21625	0.0499071	0.336672	0.449535	0.0935764	0.10289
AA726
AA728	0.190005	0.164582	0.135165	0.0616431	0.165114	0.32466	0.186453	0.182571	0.155211	0.113888	0.174312	0.0868383	0.15825	0.307028	0.106059	0.270006	0.368779	0.543414	0.411123	0.233682	0.413307	0.455847	0.275199	0.377611
AA730
AA732
AA734	0.461396	0.427763	0.624458	0.0850739	0.269609	0.698993	0.477187	0.284212	0.218094	0.20865	0.374507	0.212958	0.144642	0.351247	0.514707	0.214405	0.210964	0.494636	0.221832	0.302566	0.373264	0.475891	0.302927	0.430059
AA736	0.243845	0.204967	0.295171	0.210787	0.214498	0.187851	0.372466	0.302577	0.170367	0.238891	0.225249	0.223245	0.221937	0.12706	0.347061	0.219015	0.503248	0.241074	0.258225	0.44708	0.220446	0.392417	0.828708	0.41094

## Sheet: AAV9mt_P_value
	Brain	Heart	Lung	Liver	Kidney	Spleen	Intestine	Pancreas	Testis	Muscle	Fat	Skin	T1	T2	T3	T4	T5	T6	T7	T8	Pro5Binding	Lec2Binding	Pro5Tx	Lec2Tx
AAV9_reference_no_1	0.99964	0.99964	0.99964	0.99964	0.99964	0.99964	0.99964	0.99964	0.99964	0.99964	0.99964	0.99964	0.99774	0.99934	0.99934	0.99936	0.99936	0.99936	0.99936	0.99934
AAV9_reference_no_2	0.99964	0.99964	0.99964	0.99964	0.99964	0.99964	0.99964	0.99964	0.99964	0.99964	0.99964	0.99964	0.9978	0.99934	0.99936	0.99934	0.99936	0.99936	0.99936	0.9993
AAV9_reference_no_3	0.99964	0.99964	0.99964	0.99964	0.99964	0.99964	0.99964	0.99964	0.99964	0.99964	0.99964	0.99964	0.9979	0.99936	0.99936	0.99934	0.99934	0.99936	0.99934	0.99934
AAV9_reference_no_4																					0.99886	0.99886	0.99884	0.99886
AAV9_reference_no_5																					0.99886	0.99886	0.99886	0.99884
AAV9_reference_no_6																					0.99886	0.99886	0.99884	0.99886
AA356	0.002234	0.003324	1.02672e-07	0.114716	0.0125626	0.0095272	0.094766	0.50232	1.59498e-05	0.03386	1.7469e-06	0.000152208	0.98404	0.00129872	0.8532	0.99754	0.110424	0.119184	0.056774	0.0095844	0.86394	0.74354	0.07524	0.90492
AA358	0.00158782	0.061972	0.00044406	0.000132084	0.00789	3.6418e-05	0.062048	0.020538	0.03058	0.00199246	0.00045952	0.00040018	0.5422	0.110406	0.167706	0.093628	0.64534	0.57438	0.55194	0.022272	0.093468	0.171282	0.0004066	0.0162298
AA360	7.2104e-06	4.3226e-05	8.8514e-08	9.2998e-09	6.0688e-07	6.1712e-05	1.76908e-05	2.5424e-06	0.00040254	1.3668e-07	2.78e-07	5.755e-08	0.65938	0.029848	0.42082	0.29626	0.10476	0.42706	0.46676	1.23384e-06	0.00020474	0.00023146	0.024366	0.068334
AA362	1.04588e-07	0.00116564	5.0426e-08	7.9492e-15	0.0062008	0.0139648	3.871e-09	0.0027998	0.0014129	1.02974e-08	1.85956e-09	7.3422e-12	0.91368	0.3679	0.38216	0.65436	0.160132	0.007708	0.00964	4.2368e-06	0.058026	0.0054638	0.00026592	3.6898e-05
AA364
AA366
AA368
AA370
AA372
AA374
AA376
AA378
AA380	4.598e-13	0.0051142	5.0956e-14	4.4734e-15	0.00081334	0.2162	7.6218e-13	4.0738e-05	3.7692e-13	4.5294e-12	4.1766e-14	4.3452e-14	0.169336	0.164502	0.31166	0.32282	6.0948e-05	5.0672e-08	5.6944e-09	1.34706e-10	0.00093954	2.2316e-08	2.1512e-08	2.1018e-08
AA382	1.4955e-14	3.1454e-14	1.30808e-15	1.5195e-14	2.0692e-13	3.5936e-09	1.79328e-13	5.4796e-09	2.0776e-15	8.6064e-14	1.36958e-15	4.3972e-15	0.127198	0.000101666	0.003994	0.019011	0.171866	0.6585	0.0164372	7.2662e-11	3.006e-08	2.1018e-08	6.2866e-08	2.1018e-08
AA384	1.30808e-15	9.7716e-13	1.53732e-14	1.33252e-15	0.0147052	0.161044	4.7742e-15	3.3208e-08	2.58e-15	3.2874e-10	1.36958e-15	1.38148e-15	0.36744	0.27604	0.40296	0.0081432	0.00019398	1.83866e-07	3.5894e-10	2.4612e-10	0.00125998	0.044458	7.9408e-08	2.2316e-08
AA386	7.805e-15	2.8584e-11	4.1892e-15	1.33252e-15	9.7442e-05	0.54806	3.9704e-15	3.7842e-06	1.85506e-11	1.63794e-11	1.40764e-15	5.1832e-15	0.754	0.51572	0.125592	0.156422	0.02904	1.65336e-05	2.2774e-06	2.4612e-10	1.669e-05	0.79914	4.4142e-08	9.4956e-08
AA388	1.79328e-13	1.56938e-14	1.30808e-15	1.33252e-15	1.74508e-14	1.06166e-12	1.79328e-13	3.9784e-13	5.1472e-14	2.1762e-14	4.4734e-15	1.79328e-13	0.033432	3.9344e-07	2.2734e-07	0.00114904	0.149328	0.0079958	0.24192	7.2662e-11	3.527e-06	9.2236e-07	1.35888e-05	2.1262e-07
AA390	1.79328e-13	6.8304e-15	1.30808e-15	4.4734e-15	8.1484e-13	5.4732e-11	1.4955e-14	2.4286e-05	5.6266e-15	4.201e-14	1.52822e-15	1.4955e-14	0.031618	0.0148356	0.2327	0.131086	0.032832	0.78564	0.59752	7.2662e-11	2.1018e-08	2.8328e-08	0.00017532	2.909e-05
AA392	1.4955e-14	1.56938e-14	4.3972e-15	4.4734e-15	1.65114e-14	3.3336e-14	6.3258e-13	1.2233e-11	6.3258e-13	1.9223e-13	4.4734e-15	4.3972e-15	0.047388	2.6182e-06	0.00067706	0.00032958	0.151078	0.0025048	0.065286	0.0018111	2.5148e-08	3.5188e-05	0.01953	7.4058e-06
AA394
AA396
AA398
AA400
AA402
AA404
AA406	1.30808e-15	1.56938e-14	5.1472e-14	1.5195e-14	4.4734e-15	4.3972e-15	6.3258e-13	6.8304e-15	6.3258e-13	1.9223e-13	1.36958e-15	4.3972e-15	8.2122e-05	7.4184e-07	2.9436e-05	4.4058e-06	1.22952e-07	3.6232e-07	2.116e-05	2.5778e-10	2.1018e-08	1.60682e-07	0.0012493	0.0021468
AA408	1.30808e-15	4.6322e-15	1.79328e-13	5.2234e-14	5.5226e-14	1.4955e-14	1.79328e-13	2.5202e-14	4.3972e-15	6.4044e-13	1.33252e-15	1.4955e-14	0.00053774	0.00088154	0.000121344	0.018481	0.00181084	0.63224	0.0112474	7.2662e-11	2.6692e-08	6.019e-07	0.0006597	1.08956e-05
AA410	0.54484	0.035366	0.50346	0.000153744	0.54092	0.082032	0.003654	0.36902	0.00122844	0.9393	0.150562	0.031874	0.097978	0.121724	0.0109094	0.011882	0.022824	0.00014297	6.6098e-05	0.0012376	0.57844	0.38014	0.32128	0.49632
AA412	0.93696	0.28658	0.76842	0.18282	0.29846	0.19937	0.46834	0.2531	2.5896e-05	0.52658	0.08804	0.95304	0.68422	0.00040314	0.018341	0.0034154	0.99754	1.15102e-05	0.068036	0.034108	0.0181336	0.113214	0.0170234	0.66644
AA414	0.50846	0.44608	0.00074212	0.191264	0.026916	0.00083734	0.20278	0.100922	0.027962	0.00025638	0.0057362	1.67262e-05	0.2277	0.167796	0.067362	0.99754	0.78074	0.41936	0.252	0.182138	0.59992	0.05533	0.032692	0.68926
AA416
AA418	0.31192	0.53154	0.075882	0.030856	0.53274	0.26064	0.82292	0.84756	0.0828	0.0124406	0.9609	0.94768	0.38194	0.032992	0.0031072	0.077898	0.3924	0.198422	0.40006	0.02703	0.00117156	0.39728	0.111818	0.071542
AA420	0.060188	0.60494	0.61254	0.79976	0.65872	0.0139628	0.030612	0.048272	0.077564	0.191264	0.145496	0.015045	0.38986	0.44242	0.48878	0.22972	0.7532	0.072204	0.3527	0.090048	0.32634	0.79914	0.42812	0.68926
AA422
AA424	0.2238	0.0020024	0.044718	0.0054976	0.0028446	0.05362	0.3071	0.000169258	0.007316	0.0022636	0.03386	0.0086274	0.71846	0.08474	0.50656	0.189302	0.052126	0.0102052	0.00964	0.035806	0.66644	0.72788	0.027152	0.50292
AA426	0.011379	0.0067702	0.0041614	0.00159458	9.2018e-06	2.3666e-05	0.050034	0.416	0.00172724	0.0003327	4.9262e-05	0.00080764	0.61604	0.65804	0.43352	0.59024	0.139364	0.66402	0.22692	0.4338	0.12822	0.81452	0.96948	0.4629
AA428	3.9112e-11	6.0458e-09	2.9588e-14	1.15654e-12	4.583e-10	2.0172e-09	6.4016e-07	6.726e-05	8.8296e-09	2.4296e-11	1.1329e-11	1.07084e-13	0.5418	0.00028902	0.08664	0.068672	0.025758	0.40728	0.86516	0.0131928	6.8532e-07	0.96272	0.020084	0.065246
AA430	0.114898	0.2121	4.1324e-07	3.8512e-15	0.23866	0.65548	1.20766e-05	0.42548	0.12204	9.9252e-09	1.61254e-07	1.89278e-09	0.28308	0.77602	0.084762	0.0038616	7.5964e-06	4.7816e-07	2.7032e-08	3.044e-06	0.035446	0.11802	6.354e-07	2.1076e-05
AA432
AA434
AA436
AA438
AA440	4.0588e-07	0.00087614	5.1388e-08	5.7034e-13	7.0644e-05	2.6204e-07	1.03114e-07	5.3786e-07	0.02352	9.9168e-10	3.8172e-09	1.9519e-11	0.37412	0.94442	0.9974	0.62348	0.58348	0.0033424	0.0092876	7.1502e-05	0.004962	7.0212e-08	0.00139954	7.0536e-06
AA442
AA444
AA446	0.00276	0.0142424	7.3542e-07	1.14064e-13	0.00075592	0.006735	2.2516e-05	0.0020862	0.82146	2.5276e-06	4.6074e-09	4.3504e-12	0.58786	0.190732	0.7375	0.52274	0.98674	0.0046356	0.00024736	7.2662e-11	0.074872	2.1018e-08	9.4506e-08	7.0212e-08
AA448	0.126522	0.033006	1.32374e-05	2.7834e-15	0.00023714	0.182998	0.0010578	0.043716	0.196898	2.407e-05	0.00014013	1.63616e-11	0.2009	0.24274	0.0047688	0.00026588	4.1398e-06	3.0298e-08	2.224e-10	1.06852e-07	0.8885	0.0095592	6.8034e-05	6.7658e-05
AA450	1.5194e-05	0.000108646	2.9842e-10	6.1706e-09	2.5422e-07	1.78938e-08	9.2918e-08	0.00143392	1.46448e-08	1.40744e-09	1.4249e-08	1.40276e-10	0.72328	0.00102482	0.000496	0.00173824	0.010294	0.34022	0.35512	1.12556e-08	0.14737	2.1018e-08	4.5802e-07	1.82624e-07
AA452	0.032536	0.48274	0.0035088	0.22966	0.61322	6.4766e-05	0.0333	0.172826	0.069162	0.0037926	0.071298	0.00050526	0.31518	0.60786	0.9975	0.098614	0.031292	0.57438	0.3166	0.77672	0.0070338	0.03115	0.116628	0.00045708
AA454	0.00084836	0.90084	1.68462e-08	2.7088e-15	0.66522	0.040188	9.5512e-05	0.032448	0.174102	7.047e-08	1.13652e-07	4.4854e-13	0.84608	0.055016	0.45726	0.023246	0.024088	1.20574e-09	5.0712e-09	1.59906e-06	1.44918e-05	4.1204e-07	1.19016e-07	6.3966e-06
AA456	0.0151852	0.44192	3.891e-05	8.5672e-07	0.73702	0.179624	0.0007698	2.9478e-06	0.125322	5.809e-08	5.1666e-08	4.6164e-11	0.80034	0.48024	0.66328	0.14081	0.065286	0.031882	0.0060534	8.1436e-05	0.49632	0.52298	0.58126	0.018648
AA458	0.0044382	0.038524	0.000144172	5.574e-08	0.005686	0.00037498	5.5042e-06	0.28324	0.0101154	3.836e-07	3.8434e-09	6.5306e-09	0.6876	0.2331	0.0147812	0.00150552	0.10702	0.96682	0.4427	1.7994e-05	0.0104606	0.0034228	8.1338e-06	0.0098518
AA460	1.89278e-09	2.401e-06	3.5092e-11	1.09332e-06	1.4507e-08	6.5524e-13	1.04332e-09	4.6802e-09	3.5504e-12	3.6778e-10	7.3422e-12	1.33068e-10	0.5057	1.4394e-05	3.3276e-06	4.1772e-05	0.101106	1.22064e-05	6.955e-05	4.9772e-10	0.078328	0.24262	0.44062	0.037302
AA462
AA464	0.56386	0.29598	0.0028528	2.3258e-10	0.075184	0.42222	0.02909	0.049842	0.23256	0.00022102	0.00020928	1.5668e-07	0.49242	0.3073	0.5183	0.037714	0.0011001	1.8539e-06	1.08338e-05	0.00037868	3.527e-06	2.1018e-08	0.00022498	2.0118e-05
AA466	0.6484	0.78514	0.128674	4.4366e-08	0.65616	0.0187046	0.109574	0.71108	0.32024	0.0014312	0.021724	0.0046784	0.60792	0.38072	0.27398	0.040048	0.97702	0.63938	0.102398	3.213e-05	0.0029234	1.13894e-06	0.0060588	0.02659
AA468	0.0174326	0.913	0.028842	0.00129428	0.60078	0.00133092	0.00035056	0.2709	0.76276	0.000196708	0.0182296	4.7208e-05	0.61766	0.122206	0.50162	0.055976	0.0153606	0.0021602	0.00086374	0.07112	5.2222e-05	2.1018e-08	0.2592	0.00051236
AA470	2.0776e-15	3.5058e-13	3.078e-14	5.2234e-14	1.7667e-10	0.00160716	6.2762e-15	1.81568e-07	8.7014e-15	6.2774e-09	4.727e-15	4.3972e-15	0.103986	6.438e-05	0.079062	0.051382	0.04739	0.7318	0.00026006	2.4612e-10	5.1198e-07	2.1018e-08	2.2854e-08	2.1018e-08
AA472	0.42808	0.035968	0.194544	1.48542e-06	0.0124108	0.55692	0.141868	0.32802	0.00191942	0.0119388	0.0089586	0.00064038	0.47946	0.95374	0.4417	0.25976	0.049532	0.00085876	0.00013501	0.024158	0.0114368	4.1204e-07	0.00048344	1.53e-07
AA474	2.5366e-10	0.20592	9.7962e-13	1.33252e-15	1.39114e-07	0.094102	1.7331e-13	0.00016084	0.20058	1.42098e-08	3.2442e-14	1.53506e-14	0.71248	0.044964	0.003746	0.00027234	2.7216e-07	1.07402e-09	3.4498e-10	7.2662e-11	3.05e-05	2.1018e-08	2.1512e-08	7.0212e-08
AA476
AA478
AA480
AA482	0.071542	0.13478	0.00072094	0.76218	0.00053664	3.849e-07	0.002234	0.023294	2.5336e-05	0.0004903	0.0075968	0.00174814	0.079518	0.21238	0.26442	0.0175794	0.140978	0.00158522	0.030512	0.1664	0.95444	0.74354	0.82562	0.02956
AA484	4.907e-15	1.86806e-13	1.79328e-13	1.44676e-15	6.4044e-13	6.3258e-13	6.3258e-13	2.0332e-13	6.3258e-13	1.81764e-13	4.4734e-15	5.1472e-14	0.0144098	5.1166e-09	1.0271e-07	3.3644e-09	1.49738e-05	9.1198e-11	8.3634e-10	7.2662e-11	7.0212e-08	2.5148e-08	0.0102832	5.4118e-08
AA486	1.00212e-05	0.00105944	9.9564e-10	1.70506e-13	0.30388	0.00041062	8.9366e-08	0.124052	0.81076	2.5742e-10	3.1752e-11	4.4602e-12	0.24978	0.69288	0.6542	0.75046	0.7369	0.04378	0.00114904	7.2662e-11	0.25978	3.808e-08	1.56198e-06	0.000153214
AA488	0.0029482	0.39624	1.06552e-09	2.43e-15	0.0059384	0.94644	5.867e-06	5.075e-07	0.0153626	1.2211e-11	1.93788e-10	1.2559e-10	0.85664	1.14288e-05	7.5884e-05	0.0060534	0.0178756	0.021282	6.9756e-05	7.2662e-11	0.0042174	0.00080936	5.0748e-07	1.20644e-07
AA490	0.00028794	0.00075224	2.17e-08	7.0352e-14	0.83	1.64572e-07	1.90812e-05	2.3332e-06	0.015314	2.7268e-11	1.16832e-09	9.3584e-12	0.28814	0.6847	0.101376	0.090744	0.80832	0.0013113	0.000183768	3.466e-09	0.91316	0.0123558	2.2464e-07	0.00162024
AA492	0.52368	0.27538	0.0032406	7.9088e-08	0.43408	0.094574	0.023222	0.06193	0.81438	0.00027814	0.00029892	1.45614e-06	0.53908	0.51172	0.78042	0.54712	0.81348	0.020012	0.0051936	0.003028	0.81522	0.30294	8.7948e-06	0.159326
AA494	0.52586	0.5736	0.00099208	4.5864e-14	0.152156	0.23688	0.107352	0.142582	0.026012	3.4114e-07	4.514e-05	0.0002397	0.82442	0.094926	0.54616	0.81348	0.037148	7.3542e-05	0.00020032	0.00101204	3.5188e-05	3.1896e-08	9.2452e-05	0.0058234
AA496	8.7328e-14	5.491e-11	7.7418e-15	1.33252e-15	1.76222e-11	8.4336e-06	1.18204e-11	9.6022e-05	1.4909e-10	2.895e-13	2.1762e-14	6.9606e-15	0.005167	0.004951	0.0021578	0.145874	0.00187588	0.51474	0.075768	7.2662e-11	0.54346	0.41488	7.1642e-08	7.46e-08
AA498	4.9062e-11	2.2838e-06	3.8642e-13	1.33252e-15	0.43576	0.99578	5.4928e-11	1.68356e-05	2.9346e-05	3.6422e-12	8.8796e-15	5.7956e-14	0.64726	0.29252	0.52078	0.063504	5.0346e-05	6.331e-09	2.4096e-10	7.8934e-11	5.7984e-06	3.1866e-05	2.1512e-08	4.0388e-08
AA500	4.5402e-15	1.78832e-12	5.1832e-15	1.33252e-15	1.3775e-09	2.5032e-13	7.805e-15	1.10316e-10	2.5846e-13	2.382e-12	4.5984e-15	5.327e-15	0.189032	0.0098598	0.43174	0.52274	0.8506	0.152652	0.0054112	7.2662e-11	0.14737	2.1018e-08	2.1512e-08	2.1018e-08
AA502	6.9606e-15	3.0232e-08	2.7232e-15	4.4734e-15	0.7725	0.48712	2.3154e-15	0.00027236	7.849e-05	2.642e-12	1.48694e-15	4.7742e-15	0.31144	0.009121	0.0004716	1.17262e-06	8.3522e-08	8.1886e-10	1.16508e-10	2.4612e-10	1.52114e-06	2.1018e-08	2.1512e-08	2.1018e-08
AA504	1.5664e-13	0.265	6.5898e-14	1.33252e-15	0.121764	0.011889	1.4893e-13	0.00138278	0.0022848	1.92078e-12	9.9024e-15	3.6628e-15	0.27522	0.52342	0.59222	0.252	3.931e-05	2.866e-05	2.192e-08	7.2662e-11	0.0021468	0.05533	2.5784e-08	7.0212e-08
AA506	0.02909	0.007326	1.28366e-05	0.00053206	0.0028126	0.00097098	0.0088868	0.00096384	0.0057564	0.000168404	0.00055774	6.8162e-05	0.34038	0.039538	0.008431	0.177246	0.0025048	0.42562	0.0169998	0.00183158	0.63652	0.020268	0.0016914	0.0119804
AA508	5.1472e-14	1.56938e-14	5.1472e-14	1.33252e-15	1.5195e-14	4.3972e-15	1.79328e-13	5.9474e-15	4.3972e-15	6.4044e-13	1.5195e-14	1.4955e-14	0.002622	1.77146e-09	3.7508e-08	6.331e-09	1.11628e-09	1.3162e-10	1.16708e-09	2.9858e-09	2.3692e-08	0.00020474	3.772e-07	4.563e-06
AA510	6.3258e-13	4.6322e-15	5.1472e-14	1.48694e-15	1.5195e-14	1.4955e-14	1.79328e-13	6.9272e-14	4.3972e-15	1.81764e-13	1.5195e-14	4.3972e-15	4.2618e-05	6.265e-05	8.9076e-05	4.5364e-09	2.3974e-07	0.00090286	3.1184e-07	7.2662e-11	7.0212e-08	0.0093244	0.00026512	0.98758
AA512	6.5788e-12	6.5612e-05	1.7331e-13	6.7084e-14	0.0011629	0.8161	7.3422e-12	6.4792e-07	5.8374e-06	7.327e-13	2.4418e-13	6.4536e-14	0.59826	0.00102572	0.34898	0.73208	0.117674	7.775e-05	3.493e-09	1.59956e-08	3.1866e-05	0.02956	2.1024e-07	1.13654e-07
AA514	5.1472e-14	1.56938e-14	4.3972e-15	1.5195e-14	7.1362e-15	7.5794e-14	1.79328e-13	3.1598e-07	4.907e-15	7.7824e-14	4.4734e-15	1.30808e-15	0.000156616	1.21366e-06	1.14176e-05	1.321e-05	1.8964e-06	0.0003914	0.048364	8.4914e-10	2.8328e-08	2.1018e-08	7.6164e-08	2.1018e-08
AA516	5.0134e-07	4.2272e-08	5.7116e-11	3.1832e-12	1.03338e-07	2.6102e-08	8.605e-11	5.4762e-06	2.7694e-08	4.0972e-12	2.5442e-12	6.726e-11	0.192442	0.00032836	2.1874e-05	0.020356	0.0035636	0.0086172	0.0056948	9.508e-05	0.066776	2.1018e-08	0.00129592	4.166e-07
AA518
AA520
AA522	4.907e-15	3.0596e-14	4.5194e-15	2.0638e-15	4.1766e-14	0.064926	2.1934e-15	3.9534e-12	1.94958e-13	7.4948e-14	1.75214e-15	4.7742e-15	0.00095914	0.0041	0.00035158	0.00117424	0.0016237	0.03659	0.03659	1.51872e-09	8.1168e-08	0.007053	1.47824e-06	0.074694
AA524	1.16838e-07	0.00089838	8.1458e-07	3.5718e-05	8.9474e-08	0.0192002	1.15228e-05	1.63452e-05	6.0922e-10	5.5268e-09	4.3336e-10	7.3512e-10	0.84532	0.117294	0.0021294	0.051382	0.00177964	0.024492	0.0034154	0.0012066	5.4586e-05	0.22836	0.57444	0.49632
AA526	1.75108e-05	0.128394	3.3444e-09	2.6384e-14	0.0167532	0.20516	6.982e-07	0.0026062	0.43936	2.968e-09	4.2132e-12	2.9876e-12	0.65726	0.0076214	0.34342	0.169448	0.2116	4.2308e-08	2.9778e-07	4.3446e-07	0.0034586	0.22544	1.49626e-07	1.35894e-07
AA528	0.40302	0.106726	0.00047464	5.4648e-15	0.0002819	0.006065	0.00013586	0.37532	0.0135752	1.51014e-05	5.574e-08	1.92176e-10	0.43746	0.99256	0.0143972	0.00067486	0.00086598	3.3946e-08	5.9558e-07	4.4964e-08	0.016664	0.0191752	1.1464e-06	2.0538e-07
AA530	1.35776e-08	0.29276	8.7232e-12	7.961e-15	0.153796	0.9745	2.7938e-07	2.8906e-05	0.013181	1.48706e-12	2.84e-13	1.34082e-13	0.78154	0.31368	0.65872	0.0011001	1.17974e-05	5.2628e-09	6.5962e-09	1.5496e-07	0.77516	0.90492	2.2854e-08	9.1046e-08
AA532	0.52806	0.35978	0.0179156	4.4072e-13	0.00119426	0.032596	0.38252	0.000101584	0.00137958	0.0014887	0.00044772	0.00100734	0.21718	0.79108	0.51598	0.0167164	0.00077158	8.0102e-08	5.6014e-08	0.00037388	0.141654	0.108564	1.91694e-05	1.0126e-06
AA534	1.35348e-07	0.0103008	5.7098e-12	1.75214e-15	2.7208e-05	0.54582	1.18362e-09	1.68696e-05	2.5e-05	4.0946e-13	4.9462e-14	4.1634e-13	0.66986	0.000142782	0.00022928	0.12189	0.27718	0.024088	2.9298e-06	2.4612e-10	0.98758	0.072934	2.2854e-08	4.5418e-08
AA536	0.0024162	0.000145408	9.5122e-09	1.34874e-10	4.613e-05	0.049582	3.094e-07	1.43984e-05	0.00055814	2.589e-10	8.097e-07	4.0208e-10	0.3387	0.047906	0.033956	0.057582	0.056028	0.99734	0.85528	2.2842e-10	0.028792	0.000196494	0.0160082	0.00059768
AA538	0.00028054	0.0179836	2.5088e-07	1.44808e-14	0.53496	0.12699	1.34272e-07	0.0027378	0.108088	2.4126e-12	9.4852e-10	5.1756e-10	0.48336	0.00026448	0.028442	0.36182	0.27034	0.031394	8.2614e-05	2.7408e-08	0.0070338	0.14449	1.2953e-05	8.8248e-05
AA540
AA542
AA544	0.56614	0.58738	0.0125874	3.9524e-13	0.0020378	5.3666e-08	0.0120538	0.00133092	0.00134696	1.70002e-10	0.047286	2.2598e-11	0.33686	0.9876	0.080086	0.0101168	4.18e-07	0.00128128	1.99394e-09	0.0003457	5.9142e-06	0.128112	1.00832e-07	2.6318e-07
AA546	0.132962	0.114124	0.48292	0.94232	0.033574	0.026252	0.060144	0.104446	0.092136	0.04167	0.039936	0.00024288	0.3546	0.20562	0.77874	0.07525	0.21762	0.55124	0.52848	0.0020398	0.051484	0.0092746	0.062274	0.0093864
AA548	0.67034	0.25186	0.60078	0.179624	0.53626	0.64848	0.089944	0.149316	0.96564	0.0028646	0.98488	0.058338	0.61318	0.57776	0.774	0.89744	0.64992	0.389	0.79774	0.60864	0.92966	0.41488	0.42688	0.66316
AA550	0.139148	0.00037762	0.29608	0.024262	0.00014661	8.3012e-07	0.0176952	0.0137034	0.000132864	0.06861	0.043306	0.119822	0.91844	0.9653	0.21112	0.05316	3.222e-07	0.0002748	3.8194e-08	0.109784	0.117742	0.0124932	0.2511	0.58162
AA552	0.045804	7.4826e-07	0.0002994	6.6676e-05	0.000109702	0.00037262	2.6638e-07	1.32166e-05	0.000149758	4.5328e-05	0.0039912	0.000169562	0.20664	0.9084	0.04378	0.2034	1.41274e-05	0.0191044	2.5026e-05	0.0038602	0.0191752	0.021416	0.56432	0.079842
AA554	4.0588e-07	3.1898e-10	3.891e-05	0.00132358	2.9832e-09	5.5754e-13	4.4694e-10	1.03954e-09	2.778e-11	0.0070912	0.0026702	0.034842	0.8324	0.006266	1.66932e-06	7.5092e-07	2.4196e-10	3.9078e-09	1.21346e-10	0.0030676	0.000100384	0.68926	0.0109146	0.012308
AA556	0.0025262	0.30702	0.84028	7.5246e-05	0.002143	3.6854e-06	0.0072994	0.02222	0.0159042	0.94176	0.76832	0.24632	0.086612	0.8593	0.50368	0.153464	0.00040732	0.00155394	3.4378e-08	0.00101688	0.79112	0.27776	0.8233	0.115178
AA558
AA560	2.0354e-09	1.79608e-05	1.74856e-10	1.29028e-12	1.39046e-06	0.0175598	2.7112e-10	6.4092e-11	1.62616e-07	1.07416e-11	2.4374e-08	2.7938e-13	0.0054088	2.4804e-07	8.1918e-05	3.7946e-07	0.00048162	0.007029	0.7725	2.8674e-07	0.018648	0.0023008	3.1896e-08	3.92e-08
AA562	1.30808e-15	1.67178e-15	1.54066e-15	1.30808e-15	5.7536e-09	0.32598	4.9946e-15	2.5718e-12	3.3788e-15	3.6382e-14	2.1934e-15	1.81352e-14	0.21662	0.74874	0.32466	0.87198	0.002394	0.0031446	1.75196e-08	8.8044e-05	0.74354	0.02956	4.5418e-08	7.6164e-08
AA564	4.6452e-15	5.5934e-14	1.4955e-14	1.41968e-15	1.35746e-13	4.4658e-11	1.81764e-13	2.5736e-13	7.5956e-15	6.1686e-15	4.6452e-15	5.327e-15	7.7362e-05	1.0156e-07	2.9132e-07	9.684e-07	6.0628e-08	1.11464e-05	0.000157624	0.0036274	0.00057518	3.3554e-05	1.40872e-06	1.0969e-07
AA566	1.4955e-14	1.34428e-15	1.4955e-14	1.30808e-15	5.0104e-12	9.2144e-05	4.4734e-15	1.36346e-12	2.5112e-15	6.2692e-14	5.1832e-15	4.907e-15	3.623e-08	1.09758e-10	7.129e-11	1.5858e-10	7.129e-11	4.548e-08	1.17974e-05	3.6572e-09	4.0986e-06	3.1896e-08	6.019e-07	2.7384e-08
AA568
AA570
AA572	0.78648	0.181016	0.021066	7.4324e-13	0.0163112	0.0015632	0.0005456	0.0073554	0.0036966	7.1496e-09	0.00045126	2.539e-11	0.48198	0.84524	0.0100042	0.022636	1.03226e-07	1.5258e-07	7.0194e-10	0.091638	0.063746	0.8395	6.5556e-06	6.8034e-05
AA574	7.9006e-08	2.0988e-08	1.78742e-10	3.4536e-12	1.29488e-05	0.00025104	2.8518e-08	4.7134e-09	0.00134696	1.0062e-11	1.5653e-11	1.60666e-13	0.00069216	4.8944e-05	2.5988e-06	0.00028478	4.248e-06	0.44064	0.025318	1.01518e-09	0.29178	0.23028	7.4058e-06	0.0006597
AA576	0.0031482	7.2096e-08	1.97336e-06	3.0132e-08	4.5988e-07	7.707e-05	2.1608e-05	4.065e-05	4.787e-06	1.23126e-09	1.12862e-05	1.93808e-08	0.00114938	0.000119072	6.6434e-06	1.59914e-05	1.52916e-06	0.00021632	0.000225	0.0029694	0.57136	0.97928	0.037832	0.89482
AA578	2.0776e-15	7.2566e-14	3.289e-15	4.0784e-15	9.2046e-13	4.266e-11	2.2074e-13	4.3456e-14	4.6638e-13	7.1988e-14	5.1904e-15	3.7626e-15	1.7689e-07	1.19142e-10	7.6102e-10	2.4992e-09	1.76324e-09	2.4482e-08	3.284e-05	8.1926e-11	0.0109146	3.527e-06	6.0796e-08	4.9684e-08
AA580	2.2864e-06	6.6256e-05	7.3154e-05	0.69382	3.2196e-06	2.183e-06	0.0005163	0.00025936	3.9326e-05	8.134e-05	8.1612e-05	2.801e-05	0.96028	0.0032952	0.126422	9.031e-05	1.48378e-06	0.000109584	1.00342e-07	0.00025578	0.38014	0.021416	0.25464	0.082386
AA582	4.6318e-05	0.0177532	3.283e-06	6.11e-05	4.3628e-06	0.00024054	0.00053878	0.000162848	0.00099372	4.4304e-07	1.90714e-06	5.7686e-09	0.083858	2.6408e-05	0.031394	8.6942e-06	0.02253	0.03091	0.4757	5.4868e-10	0.0021468	5.2222e-05	0.0098518	0.0164744
AA584	3.8048e-06	1.03896e-08	1.45614e-06	0.079792	7.361e-07	1.22354e-07	1.91238e-06	1.89138e-05	9.945e-09	1.9035e-05	8.7406e-07	7.4192e-05	0.121244	2.822e-05	1.63346e-05	1.13714e-06	1.30272e-08	1.68138e-05	1.03982e-08	4.1042e-10	0.70462	0.00121504	0.8803	0.36396
AA586	0.60782	0.092376	0.51278	0.17085	0.19018	0.0456	0.98786	0.79684	0.75816	1.81418e-05	0.58738	0.00139614	0.72786	0.71134	0.3573	0.76194	0.175272	0.30098	0.60646	0.95166	0.195978	0.39152	0.150292	0.81332
AA588	0.191094	0.0165008	0.46218	0.041222	0.032182	0.3481	0.86176	0.101604	0.24572	0.83876	0.39958	0.54806	0.05338	0.0167822	0.024788	0.0188792	0.1238	0.0175794	0.018176	0.000126346	0.0043578	0.178618	0.68926	0.4852
AA590	1.5194e-05	0.0010531	6.1292e-12	1.6269e-15	0.57206	1.68788e-05	1.07914e-05	6.9986e-08	0.44334	8.9018e-13	8.5178e-13	2.3402e-14	0.76912	0.47174	0.020012	0.0032588	2.397e-09	0.000130796	1.26382e-10	6.6022e-09	3.4972e-07	0.165574	5.4118e-08	2.5784e-08
AA592	0.73016	0.0052886	0.035892	2.0072e-06	0.086738	0.0114886	0.37296	0.5355	0.0072522	0.000166258	0.033862	7.104e-07	0.56176	0.26692	0.96306	0.114308	0.0100042	0.0040218	5.5302e-08	0.0144454	1.59242e-05	5.1198e-07	0.0016001	5.956e-05
AA594	0.0153626	0.036352	0.021446	0.156954	0.53746	0.0007013	0.39948	0.111074	0.57558	0.0005482	0.0024432	2.0888e-05	0.169054	0.74238	0.2352	0.74402	0.58218	0.75046	0.98276	0.14448	0.54346	0.0107774	0.55036	0.088096
AA596	0.7025	0.70166	0.69254	9.0896e-05	0.97014	0.83792	0.79248	0.073686	0.35564	3.7592e-06	0.118218	1.86312e-05	0.94014	0.0084122	0.125528	0.56186	0.122246	0.35194	0.00136094	2.7924e-06	0.52976	0.84762	0.29656	0.62552
AA598	0.42416	0.0109056	0.5369	7.0948e-07	0.0130336	0.0021118	0.00131578	0.00101974	0.098538	7.2492e-06	0.076438	2.5444e-06	0.3345	0.20188	0.017139	0.24598	0.103702	0.87002	0.140206	0.26732	0.46402	0.20326	0.26866	0.49842
AA600	0.70002	0.25192	0.0376	2.4598e-08	0.9548	0.2298	0.089944	0.120422	0.0763	2.071e-06	0.111066	5.7742e-06	0.8645	0.34924	0.85528	0.93804	0.080086	0.049206	0.00037832	0.57836	0.047866	0.21454	0.03115	0.97906
AA602
AA604	9.815e-05	5.9246e-08	7.7256e-07	3.5754e-08	1.80264e-08	0.00076262	4.421e-07	0.00112414	4.192e-06	1.29058e-10	6.8162e-05	2.5926e-10	0.0141132	0.00033882	1.8539e-06	2.307e-06	0.0008831	0.0020204	0.2984	0.0091258	0.47038	5.7052e-05	0.0135448	8.7632e-07
AA606
AA608
AA610
AA612
AA614
AA616	0.0072088	0.141642	0.00109138	8.8452e-06	0.7458	0.147878	0.00033098	0.26896	0.43398	1.05496e-06	0.061744	1.58398e-06	0.80378	0.79292	0.35914	0.116642	0.024476	0.0118564	0.0175922	0.114308	0.108564	0.63652	0.0102832	0.0079442
AA618
AA620	0.0075802	4.5974e-06	1.24654e-08	5.5842e-11	1.9186e-07	6.9592e-05	0.00038854	2.0668e-05	6.2438e-07	2.601e-12	3.6034e-07	1.59642e-09	0.0062764	0.0026054	0.0091158	0.14538	0.058918	0.010011	0.124328	0.142996	0.36896	0.50292	0.0085602	0.059416
AA622
AA624	0.025566	0.0122224	0.00061192	1.74776e-07	0.002232	0.029016	0.0169378	0.044008	0.0047522	6.379e-09	3.168e-05	1.85734e-08	0.76568	0.97702	0.97784	0.53192	0.61942	0.136798	0.122734	0.24862	0.32924	0.91316	0.77286	0.76722
AA626	9.5638e-06	0.00061278	1.13458e-05	6.8158e-08	5.203e-05	0.00031822	1.53926e-06	7.629e-07	0.00035876	1.6853e-07	3.9558e-06	3.619e-09	0.41118	0.6904	0.77582	0.77602	0.58358	0.58896	0.51774	0.51678	0.66644	0.40896	0.06548	0.15627
AA628	0.000131062	3.3986e-08	4.2622e-08	1.00388e-11	8.8446e-08	2.841e-07	9.4372e-09	2.6928e-05	1.54962e-09	6.4254e-12	4.1184e-07	5.605e-13	0.196558	0.04378	0.74112	0.035806	0.024892	0.44938	0.25514	0.21698	0.130736	0.84762	0.84604	0.8721
AA630	6.868e-06	5.4304e-06	2.8332e-06	2.4374e-08	6.7236e-07	6.8826e-06	8.592e-07	0.027632	6.4402e-05	4.6492e-10	6.836e-06	1.20146e-10	0.69756	0.091236	0.56786	0.36006	0.21858	0.62348	0.75358	0.74874	0.62912	0.8233	0.51862	0.65142
AA632	1.58858e-08	9.9122e-08	1.14974e-08	1.00026e-09	9.5582e-07	1.26954e-08	2.283e-06	8.7458e-06	1.18808e-10	9.052e-13	3.0962e-07	8.0968e-10	0.65724	0.163768	0.174092	0.074412	0.10809	0.114702	0.09669	0.0055794	0.24684	0.85578	0.72514	0.91316
AA634
AA636
AA638
AA640	0.00038986	0.0091618	0.00186424	0.0040772	0.0138824	0.080522	0.004202	0.00038478	0.0036602	0.0071364	0.00096074	1.72258e-06	0.42294	0.27806	0.26414	0.75346	0.3366	0.1638	0.23858	0.2159	0.039238	0.3858	0.56732	0.4768
AA642	8.6116e-09	5.0492e-06	1.65382e-09	2.2254e-10	1.79674e-06	0.0021486	4.1504e-06	2.1204e-05	7.9006e-08	2.9496e-09	4.4072e-09	1.4988e-10	0.00028912	0.000170224	2.1222e-05	0.00086138	0.00024448	0.00038868	0.0033766	0.0011003	0.128112	0.141654	0.49842	0.13886
AA644
AA646
AA648
AA650
AA652
AA654
AA656	9.5722e-15	1.28878e-12	3.3788e-15	1.00926e-14	9.1742e-13	4.869e-11	1.47468e-14	1.97708e-08	6.26e-14	1.53732e-14	1.46424e-14	2.1346e-15	0.005522	0.00055026	0.06439	0.00022858	7.3848e-05	0.0115866	0.002924	0.022638	0.006403	0.53658	0.104898	0.3526
AA658	5.4748e-15	6.614e-14	1.14094e-14	2.1934e-15	3.2228e-13	1.48482e-10	2.6688e-12	8.11e-13	1.12672e-13	1.86384e-15	3.9564e-15	1.30808e-15	0.053572	0.00121726	0.0011001	0.167796	0.181054	0.000185082	0.057888	0.00156086	0.8885	0.423	0.04989	0.0098518
AA660	6.3326e-06	2.0538e-08	1.8418e-06	1.29738e-11	2.6216e-09	3.4816e-07	6.5336e-08	9.894e-08	1.2799e-08	5.077e-13	6.1272e-08	4.505e-12	0.276	0.0114414	0.075838	0.0281	0.045192	0.075768	0.0059282	0.003629	0.178618	0.41488	0.161168	0.133402
AA662	8.4682e-15	2.067e-12	1.86384e-15	1.91514e-15	3.426e-12	1.95602e-10	1.78078e-13	1.85506e-11	8.6094e-15	1.30808e-15	3.9564e-15	1.30808e-15	0.0025844	8.0516e-05	0.44568	0.000145224	0.03043	0.43686	0.57058	0.00022858	0.115598	0.22232	0.000148156	0.0002148
AA664	0.00099508	0.002617	0.00023346	1.43408e-10	0.175344	0.20034	4.7476e-05	0.021066	0.132962	2.3e-08	0.000135784	5.1332e-11	0.4408	0.70814	0.62446	0.56254	0.0199398	0.02253	0.0047662	0.0130836	0.20408	0.162426	0.0033516	0.0079442
AA666	4.9274e-12	9.5994e-12	3.4666e-12	4.039e-14	2.0294e-10	1.21412e-09	4.6806e-12	1.6658e-06	1.917e-13	1.9489e-14	7.3216e-13	1.9489e-14	0.0040642	8.697e-05	0.0024046	2.4338e-05	0.0010553	0.00172494	0.005078	5.9322e-05	0.27776	0.062274	0.167536	0.0176316
AA668	3.62e-06	1.13742e-06	8.0646e-08	2.9082e-11	1.02668e-07	1.5732e-05	5.7488e-06	0.0022848	1.87924e-07	1.9091e-10	3.6636e-08	4.5974e-13	0.25192	0.37888	0.29524	0.089688	0.44282	0.74658	0.186432	0.098676	0.78314	0.7593	0.161168	0.074872
AA670
AA672
AA674
AA676
AA678
AA680
AA682
AA684
AA686
AA688	0.0031482	0.0042474	7.071e-07	9.193e-10	0.00052716	0.050242	0.021012	0.024852	0.024052	2.0874e-08	0.00055944	9.6204e-11	0.2205	0.159814	0.96172	0.0020194	0.0044152	0.18486	0.00017003	0.37868	0.33668	0.42688	0.07524	0.066776
AA690
AA692
AA694
AA696
AA698	5.1472e-14	3.2402e-14	4.3972e-15	1.79328e-13	1.2777e-12	1.74678e-07	1.86806e-13	5.2516e-14	1.91514e-15	5.1904e-15	1.75214e-15	5.1472e-14	1.72262e-05	0.0001338	0.0012262	0.0023792	0.83378	0.40274	0.00171918	4.5842e-10	0.0004385	0.00037468	1.98708e-07	8.597e-08
AA700
AA702	1.30808e-15	5.6934e-14	4.3972e-15	1.79328e-13	0.00100834	0.88604	1.5155e-14	4.9662e-11	1.00926e-14	6.0114e-10	1.48694e-15	5.1472e-14	0.31722	0.5582	0.0038906	0.024552	6.3702e-06	8.7564e-08	5.8494e-07	4.5904e-06	0.091456	0.4031	3.1112e-07	2.5122e-07
AA704	1.30808e-15	1.15752e-14	1.30808e-15	1.79328e-13	1.09874e-06	0.77708	1.61388e-14	6.644e-13	2.1934e-15	3.4378e-10	1.33252e-15	1.79328e-13	0.066584	0.029962	0.629	0.88556	0.016006	0.00199696	0.00130368	2.6064e-07	0.8233	0.178618	1.87788e-07	2.9654e-07
AA706	1.34428e-15	1.33558e-11	2.022e-15	5.4406e-14	0.43658	9.4508e-05	1.84798e-13	4.5146e-10	5.9862e-12	0.00072418	1.48694e-15	1.79328e-13	0.51172	0.38224	0.74216	0.0050846	0.00020072	6.453e-06	6.1032e-09	2.4612e-10	2.1018e-08	0.11087	1.87788e-07	2.1018e-08
AA708	0.00039744	5.257e-07	0.0197022	0.04617	4.4786e-09	3.0766e-06	0.0050044	0.0175924	2.8442e-07	0.52276	0.156066	0.56614	0.8685	0.96964	0.001456	0.023676	0.0004876	4.402e-06	2.708e-06	0.21114	0.22232	0.145584	0.051544	0.92966
AA710	1.30808e-15	4.1484e-15	4.3972e-15	4.3972e-15	1.7339e-14	4.399e-13	1.03282e-14	7.9504e-15	1.96784e-15	1.54066e-15	1.75214e-15	1.30808e-15	2.941e-07	6.9104e-08	1.80314e-07	1.09874e-06	7.8108e-07	5.4998e-07	7.6026e-05	6.5996e-08	4.9954e-05	0.000119028	1.42544e-05	0.002826
AA712
AA714
AA716
AA718
AA720
AA722	5.4754e-15	4.8898e-13	1.34934e-14	4.42e-15	8.8752e-13	1.75416e-10	8.6152e-15	1.46878e-08	1.28008e-14	1.38148e-15	5.2368e-14	1.41968e-15	1.52096e-05	1.30978e-06	0.00074352	8.8054e-07	1.123e-05	0.0037074	0.0002347	5.8776e-07	0.0003568	0.076584	0.00038124	0.54346
AA724	1.30808e-15	1.049e-13	1.4955e-14	1.79328e-13	0.0203	0.020726	1.86806e-13	3.3058e-11	5.1904e-15	6.628e-07	1.40764e-15	1.79328e-13	0.0085586	0.02704	0.051094	0.35334	0.095126	0.00136094	6.4986e-07	4.5842e-10	0.67402	0.080104	4.5234e-07	7.6624e-08
AA726
AA728	8.7292e-13	1.94482e-11	6.9606e-15	2.4442e-15	4.4198e-10	8.5584e-06	2.2896e-13	6.3058e-12	3.8352e-14	1.30808e-15	3.9912e-13	1.30808e-15	0.000132764	0.00035162	0.00122312	0.00019496	0.0055126	0.42032	0.50474	0.000125554	0.065246	0.130736	0.00015455	0.00112954
AA730
AA732
AA734	0.000171858	0.039518	0.025788	1.60746e-13	0.126108	0.49994	3.286e-08	1.59802e-10	1.02158e-09	8.9458e-13	0.0021274	3.7696e-09	0.02146	9.154e-05	0.023298	0.0022828	0.000119732	0.000569	2.913e-06	0.00021046	0.23434	0.79112	0.0130576	0.21074
AA736	2.693e-05	2.4938e-05	0.00035418	0.131234	4.2526e-06	1.0781e-06	0.081366	0.0185776	3.166e-07	0.35388	0.00064168	0.027396	0.61444	0.98068	0.088122	0.72946	0.54132	0.0062254	0.00037648	0.63218	0.79914	0.43294	0.90354	0.358

## Sheet: Brain_GNR
AAV9_reference_no_2	0.3644	0.435153	0.591466	0.456395	0.500772	0.857934	2.05561	1.95613	1.13107	1.74313	1.7839	1.1583	1.55775	1.13385	0.748858	0.462551	0.611632	1.0247	0.619586	0.557385	2.0761	0.201609	0.380607	0.55246	0.450853	0.493961	1.16125	1.75366	1.25199	1.25677	0.557625	0.763922	0.840193	0.30446	0.32521	0.770687	2.47902	2.71349	0.47181	0.378653	0.751811	1.1989	1.93237	1.34436	0.771889	1.05508	1.07783	1.04397	0.508428
AAV9_reference_no_1	0.339284	1.07045	0.926673	0.461003	0.784851	0.762006	1.43782	0.442697	0.63271	1.84499	0.571813	1.31785	1.50864	0.908286	0.851393	0.651878	0.746089	1.19672	0.633774	0.965767	1.24176	0.0967746	2.82181	0.44721	0.436549	0.854581	0.806529	1.88845	1.00503	1.2999	1.69455	2.24691	2.31503	0.373687	1.45184	0.549841	1.49188	0.714538	0.600045	1.0928	0.679322	1.28456	0.554245	0.763848	0.737439	0.163202	0.951999	0.65334	0.685108
AAV9_reference_no_3	0.288648	0.976134	0.865244	0.679987	1.1274	1.12443	2.02398	0.501409	0.513521	1.59607	0.583088	0.638944	0.953535	0.894837	0.884027	0.837098	0.897838	0.814565	0.343327	1.03153	0.912767	0.252578	2.28721	1.91894	0.518576	1.09713	0.888731	1.7713	0.832042	0.984041	1.03305	2.3037	2.15362	0.423554	1.09992	0.915814	1.86953	0.662318	0.75255	1.12298	0.706824	0.715104	0.543528	0.689526	0.815322	0.45192	1.11701	1.41106	0.516629
AA356	1.19596	0.635258	1.08593	1.01884	0.693954	0.382391	1.63304	0.8242	0.762434	1.00222	0.890295	0.890295	0.98119	0.297933	0.186174	0.31675	0.279156	0.670567	0.663177	0.544662	0.39852	0.554559	0.852437	0.26012
AA358	0.742844	0.799401	0.56985	0.912524	1.13505	0.384312	1.22637	0.65516	0.795012	0.649811	0.895856	0.895856	1.12322	0.603801	0.380393	0.497523	0.53767	0.641523	0.79463	0.50641	0.599951	0.273924
AA360	0.112483	0.548444	0.49265	0.659006	0.415871	0.668084	0.787989	0.732148	0.280745	0.434187	0.543094	0.543094	1.3969	0.23086	0.555827	0.442166	1.23485	0.258206	0.385469	0.412882	0.985189	0.369259	1.00876	0.90255
AA362	0.711412	0.549809	0.209162	0.494228	0.227916	0.924115	0.814759	0.243304	0.37766	0.764478	0.605421	0.605421	0.343148	0.789107	0.20046	1.26795	0.374814	0.496596	0.414546	0.453885	0.351426	0.419486	0.653262	0.397539
AA364
AA366
AA368
AA370
AA372
AA374
AA376
AA378
AA380	0.297724	0.267889	0.282203	0.513106	0.212661	0.498881	0.746511	0.141847	0.0612351	0.373323	0.438066	0.438066	0.235981	0.329535	0.584765	0.296605	0.46468	0.00127022	0.0858256	0.220326	0.174873	0.122803	0.206919	0.215459
AA382	0.000687398	0.00199163	0.00127278	0.00100203	0.00207419	0.00300217	0.00133954	0.00229893	0.00165572	0.00171267	0.00171267	0.00521791	0.00809886	0.00830467	0.0172936	0.0245213	0.000464223	0.000278114	0.00821782	0.0233916	0.000574553	0.000622867
AA384	0.00111907	0.00460597	0.00105188	0.00187714	0.0033739	0.00521942	0.0907402	0.00234196	0.0694777	0.00387692	0.00353881	0.00353881	0.0484953	0.0402362	0.049945	0.0100381	0.000843624	0.0623294	0.0005704	0.000312316	0.0355872	0.0146795	0.000939363	0.00139152
AA386	0.00122123	0.105305	0.000621787	0.195785	0.0817607	0.0691662	0.00243813	0.0325694	0.106265	0.287598	0.00167342	0.00167342	0.150601	0.17541	0.131634	0.140698	0.182751	0.0819213	0.114282	0.10146	0.24714	0.106028	0.118843
AA388	0.00121664	0.00104554	0.00137538	0.0011181	0.00255061	0.00364103	0.00161476	0.00161476	0.0062001	0.0485985	0.00955754	0.023574	0.000638069	0.000361538	0.000214657	0.000258243	0.000783453	0.00372812	0	0.0001
AA390	0.00201212	0.00130953	0.0022567	0.00124579	0.00303377	0.00227746	0.00131634	0.00121111	0.00187626	0.00214498	0.00165646	0.00165646	0.000441913	0.000180943	0.000295594	0.000342825	0.00661807	0.000887481	0.00079849	0.000770186
AA392	0.00281862	0.000687992	0.00147629	0.00119181	0.00294128	0.0334831	0.00857017	0.00191181	0.00115362	0.0228907	0.00127712	0.00127712	0.0187917	0.00671287	0.0152501	0.000578188	0.000362023	0.000169152	0.018082	0.000888842	0.000376093	0.000708232
AA394
AA396
AA398
AA400
AA402
AA404
AA406	0.000756452	0.000525507	0.0457939	0.0436113	0.0425651	0.00118826	0.00111944	0.0418629	0.00167686	0.00209678	0.000792344	0.000792344	0.0215132	0.00928818	0.0136437	0.00512094	0.000284386	0.00289218	0.000469487	0	0.00941784	0.0017735	0.00117004	0.0196938
AA408	0.036723	0.00118223	0.00028156	0.0476416	0.00225926	0.0547309	0.00120449	0.00146613	0.0737588	0.00202193	0.00142089	0.00142089	0.0114424	0.0446837	0.0291967	0.0823142	0.000365789	0.00259257	0	0.0015673	0	0.00318225	0	0.00233889
AA410	1.32274	0.80099	0.174598	0.951148	1.45714	0.56233	1.71815	2.31673	1.27543	1.27543	0.406262	2.32885	2.21671	3.20807	0.645331	0.405306	0.74665	0.979188	0.862863	0.583161	1.22375	0.656834
AA412	1.46797	0.920676	0.808086	0.871602	1.69134	1.3214	1.38791	1.51495	1.30373	0.965551	1.0562	1.0562	0.492747	0.516779	0.409967	0.618687	0.542231	0.999372	0.756141	0.800482	0.554901	0.795922	1.58616	0.980256
AA414	0.936191	0.037319	0.876002	0.481346	0.518093	0.329863	1.61967	0.703273	1.41396	0.727358	2.38467	2.38467	1.34033	1.08585	1.90429	3.38939	0.428736	1.14818	0.582151	0.290009	0.56338	0.425758	0.203897	2.01335
AA416
AA418	0.715701	0.934965	0.949871	0.511274	1.22261	0.472353	1.60149	0.864771	1.28301	0.850143	1.42142	1.42142	0.457792	0.395327	0.737756	1.74945	0.94362	0.67929	0.668625	0.366427	0.867607	0.651639	1.17142	0.702336
AA420	1.01412	0.844407	0.359304	1.03185	0.961738	0.742251	0.913458	1.44027	0.940024	1.03923	0.864118	0.864118	0.402643	0.999496	1.49452	0.521153	0.642267	0.376447	0.758254	0.863273	0.58456	0.397374	1.04535	0.0413101
AA422
AA424	0.975111	0.568854	0.232242	0.990267	0.737288	0.763966	0.37053	0.831914	1.24021	1.30526	0.755509	0.755509	1.41116	0.223729	0.332923	0.827974	1.61434	0.825226	1.06498	0.491706	1.31638	0.615271	1.31792	1.05097
AA426	0.5532	0.826553	0.700324	0.579376	1.09231	1.10487	0.978401	0.986383	0.750153	0.740853	0.763981	0.763981	0.231222	0.53128	0.412853	0.4313	0.418929	1.38388
AA428	0.359354	0.153252	0.211526	0.425882	0.135678	0.164999	0.781376	0.271381	0.290119	0.433972	0.135057	0.135057	0.277965	0.885842	1.15574	0.130783	0.231984	0.309803	0.242656	0.274017	0.239238	0.178229	0.537638	0.56143
AA430	0.66935	0.523513	1.18622	0.106763	0.378808	0.447902	1.02029	1.12793	1.41249	1.08059	1.60391	1.60391	0.922519	1.06083	0.800577	0.469093	0.520694	0.715504	0.461016	0.275334	0.59372	0.350295	1.27201	1.60252
AA432
AA434
AA436
AA438
AA440	0.702838	1.1201	0.581293	0.731141	0.446744	0.604777	0.778121	0.615412	0.463501	0.226244	0.771396	0.771396	0.803388	0.105071	0.386668	1.14438	0.35967	0.337811	0.306377	0.330025	0.267461	0.357871	0.385729	0.445928
AA442
AA444
AA446	0.37023	0.825814	0.554419	0.847487	0.319711	1.10132	0.450597	0.937249	0.645981	0.99727	0.926339	0.926339	0.665762	0.410588	1.49621	1.59748	0.231642	0.428732	0.509806	0.371294	0.350908	0.647298	1.38638	0.565547
AA448	0.547777	0.622994	1.53313	1.55178	0.832679	1.04962	0.92629	0.73193	1.07807	1.26175	1.12567	1.12567	0.368146	1.13649	1.45412	0.641692	0.380949	0.457201	0.537464	0.755731	0.299236	0.708481	0.285575
AA450	0.486403	0.731339	0.736883	0.598569	0.843467	0.583872	0.457257	0.729664	0.811141	1.1368	0.604877	0.604877	0.947537	0.489695	0.894263	0.226286	0.365816	0.427514	0.664175	0.565912	0.419514	0.677209	0.546211	0.7131
AA452	0.968454	0.796426	1.01097	0.847226	0.910014	1.18543	0.689271	0.714775	0.859141	0.749701	0.834101	0.834101	1.81278	0.568158	1.81693	0.561663	0.603193	0.462825	0.429785	0.513614	0.536419	0.582002	0.798242
AA454	0.872822	0.806588	0.462184	0.969555	1.18038	1.16149	0.942233	0.365765	0.68378	1.26968	1.12384	1.12384	0.347619	0.749376	0.46036	0.154685	0.511805	0.405309	0.492053	0.44279	0.405333	0.316251	0.756265	0.386288
AA456	0.39231	1.25482	0.54001	0.742231	0.412064	1.15912	1.04659	1.06964	0.477568	1.0772	0.72432	0.72432	1.2206	1.221	2.11331	0.164346	0.512281	0.541973	0.514355	1.07739	0.523168	0.385525	0.68635	0.427053
AA458	0.383989	0.552556	0.660459	0.672206	0.622745	0.459797	0.721885	0.796	1.14441	0.687017	1.38132	1.38132	0.207512	0.62617	1.7009	0.26928	0.610067	0.659317	0.447143	0.475586	0.568764	0.980107	1.61845	0.61632
AA460	0.407943	0.457781	0.461176	0.290365	0.39076	0.47055	0.460344	0.651889	0.348372	0.466531	0.570763	0.570763	0.736281	0.936407	0.264643	0.582713	0.391838	0.526608	0.259353	0.557483	0.374984	0.471286	0.507564
AA462
AA464	0.602469	0.957942	0.979442	1.09374	1.29637	1.06927	1.12132	1.29597	1.22882	1.36702	0.972718	0.972718	0.828032	1.36196	0.222758	1.58704	0.416227	0.549266	0.618041	0.340352	0.630319	0.508857	0.734948	1.02827
AA466	0.64759	0.911756	0.461229	1.09678	0.913175	1.26451	0.708003	1.54784	0.92443	1.84238	0.927561	0.927561	0.574567	0.644745	0.963138	1.75897	0.96174	0.71846	1.38505	0.511834	0.79842	0.776848	1.10262	0.629905
AA468	0.697509	0.530406	0.920439	0.813406	0.850276	0.817044	0.988541	0.693596	1.26584	0.658695	0.725505	0.725505	1.00099	1.14082	0.644006	0.883039	0.426627	0.685412	0.381236	0.491702	0.24922	0.532219	1.72503	1.05723
AA470	0.0827819	0.15608	0.0711751	0.0452553	0.00204531	0.118657	0.174471	0.00249459	0.00225741	0.1667	0.149879	0.149879	0.216721	0.276762	0.119222	0.0044772	0.080528	0.0070391	0.000960048	0	0.0724362	0	0.241788	0.0119865
AA472	1.18547	1.15812	1.07081	0.865667	0.994018	0.990393	0.912807	1.44771	1.18198	1.01231	1.30505	1.30505	1.38392	0.623712	0.487972	2.00201	1.01959	0.68081	1.01706	0.500165	0.706589	0.523199	1.12711	1.50238
AA474	0.747942	0.807799	0.554054	0.583346	0.599796	0.571221	0.549005	0.489592	0.335933	0.755215	0.388447	0.388447	0.418921	0.177822	0.189584	0.745868	0.201559	0.187264	0.229607	0.255053	0.283471	0.224649	0.119609	0.319534
AA476
AA478
AA480
AA482	0.641254	1.26896	1.29126	0.48444	0.66807	0.871971	0.812273	0.916969	0.56459	1.24892	0.987005	0.987005	1.10475	0.934481	1.42025	0.253229	0.464911	1.13664	0.547008	0.480789	0.473292	0.806599	0.628961	0.668834
AA484	0.0011276	0.000931469	0.021061	0.000489985	0.037229	0.00180522	0.000580686	0.000407561	0.00103386	0.00106229	0.000626354	0.000626354	0.106237	0.141577	0.108765	0.102046	0.000306483	0	0.00230586	0	0.0880401	0.00254164	0
AA486	0.827547	0.543142	0.691123	0.583085	0.534779	0.697358	0.821769	0.859318	0.540138	0.67131	0.789549	0.789549	0.395806	0.725874	0.537814	0.773002	0.451583	0.422538	0.513494	0.421109	0.52908	0.338844	1.09208	0.739369
AA488	0.337585	1.00784	0.907595	0.530672	0.873541	0.906453	0.308365	0.431575	0.827932	0.790852	1.10533	1.10533	1.01267	0.324673	1.72583	0.91082	0.569404	0.329499	0.484772	0.732864	0.771423	0.417804	0.760816	0.255743
AA490	0.877921	0.618594	0.995237	0.714085	1.11725	0.648408	0.815392	1.0087	0.651322	0.586333	0.625959	0.625959	0.397792	0.105137	0.387726	1.12474	0.488616	0.434668	0.510278	0.932564	0.551183	0.519651	0.867579	0.669684
AA492	0.795319	0.449463	0.975123	0.816062	1.42932	1.01462	0.980796	0.802056	1.60738	1.33372	1.19967	1.19967	0.570327	0.533824	1.41325	0.588098	0.773521	0.524638	0.954055	0.495625	0.847465	1.06888	0.304267	1.41793
AA494	0.857785	1.03479	0.941041	1.26026	1.25938	1.31069	0.721153	0.68456	1.07818	1.12373	1.0382	1.0382	0.361549	0.932195	0.438835	1.00542	1.37225	0.950558	1.0348	0.641836	1.26813	0.797603	1.25566	1.60289
AA496	0.506898	0.0488598	0.330065	0.149559	0.405027	0.227327	0.432488	0.313147	0.398405	0.178627	0.262004	0.262004	0.165901	0.287367	0.194812	0.142708	0.255511	0.412987	0.428163	0.352943	0.343517	0.413143	0.400651	0.290593
AA498	0.442705	0.172262	0.549937	0.543952	0.489962	0.603809	0.343009	0.681443	0.442829	0.428183	0.40241	0.40241	0.451582	0.602666	0.335368	0.192877	0.247482	0.264764	0.279036	0.3944	0.274876	0.26835	0.593374	0.773451
AA500	0.0663072	0.257818	0.0847163	0.199214	0.110627	0.207391	0.088852	0.260103	0.0924769	0.151581	0.00247171	0.00247171	0.237129	0.0427715	0.279812	0.0810908	0.134112	0.280859	0.0764119	0.121536	0.0811242	0.102482	0.51628	0.114141
AA502	0.15128	0.0991528	0.00374694	0.243117	0.00588679	0.299518	0.373328	0.0856716	0.278267	0.191045	0.14331	0.14331	0.0676767	0.28188	0.330449	0.4445	0.102788	0.110765	0.115082	0.0845012	0.145249	0.088097	0.339821	0.0829433
AA504	0.327309	0.00495623	0.589381	0.317443	0.315758	0.253763	0.328254	0.223719	0.33058	0.292107	0.402277	0.402277	0.393257	0.200745	0.169876	0.216816	0.178713	0.131533	0.338953	0.210017	0.206467	0.277959	0.275881
AA506	0.748167	0.392757	0.895179	0.637146	0.79878	0.91142	1.0867	0.879787	1.05862	0.966248	1.37514	1.37514	0.725602	0.320442	0.198842	0.292897	0.481529	1.05217	0.789621	0.479563	0.632364	0.72564	0.981413	0.879769
AA508	0.0332243	0.0359142	0.00113895	0.000473918	0.000726564	0.000929045	0.000947334	0.00055761	0.000961835	0.00109604	0.00109604	0.0104774	0.0242255	0.00566868	0	0.000608605	0	0	0	0	0.00217544
AA510	0.00106689	0.000673807	0.00106199	0.000462158	0.0016078	0.00203149	0.000908587	0.0012356	0.000567905	0.000597618	0.00042872	0.00042872	0	0.00100239	0.00129624	0	0.00273625	0.00148475	0
AA512	0.430202	0.327249	0.421407	0.272731	0.509729	0.216216	0.619121	0.1916	0.276704	0.525537	0.618582	0.618582	0.622482	0.323496	0.743177	0.421322	0.259211	0.263657	0.298765	0.225205	0.175867	0.27218	0.154171	0.257711
AA514	0.00165915	0.00130285	0.000801521	0.00103325	0.00275078	0.00981791	0.0008572	0.000662982	0.000495111	0.000606706	0.000606706	0.00466854	0.0102038	0.0139391	0.000857135	0	0.000435826	0.000213075	0.0018925	0.000325821	0.00224653
AA516	0.487695	0.529862	0.0821989	0.562866	0.496996	0.421783	0.703731	0.480044	0.682781	0.497047	0.611931	0.611931	1.1157	0.244921	0.349408	0.593815	0.617454	0.887465	0.747124	0.373066	0.48714	0.658808	0.482607	0.887909
AA518
AA520
AA522	0.0061419	0.00267318	0.00430068	0.000931028	0.00878358	0.00503567	0.00594068	0.00124456	0.0565634	0.00237035	0.00651055	0.00651055	0.0877329	0.00721125	0.0764933	0.110128	0	0.000314832	0.144085	0.000561391	0.00115778	0.0048077	0.228918
AA524	0.171961	0.605206	0.62135	0.392463	0.619505	0.688816	0.433683	0.587066	0.693257	0.812808	0.823433	0.823433	0.862565	0.471911	0.491037	0.722791	0.493564	0.458805	0.371794	0.357753	0.471365	0.428401	0.485567	0.262493
AA526	0.596628	0.224027	0.630709	0.736558	0.612878	0.682939	0.964849	0.534733	0.822547	1.16944	0.655598	0.655598	0.30011	0.373201	1.16809	0.428373	0.667507	0.484559	0.527725	0.515611	0.635601	0.62465	0.513407
AA528	0.852923	1.00836	0.750152	1.04951	0.944577	1.11891	0.978876	1.59984	1.11629	1.05136	1.28857	1.28857	1.22858	1.24196	0.555784	0.270019	0.536756	0.503026	0.633146	1.07807	0.556862	0.604134	0.766951	0.329539
AA530	0.606241	0.214644	0.268416	0.604831	0.258456	0.876788	0.540654	0.579073	0.856284	0.501978	0.731325	0.731325	0.635557	0.212046	0.887523	0.269435	0.341886	0.329326	0.249437	0.26525	0.372384	0.344064	0.416053	0.671471
AA532	0.686592	0.891886	0.72599	0.852365	1.42809	1.14364	1.27092	1.07249	0.756271	1.25537	1.52311	1.52311	0.415787	2.00275	1.9783	2.21881	1.03941	0.604461	0.584555	0.551081	0.871175	0.673539	0.787169	1.10717
AA534	0.521125	0.399956	0.589612	0.603283	0.43056	0.641083	0.845749	0.921074	0.606337	0.565556	0.732944	0.732944	0.787804	0.585337	0.239737	0.603765	0.692648	0.195149	0.390501	0.439516	0.437368	0.306966	0.571695	0.513448
AA536	0.520468	0.693245	0.554959	0.997776	0.886105	1.07191	0.848183	0.705972	0.835619	1.04801	0.864285	0.864285	0.94857	1.28168	0.641457	0.275429	0.504675	0.390016	0.48601	0.483699	0.529117	0.405655	0.820605	0.716453
AA538	0.281512	0.608206	0.591446	0.693931	0.919779	0.401611	0.501407	0.606679	1.06332	0.611313	0.771687	0.771687	0.296533	0.812068	1.04987	1.70695	0.601944	0.593497	0.334793	0.413773	0.605345	0.513724	0.869662	0.88258
AA540
AA542
AA544	0.543441	1.09077	0.938554	1.49517	0.82678	0.942021	0.394649	1.03235	1.0761	1.38771	1.51892	1.51892	1.5183	0.614246	1.38425	1.02374	0.76243	1.50597	0.283818	1.88867	0.287075	1.6193	0.385784	0.846928
AA546	1.2926	0.892507	1.04615	0.866447	0.77006	0.865099	1.46979	1.26653	0.946425	1.14227	1.55814	1.55814	0.410329	0.564059	0.282038	0.530001	0.554637	1.05749	0.27695	0.419276	0.389691	0.586671	0.432832	0.963916
AA548	0.531426	0.586013	0.81554	0.666406	0.270721	0.48589	0.813705	0.793562	0.653113	1.21136	0.979757	0.979757	1.2113	1.32863	1.61734	1.67257	0.942212	1.26501	1.31543	0.498598	1.15622	0.725387	0.492465	1.30268
AA550	1.37346	0.746756	0.235697	1.22048	0.585169	0.721598	0.893206	0.415909	1.21338	1.21253	0.316396	0.316396	1.73267	0.402758	1.50832	0.664907	0.416242	1.23097	0.53641	1.52513	0.491195	1.3642	0.540119	0.781092
AA552	0.968579	1.29954	0.906051	0.648015	0.819248	0.810324	0.563513	0.272577	0.541497	0.332082	0.462108	0.462108	1.0103	0.416352	0.994181	0.50488	0.539703	0.750984	1.20524	1.4079	1.1684	1.95784	0.517441	0.896804
AA554	0.259071	0.380344	1.06012	0.515338	0.415153	0.819596	0.59305	0.554838	0.446654	0.550396	0.859424	0.859424	0.235127	0.418078	0.304301	0.425517	0.496654	0.470119	0.987995	0.163048	0.911413	0.262897	0.522372	0.332146
AA556	0.691906	1.33384	0.505447	0.5641	0.179934	1.01346	0.987467	0.658226	0.616515	1.0368	0.779333	0.779333	0.454284	0.776193	0.378452	0.482093	0.668545	1.04257	0.287224	0.965166	0.334724	0.953667	0.572989	0.77791
AA558
AA560	0.199277	0.342253	0.326536	0.237725	0.152721	0.285014	0.18554	0.713955	0.568339	0.584707	0.182329	0.182329	1.18683	0.213544	1.29172	0.287533	0.608706	0.485643	0.26945	0.451288	0.283685	0.27695	0.486162	0.485939
AA562	0.0954022	0.02046	0.00161242	0.072086	0.00362165	0.00331851	0.00344862	0.00288847	0.00639228	0.00327335	0.0476614	0.0476614	0.085453	0.0582326	0.0681972	0.000943688	0.00806058	0.0132524	0.00343576	0.0016786	0.0116175	0.000691031	0.00758648	0.00801445
AA564	0.000673186	0.00125238	0.000767818	0.00263002	0.000676558	0.100981	0.0722573	0.00321437	0.000895515	0.0612472	0.000258317	0.000258317	0.0112116	0.187953	0.237839	0.0104881	0.00449761	0.0137193	0.0222403	0.0215946	0.000656189	0.00561177	0.0682127
AA566	0.0014658	0.00102487	0.000933097	0.000951173	0.0432307	0.00110337	0.000831567	0.02933	0.00136343	0.000784818	0.000784818	0.0115206	0.000575812	0.000845378	0.000914192	0.0184685	0.00139997	0.00144314	0.0502091	0.000339472	0.00677988	0.0119966
AA568
AA570
AA572	0.321212	0.651195	0.247628	0.721409	0.977003	0.569282	0.717104	1.05532	1.46469	0.754955	1.13556	1.13556	2.11179	0.339645	2.17538	0.40187	0.992597	0.679231	1.81853	0.805606	1.35464	1.62014	0.47317	1.37132
AA574	0.404583	0.233204	0.159408	0.325907	0.262372	0.391262	0.411847	0.280998	0.188606	0.508781	0.62639	0.62639	0.923761	0.239777	1.04754	0.549384	0.772285	0.760056	0.415207	0.672513	0.556061	0.251697	0.631224
AA576	0.579688	0.416128	0.502964	0.358989	0.314727	0.500669	0.485855	0.574313	0.411163	0.619542	0.502389	0.502389	1.41104	0.794549	1.72556	0.714655	0.784495	0.927313	1.37115	0.419915	1.31024	0.600518	0.52867	1.18761
AA578	0.114532	0.23921	0.179534	0.000969356	0.0650775	0.144552	0.0012615	0.16779	0.123008	0.166011	0.165009	0.165009	0.253951	0.0893769	0.125824	0.0345532	0.244086	0.199242	0.165297	0.14598	0.220271	0.0514149	0.17826	0.368907
AA580	0.33743	1.02845	0.924452	0.61461	0.938411	0.626693	0.417293	0.76907	0.438949	0.654756	0.637602	0.637602	0.417976	0.384596	0.386924	0.383152	0.496908	0.660644	0.214783	0.409575	0.355026	0.51538	0.441988	1.01757
AA582	0.87994	0.220272	0.172042	1.0087	0.217548	0.873984	0.308735	0.450502	0.516388	0.770623	0.456739	0.456739	0.28086	0.457783	0.366033	0.471572	0.581432	1.02066	1.32385	0.354719	1.1243	0.660703	0.707218	0.978716
AA584	0.505371	0.707944	0.442445	0.450875	0.423632	0.588599	0.115118	0.719395	0.599179	0.646191	0.660002	0.660002	0.304032	0.503819	0.333854	0.396275	0.426848	0.971757	0.401536	1.28331	0.641164	0.589841	0.762761
AA586	0.496685	0.665235	0.621277	0.328639	0.640309	0.796305	0.961584	0.839683	1.13689	1.13675	1.32247	1.32247	1.64428	0.491883	1.59378	0.785179	0.685083	1.01522	1.03029	0.945818	1.03706	0.891709	0.674079	1.02038
AA588	1.34621	0.725268	0.261695	1.36864	1.81449	1.35549	0.882022	0.614527	1.29341	0.633676	0.714815	0.714815	1.56782	1.37666	1.67542	1.61695	0.825432	1.01928	1.32965	0.580476	1.76127	0.714681	1.02999	1.22368
AA590	0.231759	0.369121	0.256794	0.354944	1.48928	0.795558	1.59267	0.797199	0.268943	0.387753	0.425333	0.425333	0.201788	1.1604	0.280447	0.970774	0.420964	0.460454	0.871763	0.340874	0.920368	0.233664	0.338879	0.627385
AA592	0.57451	1.19114	1.23891	0.808209	1.37921	0.773475	0.824366	0.826969	1.66896	1.57901	1.15199	1.15199	0.518638	0.509976	0.757722	0.730986	1.24674	1.11236	0.415668	1.62659	0.653396	1.56513	0.672235	1.15187
AA594	0.811214	0.716067	0.624205	0.749366	0.588584	1.04954	0.689577	0.820487	0.753243	0.714449	0.714449	1.55448	0.34419	1.37936	0.629963	0.696876	0.887574	0.447725	0.408059	0.47984	0.389265	0.861515	1.19727
AA596	0.66497	0.462623	0.705348	0.620015	0.768537	0.673894	0.550616	0.933344	0.835902	0.836589	1.12851	1.12851	0.511156	1.49622	0.469594	2.22318	0.602781	1.48197	1.95675	0.779242	1.61479	0.778095	0.775684	1.78681
AA598	1.12825	0.136774	0.122018	1.51401	0.84013	0.803873	0.711467	0.808568	1.12029	0.523282	0.559854	0.559854	1.9093	0.708273	1.27538	0.770003	0.516596	1.1765	2.13758	0.638956	1.7528	0.94466	0.435696	1.14447
AA600	0.541271	0.903808	1.05384	1.34849	0.616135	1.16682	0.811573	0.866188	0.979909	0.92159	1.24435	1.24435	1.42246	0.421453	1.30115	0.671374	0.845901	0.908038	1.87589	0.738422	1.71732	0.801014	1.00036	0.762524
AA602
AA604	0.737555	0.417502	0.853515	0.407497	0.272059	0.477961	0.269541	0.622217	0.652537	0.386702	0.46417	0.46417	0.318889	0.204522	0.11394	0.360053	0.834569	1.06969	0.274889	1.50494	0.848417	1.53555	1.55103	0.561877
AA606
AA608
AA610
AA612
AA614
AA616	0.663215	0.611318	0.818401	1.50129	0.651326	0.241677	1.30927	0.919519	0.948574	1.18814	0.935672	0.935672	1.67285	0.908987	0.534528	0.559628	0.439668	0.54044	0.673687	0.505301	0.358731	0.496154	0.3594	0.849589
AA618
AA620	0.52139	0.627739	0.990393	0.516594	0.412604	1.03323	0.425833	0.1973	0.780168	0.588935	0.965549	0.965549	1.69107	1.31188	1.08408	0.293097	0.541322	1.26771	0.462666	0.693447	0.692165	1.20107	0.540352	0.513076
AA622
AA624	0.70644	0.936762	1.09035	0.978864	0.491176	0.444403	1.00043	0.992345	0.510362	0.847233	1.75953	1.75953	0.721146	0.979124	1.02253	0.808026	0.593837	0.653497	0.644298	0.635272	0.738958	0.673956	0.426115	0.564786
AA626	0.347961	0.981103	0.00209054	1.30315	0.335243	0.846	0.313004	0.976234	0.277896	1.11588	0.246859	0.246859	0.574723	1.32691	0.0567428	0.614356	0.423623	0.640109	0.775746	0.780822	0.360865	0.415434	0.626854	0.486085
AA628	0.911426	1.46578	0.377895	0.316741	1.05306	0.470368	0.674719	0.639274	0.871356	0.63078	0.798774	0.798774	1.13512	0.455261	0.807725	1.52354	0.288167	0.378024	0.679464	0.398152	0.473258	0.394934	0.454454	0.507741
AA630	0.852055	0.779447	0.58172	0.399491	0.933241	0.68179	0.422957	0.795473	0.763874	0.724767	0.783458	0.783458	0.243461	0.837455	0.631759	0.50392	0.704027	0.462403	0.533504	0.750377	0.53814	0.637853	0.497536
AA632	0.286255	0.323312	0.421841	0.503983	0.928613	0.422153	0.284043	0.410952	1.70315	0.418998	0.246513	0.246513	0.362633	0.778061	0.831553	0.211938	0.827779	0.849861	0.607873	0.156191	0.236849	0.161249	0.489563	0.462803
AA634
AA636
AA638
AA640	0.526227	1.32183	0.710043	0.996159	0.846139	1.01315	0.45757	1.62238	0.616875	1.41214	0.00619125	0.00619125	0.470861	1.10876	0.00891926	0.746668	0.00573929	0.847464	0	0.333267	0	0.58509	0
AA642	0.520381	0.314637	0.911834	0.0365324	1.09899	0.386298	0.691366	0.156816	1.02159	0.265471	0.87585	0.87585	0.446697	0.0326186	0.386654	0.265222	0.0777595	0.243448	0.600238	0.00102507	0.318479	0.256183	0.499347	0.161723
AA644
AA646
AA648
AA650
AA652
AA654
AA656	0.172694	0.184489	0.317325	0.144052	0.19094	0.00383503	0.26425	0.614889	0.0720592	0.332109	0.0760048	0.0760048	0.34223	0.404751	0.436432	0.185115	0.12929	0.202897	0.323968	0.185222	0.134865	0.248891	0.109977	0.241424
AA658	0.0349088	0.00226512	0.00105774	0.2936	0.132005	0.00640152	0.00113115	0.000252817	0.00106457	0.202274	0.2685	0.2685	0.00329974	0.230537	0.183189	0.0821647	0.175194	0.0772412	0.0938525	0.253558	0.252895	0.0896995	0.263715
AA660	0.676097	0.236156	0.605325	0.626118	1.09865	0.788193	0.865308	0.48374	0.959102	0.354413	0.796492	0.796492	0.378571	0.68415	0.546377	0.699477	0.521317	0.49971	0.625687	0.80601	0.652616	0.344436	0.484781
AA662	0.0424363	0.178565	0.210358	0.214043	0.069736	0.10176	0.278502	0.120167	0.0748851	0.109851	0.109851	0.0501787	0.354798	0.432376	0.318879	0.213763	0.234881	0.171583	0.229417	0.109868	0.196545	0.163207	0.216395
AA664	0.483635	0.531893	0.795477	1.06765	0.791518	0.727437	0.923803	1.19502	0.936901	0.627048	0.916601	0.916601	0.530657	1.02791	0.509112	0.738868	0.450453	0.649104	0.599837	0.671107	0.567669	0.610512	0.541973
AA666	0.527821	0.283831	0.20082	0.270055	0.209359	0.242712	0.249408	0.270907	0.607966	0.751606	0.751606	0.12067	0.349968	0.295264	0.406655	0.285549	0.184813	0.428081	0.29471	0.326902	0.260987	0.385799
AA668	0.465851	0.843585	0.729511	0.23744	0.903718	0.190448	0.682919	0.182217	0.731105	0.465343	0.56407	0.56407	0.184393	1.1248	0.211751	1.26772	0.651112	0.560826	0.673308	0.454711	0.738226	0.443523	1.00563	0.39979
AA670
AA672
AA674
AA676
AA678
AA680
AA682
AA684
AA686
AA688	0.030274	0.00480987	1.05077	1.24217	0.955334	1.14941	0.438942	1.69226	0.489843	0.586683	1.01084	1.01084	0.720751	0.974475	0.617834	0.643144	0.302651	0.749762	0.729563	0.960973	0.562209	0.15202	0.483187	0.554827
AA690
AA692
AA694
AA696
AA698	0.00344444	0.00376128	0.00118453	0.00132315	0.0051921	0.00567009	0.0063338	0.00152726	0.0100106	0.00358664	0.00358664	0.00241295	0.00309125	0.00372827	0.000229829	0.000214238	0	0	0.0011262	0.000253341	0.00105139
AA700
AA702	0.0103016	0.00320024	0.00283654	0.0806635	0.00405135	0.0940653	0.00130003	0.00184184	0.109682	0.0459736	0.11165	0.11165	0.0618835	0.0150734	0.00742837	0.0614153	0.00104757	0.0206801	0.000929729	0.0285595	0	0.032777	0.0611878	0.013754
AA704	0.0434903	0.0443636	0.0123881	0.0290932	0.0454354	0.0617997	0.108989	0.0387605	0.0418545	0.0020206	0.00257794	0.00257794	0.0078164	0.0490742	0.0417637	0.00067079	0.000130372	0.014297	0.00324765	0.0121354	0.0147703	0.0050639	0.008846	0.0198435
AA706	0.0467638	0.0634474	0.247373	0.0690157	0.220764	0.160186	0.0157559	0.0692982	0.262143	0.151546	0.115381	0.115381	0.143157	0.100126	0.0589767	0.122345	0.107918	0.175747	0.203494	0.0723897	0.0631256	0.0920588	0.0829071	0.0545906
AA708	0.657719	0.612369	0.905521	0.667969	0.677039	0.670707	0.997704	0.713462	0.746049	1.50667	0.382242	0.382242	0.33509	0.272346	0.361646	0.578625	0.829951	0.517123	1.28467	0.521701	0.90819	0.503307	1.79278	0.489502
AA710	0.00193234	0.00145848	0.0022886	0.00144827	0.112116	0.00183203	0.108388	0.122133	0.113093	0.00129287	0.00164985	0.00164985	0.079565	0.000585527	0.001153	0	0.0495204	0.000104408	0.103844	0	0.0272532	0.000438505	0.102643	0.176641
AA712
AA714
AA716
AA718
AA720
AA722	0.00303872	0.252401	0.00316926	0.112686	0.400513	0.11428	0.462812	0.236779	0.150647	0.240751	0.260519	0.260519	0.219171	0.513682	0.104656	0.416386	0.210068	0.0711378	0.210216	0.163003	0.179546	0.102298	0.0714881	0.209422
AA724	0.0404099	0.0356334	0.00200465	0.0300357	0.0771963	0.0829068	0.00428759	0.0391478	0.00396967	0.0944067	0.00202311	0.00202311	0.0316286	0.000960256	0.0284202	0.00343866	0.000846013	0.000272497	0.000751994	0.0149528	0.0552518	0.0047106	0.0192732	0.000408201
AA726
AA728	0.294166	0.0804096	0.34493	0.383767	0.251951	0.0124613	0.747136	0.145348	0.7692	0.290299	0.241031	0.241031	0.627763	0.461002	0.307875	0.630539	0.336406	0.323813	0.370642	0.32639	0.190393	0.389496	0.165986	0.164422
AA730
AA732
AA734	0.519808	1.1584	0.950089	1.19309	0.895824	0.852922	0.557503	0.00325206	0.612057	1.81782	0.00688452	0.00688452	0.450045	0.871006	1.61092	0.436179	0.229713	0.335321	0.607447	0.200903	0.480387	0.420604	0.381346	0.845804
AA736	1.00187	0.872102	0.393037	0.466893	0.928544	1.1718	0.676003	0.577227	0.858134	0.916316	0.841022	0.841022	0.348976	0.248165	0.290988	0.369006	0.441783	0.544159	0.755756	0.647162	0.389446	0.54256	0.729891	0.660994
[truncated: 149 more columns]

## Sheet: Heart_GNR
AAV9_reference_no_2	3.36317	3.02123	0.622728	0.616167	0.658571	0.895924	1.05901	1.29562	1.37153	0.925498	1.21119	1.54392	0.85043	0.824832	1.07596	0.697696	0.937373	1.24994	0.708791	0.666096	0.7655	0.575272	0.465233	0.7579	0.850723	0.730351	1.06675	0.814041	1.00998	1.06601	0.772284	0.807611	1.4728	1.59807	1.13026	0.422524	0.494029	0.528599	0.215246	0.442184	0.526071	0.642504	0.703725	0.764684	0.979421	0.978263	1.24939	1.30514	0.884473
AAV9_reference_no_1	0.339116	0.245337	0.495113	0.76241	0.708278	1.19877	1.48313	0.969426	1.10334	1.69934	3.10744	0.906922	1.64396	2.05841	1.05765	0.683832	0.521881	1.17931	0.617281	0.471592	0.342855	0.523189	0.47281	0.969301	0.457778	0.319186	0.965346	1.971	0.336969	1.68888	3.77469	0.525104	0.5007	0.473755	0.908253	1.38855	1.04076	1.25729	0.940398	0.780219	1.27149	0.53807	0.369639	3.91992	0.408608	0.398181	1.08863	0.54134	0.534515
AAV9_reference_no_3	0.165075	0.772416	0.835113	0.745864	1.02616	1.02506	1.2135	0.515867	0.557059	0.71417	0.715827	2.85922	0.789929	0.774177	0.728205	0.724321	0.798986	0.436676	0.947744	0.893302	0.145764	2.24889	2.28838	0.220724	0.953472	0.930852	1.10454	1.00593	2.38182	2.30016	2.23492	0.186055	1.08185	1.13864	1.63371	0.707467	0.72158	1.26511	0.677707	0.669919	0.313722	0.664649	0.771264	0.397949	1.19741	1.11538	0.562611	0.806286	0.898471
AA356	0.809072	1.27594	1.33705	0.82461	0.242662	0.30984	0.409335	1.31962	0.241086	0.315436	0.38817	0.805029	0.543866	0.708863	0.826228	0.830901	0.653702	0.661141	0.808705	1.05668	0.584112	0.863722	0.863722
AA358	0.510202	0.453911	0.698607	0.786123	0.32547	1.55026	0.661868	1.34383	0.175368	1.08725	0.524941	0.907537	1.02062	0.805878	0.879075	1.16485	0.80155	0.898616	0.786938	0.942252	0.884056	0.838497	0.838497
AA360	0.10904	0.65583	0.863013	1.26892	0.155662	0.549576	0.545273	1.06616	0.188817	0.58373	0.606395	0.706895	0.674854	0.729273	0.561275	0.618903	0.537524	0.803855	0.527474	0.711989	0.810959	0.667684	0.667684
AA362	0.157472	1.39186	0.377097	0.178168	0.660606	0.350766	1.40166	0.286876	1.10408	0.411699	1.23032	0.520744	0.799463	0.577534	0.842055	0.7936	0.662306	0.545729	0.722752	0.695142	0.924218	0.653947	0.653947
AA364
AA366
AA368
AA370
AA372
AA374
AA376
AA378
AA380	1.12005	0.356198	0.510827	0.567974	0.208542	0.787129	0.939542	1.0988	0.281999	1.37632	1.61383	0.498673	0.559001	0.516554	0.517982	0.606287	0.661467	0.586962	0.660858	0.848872	1.08869	0.845208	0.845208
AA382	0.062039	0.05203	0.212545	0.436859	0.017271	0.043574	0.068593	0.007514	0.104942	0.368941	0.0435717	0.0272557	0.0585302	0.072726	0.075122	0.0299528	0.0361731	0.032593	0.135625	0.185113	0.130341	0.130341
AA384	0.110329	0.093716	0.339248	0.223428	0.11896	0.098563	0.087121	0.112676	0.826316	0.49065	0.0897392	0.202711	0.140082	0.13548	0.117469	0.329595	0.113825	0.246594	0.212925	0.679733	0.268843	0.268843
AA386	0.33694	0.365101	0.654213	0.435069	0.193762	0.393841	0.343401	0.246248	0.360558	0.694459	0.256051	0.304899	0.307589	0.405675	0.271539	0.396672	0.302383	0.402511	0.426735	0.589246	0.414708	0.414708
AA388	0.093632	0.035922	0.041823	0.032124	0.048982	0.037836	0.011794	0.014418	0.157578	0.141141	0.00131375	0.0211046	0.0168609	0.0267122	0.0172186	0.0102921	0.0109707	0.0140873	0.0414891	0.0305787	0.0715265	0.0715265
AA390	0.118	0.36344	0.170032	0.072177	0.018228	0.092309	0.032344	0.016736	0.133768	0.322242	0.076103	0.0487449	0.0402371	0.0452072	0.0349388	0.0401196	0.0238656	0.0212497	0.0416299	0.113432	0.0962248	0.12477	0.12477
AA392	0.037687	0.103923	0.040408	0.031548	0.000715	0.009312	0.066295	0	0.044368	0.073039	0.0300891	0.0256181	0.0501094	0.0486435	0.0334233	0.0474953	0.070329	0.0508844	0.0376927	0.056622	0.0710611	0.0710611
AA394
AA396
AA398
AA400
AA402
AA404
AA406	0.122608	0.016949	0.07567	0.087938	0.006303	0.010712	0.030308	0.069775	0.011945	0.022922	0.00738686	0.0034438	0.0250726	0.0235299	0.0156422	0.0291422	0.0393354	0.00451234	0.0322146	0.0445777	0.027028	0.027028
AA408	0.061668	0.085807	0.046493	0.11978	0	0.003991	0.003231	0.004019	0.166955	0.006937	0.155886	0.00731845	0.00208338	0.0504477	0.00722434	0.00140883	0.0193678	0.0085359	0.0281413	0.0272073	0.0173335	0.00117501	0.00117501
AA410	1.26034	1.52353	1.22804	0.466943	1.39105	1.90559	1.32168	0.157899	1.42792	3.66652	3.40116	1.01937	0.550195	1.20213	0.981796	0.863677	1.00585	1.25391	0.859772	0.859772
AA412	1.20649	0.822149	0.507974	0.647698	0.740222	0.85306	0.414424	0.494553	0.448171	0.570082	1.21643	1.35042	1.42828	1.38061	1.15798	1.42274	1.20285	1.44378	1.23242	1.29721	1.21526	1.21526
AA414	0.606758	0.601691	0.625454	0.854695	1.005	0.335944	1.21279	1.45908	1.60374	0.302789	1.27075	0.974326	0.807731	0.640404	0.798203	1.04457	1.33292	0.693567	0.901876	1.0644	0.978465	0.794825	0.794825
AA416
AA418	0.774694	1.05846	1.057	0.396918	0.435837	0.899917	1.60033	0.335926	0.181663	0.781305	1.00804	1.15582	1.04613	1.47984	1.08881	1.56079	1.13623	1.145	1.08543	0.80283	0.906206	1.63268	1.63268
AA420	1.02727	1.14772	1.15879	0.153798	0.425985	1.19528	1.67278	0.726235	0.41675	0.750076	0.952702	1.03114	1.0874	0.778635	1.02031	0.951961	0.943368	1.03261	1.20166	0.928758	1.741	1.11716	1.11716
AA422
AA424	0.330868	0.675072	0.874211	1.14347	0.353871	0.608999	0.71289	0.866293	0.300084	0.556595	0.485466	0.816459	0.721792	0.819671	0.84291	0.87242	0.862225	0.963934	1.0161	0.840345	0.585181	0.837186	0.837186
AA426	0.856841	1.44172	0.332321	0.865626	0.276806	0.837995	0.838366	0.847122	0.760601	0.731183	0.824883	0.0773046	0.614629	0.932936	0.565262	0.750189	0.84187	0.84187
AA428	0.445708	0.59723	0.79498	0.325062	0.695964	0.95072	0.380302	0.296245	0.492358	0.360377	0.491602	0.449925	0.422214	0.498326	0.470116	0.325044	0.479881	0.396234	0.586768	0.402745	0.424716	0.424716
AA430	0.839866	0.758446	1.00751	1.20254	1.45733	0.863747	0.684375	1.91822	0.869285	0.705747	0.77712	0.85794	0.846806	0.990793	1.05319	1.05068	0.808141	1.22822	1.29587	1.49197	1.11118	1.46273	1.46273
AA432
AA434
AA436
AA438
AA440	0.69481	1.24376	0.309545	0.636113	0.111683	0.430348	1.26173	1.46179	0.120772	0.376831	1.20802	0.56021	0.648938	0.501474	0.663754	0.746717	0.661708	0.560311	0.574578	0.763393	0.851776	0.704789	0.704789
AA442
AA444
AA446	0.945329	0.796854	1.20703	0.2422	0.341824	1.38143	1.47707	0.348793	0.220809	0.564227	0.662856	0.595869	0.791219	0.65486	0.825282	0.698045	0.773853	0.969356	1.01686	0.711335	0.711335
AA448	2.53456	0.843977	0.446659	0.645703	0.456817	0.736836	1.19365	1.61974	0.543885	1.88826	3.22677	1.6931	1.00041	1.56497	0.939348	1.39223	1.07003	1.34976	0.920316	1.3198	0.862167	1.61078	1.15197	1.15197
AA450	0.648037	0.910545	0.88717	0.382329	0.411356	0.682914	1.03672	0.364936	0.435239	0.536722	0.708652	0.710281	0.693353	0.876703	0.733847	0.658537	0.705274	0.75992	0.726971	0.768656	0.675804	0.675804
AA452	0.607777	0.61799	0.562734	1.00399	0.456998	1.53631	0.919815	0.285005	1.53642	0.894072	0.961189	1.0614	0.75354	0.881102	1.09093	0.983777	0.822929	1.02319	0.861554	1.01623	1.01623
AA454	2.12933	0.728875	1.88123	2.04238	0.308097	0.764424	0.674249	0.374741	0.331567	1.14959	0.725535	0.456609	0.910615	1.1472	1.00064	1.09498	0.931508	1.10648	1.02699	0.964753	0.939957	1.05332	1.04882	1.04882
AA456	1.08836	0.753269	0.817881	0.35567	1.63381	1.1814	1.68307	0.317835	0.876824	1.3297	0.283516	0.363546	0.858658	1.05112	0.905525	0.396629	1.00822	0.940963	0.975423	0.515073	0.962956	1.09811	1.09811
AA458	0.417973	0.537369	1.77967	1.01402	0.219783	0.625349	0.386878	0.150671	0.95382	1.48841	1.31044	0.719957	0.903023	0.709919	0.849064	0.686938	0.818339	0.911898	0.81242	0.608155	0.836271	0.91863	0.91863
AA460	0.308281	0.693182	0.41331	0.993963	0.809004	0.788348	0.383272	1.22768	1.42043	0.493227	0.306482	0.724931	0.411155	0.453366	0.418878	0.572528	0.436986	0.550435	0.498908	0.509266	0.515518	0.431303	0.404265	0.404265
AA462
AA464	1.18042	1.13373	1.69999	1.21124	0.872387	0.920741	0.37977	1.30432	1.21357	0.871057	0.451228	0.832394	1.04659	0.856068	1.16008	0.971687	1.21656	0.950506	1.42674	1.1726	0.872142	0.873456	0.873456
AA466	0.710454	2.07978	0.235744	0.915025	0.280873	0.251024	1.52042	1.72345	0.39513	0.324396	1.31873	0.949535	1.2062	0.775213	1.33049	0.920677	1.19886	0.652172	1.25333	0.966346	1.21353	0.737573	0.737573
AA468	1.12382	0.704719	1.57964	1.15451	0.716232	0.835847	0.567483	0.594519	0.530057	0.778533	1.11781	0.847119	0.918346	0.886025	1.08382	1.0763	1.01855	0.964524	1.22807	0.908353	1.09544	1.09544
AA470	0.415365	0.023924	0.199356	0.049233	0.29542	0.023679	0.364158	0.254599	0.339206	0.788058	0.209282	0.129104	0.167253	0.0826942	0.310661	0.15189	0.162053	0.159317	0.353916	0.258176	0.215725	0.215725
AA472	0.75846	0.494476	1.35706	1.36954	0.348106	0.649054	1.81302	0.521332	0.529567	1.55845	1.24593	1.22582	1.03189	1.28098	1.32954	1.00796	1.16837	1.31676	1.30131	1.14846	1.30087	1.30087
AA474	0.631988	0.42746	0.927359	0.679864	0.917834	0.308469	0.378219	1.60376	0.894795	0.27854	0.591105	1.60153	0.899379	0.739272	0.64795	0.946651	0.936584	0.873119	0.6477	1.02113	1.55075	1.26313	1.06331	1.06331
AA476
AA478
AA480
AA482	0.890657	0.350487	0.595358	1.29197	0.996933	1.01108	0.496613	1.253	1.32971	0.424355	0.877988	0.832236	0.801927	0.815405	0.828284	0.753803	0.826516	0.751848	0.896773	0.830582	0.894103	0.894103
AA484	0.007879	0.001647	0.002301	0	0.001266	0	0.001212	0.001276	0.00269785	0.00287292	0.00208098	0.000469435	0.00138857	0.00650475	0.0015188	0.00185674	0.00659646	0.00487793	0.00222536	0.00222536
AA486	0.586661	0.36682	1.05321	0.798449	0.794004	0.311248	0.681789	0.686026	0.754068	0.721599	0.696549	0.697943	0.649187	0.690456	0.784935	0.601638	0.783123	0.988451	0.90934	0.83978	0.83978
AA488	0.377849	2.02627	0.459679	0.331311	0.925479	0.310138	1.26188	1.78021	1.50896	0.578819	3.34132	1.28126	0.549906	0.916953	0.721091	0.769263	0.102758	0.726597	0.760665	0.837412	1.35222	0.886367	0.953624	0.953624
AA490	1.06025	1.35056	0.452461	0.46128	0.194148	0.695266	0.44086	0.13471	0.641399	0.750242	0.876618	0.780221	0.640444	0.797099	0.781194	0.721157	0.630587	0.784833	0.802981	0.811366	0.811366
AA492	1.34695	0.216261	0.464786	0.410675	1.90803	0.86799	0.52905	0.323698	1.73031	0.704893	1.17233	0.835059	0.908941	0.801586	1.14489	0.818226	0.85255	0.641009	1.17691	0.900779	0.952298	0.952298
AA494	0.800822	0.557421	0.958864	1.38387	0.561176	0.999594	0.845672	0.929337	0.597219	0.698283	0.908327	0.957011	1.13139	0.987575	1.33726	1.13896	1.12035	1.09314	1.20324	1.01349	1.10042	1.03098	1.03098
AA496	0.551722	0.335709	0.258853	0.396179	0.430515	0.447183	0.363869	0.487317	0.454218	0.493499	0.472023	0.339114	0.355757	0.33095	0.413661	0.361612	0.401784	0.358035	0.477348	0.398918	0.485426	0.485426
AA498	0.814477	0.639676	0.935018	0.695331	0.485133	0.359364	0.897653	0.597069	0.659911	0.437411	0.462849	0.539543	0.513383	0.628772	0.554532	0.644879	0.226224	0.529934	0.58794	0.74467	0.554096	0.554096
AA500	0.439363	0.515241	0.343967	0.562986	0.178387	0.397643	0.408867	0.600482	0.397562	0.556259	0.496928	0.185448	0.211755	0.273916	0.168655	0.204815	0.214576	0.263059	0.250772	0.268763	0.171129	0.237129	0.237129
AA502	0.30453	0.408841	0.625503	0.252916	0.107065	0.37166	0.306656	0.563153	0.206232	0.630385	0.921206	0.368232	0.387572	0.456641	0.363207	0.33068	0.403203	0.458442	0.437224	0.79042	1.01596	0.848445	0.848445
AA504	0.415862	1.29614	0.214219	0.09177	0.573555	0.183949	1.33131	0.652656	2.52756	0.375888	1.50748	1.53577	0.721841	0.659535	0.642054	0.553924	0.985094	0.730597	0.650967	0.595061	1.29174	1.20113	1.18121	1.18121
AA506	0.910266	0.697507	1.46721	1.52678	0.286311	0.275361	0.505439	0.647087	0.338661	0.174391	0.461457	0.611156	0.993581	0.609352	1.03437	0.638704	1.01084	0.702106	0.90666	0.705971	1.03245	0.726035	0.875003	0.875003
AA508	0.012375	0.011334	0.018307	0	0	0	0	0.016195	0.003747	0	0.00210084	0.0059464	0.00769916	0.00315235	0.000985131	0.00113281	0.00630995	0.00767287	0.00109758	0.000757251	0.00113285	0.00113285
AA510	0.019929	0.02037	0.019014	0.018341	0	0.005482	0.059466	0.007915	0	0.004918	0.002146	0.0055938	0.00658098	0.0246231	0.000885557	0.000802399	0.00844533	0.000268292	0.00671338	0.0268171	0.00564574	0.0108577	0.0108577
AA512	0.608245	0.268034	0.659258	0.955142	0.751502	1.00552	0.402645	0.794332	0.872653	1.59724	0.810381	0.508331	0.403541	0.515401	0.457544	0.534595	0.479905	0.566171	0.477869	0.67512	0.57357	0.698679	0.698679
AA514	0.031162	0.074959	0.052124	0.05863	0.002089	0.001283	0.052625	0.038398	0.074324	0.153826	0.0143249	0.0286971	0.0291821	0.0229668	0.0411676	0.0405865	0.0453074	0.0321071	0.0493418	0.0787419	0.0608349	0.0608349
AA516	0.513322	0.485068	0.359135	0.856292	0.938021	0.245514	0.509108	0.688389	0.648406	0.208001	0.737573	0.615985	0.426901	0.541953	0.526972	0.487731	0.469666	0.49497	0.532875	0.595595	0.566153	0.390947	0.566067	0.566067
AA518
AA520
AA522	0.186381	0.233051	0.011021	0.144506	0.005961	0.010339	0.48833	0.144748	0.271898	0.015822	0.03837	0.0230116	0.0472126	0.0466057	0.0515158	0.0879411	0.0613408	0.0111721	0.048161	0.0513198	0.0859931	0.0859931
AA524	0.829908	1.65079	0.398469	0.903837	0.30674	0.583919	1.3997	1.12188	0.234487	0.486523	0.929636	0.660923	0.846692	0.649096	0.542144	0.574411	0.630713	0.597837	0.468272	0.577529	0.645087	0.640559	0.640559
AA526	0.585546	1.04532	0.593583	0.801212	0.344681	0.408823	1.3837	0.633077	0.566782	0.473073	0.73303	0.845928	1.11606	0.735164	0.876094	0.751807	1.01442	0.761174	0.860775	1.01918	1.25895	1.19114	1.19114
AA528	0.724958	0.966526	0.644384	0.155467	1.38322	0.995054	0.73748	0.350735	1.25361	2.87468	0.750206	0.5476	1.05316	1.16085	1.08332	1.35454	1.11799	1.18133	1.20383	1.16567	1.38399	1.58655	1.36767	1.36767
AA530	0.649487	0.680642	0.977617	0.6752	0.977856	0.3906	1.5035	0.658146	1.23464	0.490453	0.849448	0.961261	0.693346	0.791266	0.968076	0.854214	0.816372	0.802388	0.817111	1.45826	1.02116	1.09526	1.09526
AA532	1.93863	1.03113	0.688713	0.87582	0.31468	1.31796	1.42794	1.63617	0.465244	1.08435	1.51592	0.696986	1.01163	0.896665	1.04299	0.901547	0.881361	0.882401	1.19347	0.941184	1.13722	1.03459	1.03459
AA534	0.3613	1.0619	0.548294	0.367685	1.04321	0.937165	0.613971	1.6063	0.729515	0.581611	1.54245	0.555332	0.900665	0.682554	0.595005	0.582496	0.71107	0.635969	0.544493	0.596247	1.12656	0.752301	0.752301
AA536	0.77473	0.829239	1.15355	0.775806	0.616787	0.451959	0.629909	0.634316	0.499618	0.427683	0.702699	0.696696	0.613698	0.671236	0.631299	0.644701	0.691217	0.646006	0.69512	0.781251	0.827623	0.827623
AA538	0.60899	0.232265	0.855054	1.157	0.326301	0.911315	1.54386	1.46812	0.175035	0.538319	0.845375	0.689236	0.801002	0.638232	0.818882	0.600248	0.701491	0.631681	0.960986	0.81689	0.913859	0.913859
AA540
AA542
AA544	0.931035	0.43451	1.13354	0.670872	0.991458	0.460845	1.71424	0.734855	1.16356	1.03352	0.82052	0.893358	0.948283	1.09422	0.899199	0.800484	1.06049	1.13861	1.13309	0.975376	0.931918	1.37786	1.37786
AA546	0.333074	0.486232	1.5918	0.813359	0.324587	0.605137	1.75623	0.697381	0.305821	1.18068	1.19008	1.31684	0.787381	0.69837	1.1302	0.924689	0.869371	0.989409	0.839355	0.911	0.643584	0.841739	0.850135	0.850135
AA548	0.997986	0.50359	0.859056	0.814863	1.24768	0.555612	1.11371	0.950606	1.30488	0.525644	1.35034	1.2692	0.721305	0.773511	0.775132	0.669232	0.79811	0.847061	0.85776	0.548552	1.15762	0.710836	1.00883	1.00883
AA550	0.313461	0.633071	0.753441	0.549459	0.332455	0.61283	0.809558	0.624014	0.222742	1.06983	0.8627	0.710448	0.596277	0.736463	0.822711	0.83373	0.722027	0.778879	0.901725	0.751319	0.641492	0.930981	1.44068	1.44068
AA552	0.507869	0.545148	1.21777	0.453028	0.50751	0.50209	1.06661	0.503166	0.738035	0.507338	0.740469	0.705862	0.774334	0.681938	0.627017	0.857655	0.674635	0.934746	0.177845	0.665838	0.598665	0.71551	0.508735	0.508735
AA554	0.48359	0.534118	0.702806	0.311249	0.41932	0.578864	0.589633	0.353899	0.525022	0.749996	0.68905	0.552572	0.677759	0.605864	0.756984	0.689837	0.549872	0.612467	0.688425	0.334163	0.623722	0.534336	0.534336
AA556	0.480904	0.83234	1.49003	0.745769	0.498945	0.651078	1.49936	0.7172	0.664415	1.25508	1.06076	1.02927	0.800474	0.899144	0.685508	1.24341	0.713115	1.24889	0.724372	0.666689	0.775574	1.20926	1.20926
AA558
AA560	0.619024	0.56021	1.21417	1.34675	0.713672	0.640697	1.14235	0.866806	1.0074	1.33954	0.315958	0.44992	0.333589	0.58407	0.186963	0.549477	0.376558	0.621881	0.335833	0.562349	0.414243	0.689699	0.380662	0.380662
AA562	0.0724219	0.150537	0.0656295	0.123475	0.149012	0.11481	0.135174	0.181028	0.276778	0.106405	0.293682	0.350065	0.239717	0.148775	0.0856289	0.205891	0.169854	0.143884	0.187674	0.204074	0.303481	0.189335	0.273454	0.273454
AA564	0.0295006	0.0426339	0.0106597	0.0985879	0.121564	0.0179846	0.230809	0.330008	0.0362209	0.00865098	0.0608373	0.0711114	0.0806318	0.0358583	0.0482727	0.0197209	0.0859001	0.0239718	0.0301688	0.0136168	0.0136168
AA566	0.0800165	0.123964	0.098802	0.0358562	0.0312192	0.010752	0.0127652	0.00624221	0.26424	0.0854335	0.21155	0.15423	0.0183577	0.0295753	0.0169862	0.0267927	0.0423011	0.0189925	0.0202338	0.00648809	0.0440538	0.0889334	0.0632735	0.0632735
AA568
AA570
AA572	1.00975	0.819603	0.616896	0.918924	1.37531	0.689451	0.687003	1.39835	2.08313	0.781149	1.45289	2.02357	0.848133	1.01302	1.16928	1.03521	1.02151	0.848438	0.866693	1.17696	1.14851	1.11014	1.07154	1.07154
AA574	0.719474	0.300535	1.63375	0.39062	0.818594	0.215451	0.53638	1.14273	0.221244	0.713971	0.698741	0.512919	0.33908	0.469567	0.385149	0.345872	0.351026	0.446926	0.461567	0.592669	0.46954	0.560852	0.560852
AA576	0.726908	0.46216	0.441793	0.506535	0.746909	0.443835	0.326029	0.866645	0.923961	0.34526	0.584778	1.03703	0.53691	0.498497	0.661482	0.537573	0.507172	0.622402	0.638725	0.488292	1.0884	0.58161	0.656274	0.656274
AA578	0.223449	0.665125	0.194709	0.250171	0.609954	0.0869015	0.377153	0.420611	0.277762	0.13793	0.0565665	0.193884	0.0596731	0.139311	0.0860365	0.102102	0.060048	0.171599	0.142555	0.245434	0.126506	0.126506
AA580	0.688243	0.867352	1.31762	0.7565	0.612306	0.793568	1.1125	0.550028	1.41278	0.357219	0.787928	0.903665	0.530858	0.609032	0.615568	0.700323	0.752211	0.759979	0.546521	0.83164	0.518021	0.51644	0.444474	0.444474
AA582	0.590573	0.874997	1.54392	1.55383	0.596326	0.872839	1.42579	1.53651	1.21333	0.971403	1.08662	0.733618	0.620477	0.60912	0.453737	0.628106	0.483714	0.739743	0.568272	0.577169	0.538865	0.800737	0.658933	0.658933
AA584	0.510949	0.545178	0.602179	1.17838	0.484549	0.5209	0.679571	0.743403	0.7805	0.857575	0.671237	0.403009	0.465502	0.406132	0.521571	0.468813	0.577113	0.437639	0.652613	0.597051	0.544781	0.567868	0.567868
AA586	0.691312	0.615299	0.899204	0.808177	0.793502	0.617513	1.15145	0.946925	1.04944	0.629684	1.11872	0.760164	0.721558	1.03519	0.920775	0.831379	0.901173	0.856429	0.916433	0.801551	0.846635	1.0282	1.0282
AA588	0.879796	0.988243	0.66761	2.10102	0.944613	1.41698	0.680821	2.24275	1.22244	1.57145	0.919139	1.32708	1.41322	0.923508	0.871808	1.0256	1.29311	0.975223	0.769786	1.13966	1.51907	1.18558	0.988223	0.988223
AA590	0.488911	0.565195	0.577377	0.667758	0.576138	0.497086	0.503144	0.701401	0.731429	0.561992	0.758831	1.38953	0.794339	0.737112	0.897536	0.718445	0.666255	0.739886	0.848933	0.744119	1.28948	0.947801	1.1394	1.1394
AA592	1.04321	1.44685	1.10966	1.01754	1.28185	1.47655	1.00287	1.05984	0.830709	1.46376	0.833058	0.886928	1.04468	1.2163	0.994686	1.01984	1.09506	1.11676	1.0607	1.64991	1.17397	0.994322	0.994322
AA594	0.559597	1.2147	0.427676	0.526299	1.13256	0.57925	1.63656	0.625208	1.10237	0.538353	0.866684	0.933083	0.649751	0.739432	0.912583	0.836636	0.746754	0.928927	0.909299	0.894596	0.903356	0.841295	0.841295
AA596	0.997643	1.01564	1.06312	1.06096	1.14143	1.12002	0.775821	1.21222	1.48753	1.5453	0.916262	0.782853	0.708855	0.902175	0.679921	0.870634	0.846509	0.858823	0.771826	0.920993	1.06852	1.06852
AA598	0.587647	0.520815	0.696369	1.15648	0.414841	0.412585	0.92118	1.41575	0.321895	0.557695	0.967072	1.75212	0.839347	0.756185	0.849786	1.09493	0.74864	0.93229	0.716646	1.17301	0.75116	0.834325	0.660912	0.660912
AA600	0.987882	0.871273	0.778365	0.81279	0.936153	0.726301	0.979147	1.26368	1.40403	0.903823	0.823846	0.916408	0.981705	1.23698	0.797268	1.36039	1.10788	1.1093	1.0047	1.05573	1.18661	1.18661
AA602
AA604	1.22821	0.60311	0.716278	0.478241	1.0211	0.652373	0.847664	0.475758	0.506281	1.16073	0.648493	0.252561	0.4035	0.451493	0.386363	0.377782	0.391076	0.388546	0.391405	0.5005	0.442051	0.312158	0.312158
AA606
AA608
AA610
AA612
AA614
AA616	0.978572	1.66296	1.25672	0.490585	0.541783	0.581874	0.741728	0.87106	0.550881	0.588591	0.70038	0.858029	0.959026	0.829299	0.840532	0.939484	0.975763	0.871618	0.790438	0.984449	0.928359	1.08518	1.0617	1.0617
AA618
AA620	0.792119	1.00015	0.381349	0.721136	0.919231	0.545251	0.683591	0.679703	0.927328	0.670756	0.737089	0.745481	0.598491	0.64505	0.294467	0.667735	0.886006	0.483644	0.293295	0.752405	0.634103	0.762944	0.762944
AA622
AA624	1.5182	1.23431	0.729509	0.687066	0.535818	0.631325	0.691815	0.63791	0.531948	0.597003	0.860396	0.806387	0.798694	0.790351	0.841319	0.838285	1.01838	0.958019	0.899165	0.834798	0.884499	0.884499
AA626	0.554457	1.78642	0.248214	1.13734	0.383661	0.518883	0.72193	0.560702	0.380137	0.469569	0.790898	0.542875	0.404118	1.06366	0.430239	1.18789	0.421486	1.09626	0.409837	1.38385	0.501999	1.25877	0.397599	0.397599
AA628	0.303564	0.43501	0.54156	0.722491	0.489625	0.543156	0.581619	0.812592	0.611299	0.729944	0.615389	0.735153	0.378694	0.738827	0.581871	0.615914	0.607065	0.773788	0.795522	0.61311	0.61311
AA630	0.321228	0.727368	0.666371	0.554389	0.656681	0.530111	0.607395	0.602555	0.644049	0.533372	0.553339	0.750698	0.607179	0.985481	0.720911	1.04193	0.613136	1.29573	0.569531	0.921162	0.552151	0.552151
AA632	0.358097	1.42839	0.449573	0.347106	0.63074	0.663523	0.57038	0.492472	0.469463	0.473827	0.780304	0.696086	0.516386	0.570688	0.79036	0.606765	0.544642	0.532266	0.84386	0.741087	0.457488	0.457488
AA634
AA636
AA638
AA640	0.226844	0.00946448	0.65982	1.27134	0.561948	0	0.613471	0.129938	0.669298	0.2786	1.01172	1.14392	0.561277	0.792352	0.842642	1.17164	1.20879	1.05991	1.15114	0.48977	0.886324	0.886324
AA642	1.03739	0.45776	0.0748502	0.558857	0.575956	1.0287	1.18597	0.576803	0.490635	0.717938	1.06847	0.443621	0.629737	0.530684	0.647362	0.578362	0.819201	0.633321	0.580788	0.739626	0.749068	0.478867	0.734315	0.734315
AA644
AA646
AA648
AA650
AA652
AA654
AA656	0.383874	0.350305	0.394657	0.224176	0.25668	0.458912	0.263669	0.23413	0.315985	0.410338	0.281896	0.411194	0.526226	0.241609	0.343677	0.330146	0.309739	0.244314	0.459744	0.393573	0.350411	0.31802	0.31802
AA658	0.0386096	0.275021	0.605257	0.353508	0.297679	0.236889	0.158273	0.371071	0.281814	0.299864	0.238158	0.334604	0.0903505	0.551437	0.192043	0.12865	0.0562843	0.263494	0.184383	0.183046	0.0871873	0.365919	0.164412	0.164412
AA660	0.864249	0.372633	0.696555	0.525025	0.65195	0.568964	0.368838	0.535748	0.623346	0.535876	0.418574	0.543167	0.852143	0.746788	0.610646	0.526813	0.899144	0.635872	0.722782	0.608028	0.760436	0.608148	0.701747	0.701747
AA662	0.0623669	0.218033	0.262717	0.273521	0.224642	0.166422	0.22278	0.24909	0.251881	0.160035	0.282658	0.182945	0.23395	0.182631	0.445163	0.182238	0.288467	0.21203	0.317256	0.203735	0.203735
AA664	0.233827	1.6177	0.477338	0.646882	0.568321	0.575537	0.713321	0.67656	0.577676	0.704436	0.762214	0.879631	0.693409	0.915483	0.76529	0.943907	0.669536	0.996841	0.863544	0.974392	0.78616	1.01732	1.01732
AA666	0.208914	0.271378	0.291989	0.32366	0.689615	0.302074	0.428543	0.3209	0.555231	0.277942	0.386859	0.707322	0.294614	0.566933	0.490523	0.583112	0.42943	0.598741	0.422063	0.640315	0.290877	0.426994	0.426994
AA668	0.433447	0.0513149	0.652555	0.505898	1.08213	0.589951	0.751203	0.542708	1.19482	0.593228	0.75043	0.702686	0.545381	0.59964	0.902836	0.715803	0.580646	0.643828	0.54693	0.750953	0.58576	0.58576
AA670
AA672
AA674
AA676
AA678
AA680
AA682
AA684
AA686
AA688	1.94934	0.102573	0.432756	1.07735	0.587616	0.331071	0.588593	0.60491	0.642386	0.416187	0.620377	0.342843	0.983276	0.87827	1.05649	0.804582	0.754366	1.12288	0.995375	0.810121	1.01282	0.724522	0.889769	0.889769
AA690
AA692
AA694
AA696
AA698	0.000379401	0.37291	0.372693	0.120346	0.1579	0.0857517	0.246314	0.147002	0.126766	0.0536738	0.210119	0.0973749	0.102485	0.10895	0.131841	0.00647537	0.110797	0.143641	0.111981	0.149103	0.388722	0.224903	0.224903
AA700
AA702	0.000434161	0.0961967	0.0453237	0.154542	0.148161	0.307662	0.254628	0.146796	0.164441	0.245891	0.165482	0.0525032	0.124847	0.107928	0.105335	0.127172	0.142584	0.171472	0.179489	0.550806	0.484628	0.402856	0.402856
AA704	0.0234695	0.0320826	0.0756754	0.0184744	0.159122	0.136159	0.244287	0.301744	0.111288	0.124626	0.190793	0.230966	0.144805	0.10003	0.107921	0.101274	0.119583	0.14031	0.166323	0.151744	0.386141	0.279242	0.302302	0.302302
AA706	0.579147	0.201632	0.0593615	0.412366	0.357206	0.401273	0.585136	0.34084	0.311647	0.291594	0.434138	0.262882	0.250407	0.18372	0.315194	0.186248	0.318742	0.220106	0.376669	0.211215	0.793184	0.465189	0.811535	0.811535
AA708	0.135488	0.346391	0.280343	0.601143	0.919965	0.590052	0.640231	0.785068	0.58176	0.553121	0.881998	0.71743	0.719297	0.622254	0.755829	0.793284	0.806515	0.83897	0.508681	0.69508	0.640722	0.640722
AA710	0.0662644	0.11091	0.0619484	0.00212107	0.159125	0.0720855	0.275425	0.245065	0.123547	0.113164	0.212762	0.202698	0.113712	0.0622119	0.119031	0.122701	0.0587273	0.0657947	0.0371683	0.0982653	0.155137	0.0941804	0.11119	0.11119
AA712
AA714
AA716
AA718
AA720
AA722	0.584913	0.306453	0.144067	0.203475	0.151147	0.281924	0.274736	0.206352	0.193416	0.263853	0.250072	0.294742	0.309115	0.368756	0.228975	0.168775	0.344819	0.39099	0.332007	0.216384	0.302769	0.378736	0.378736
AA724	0.0321765	0.00943521	0.0615639	0.0556896	0.357325	0.196226	0.206441	0.279759	0.223918	0.116221	0.138781	0.176104	0.0868445	0.110036	0.0930605	0.0963368	0.149601	0.117503	0.174718	0.106855	0.427075	0.394776
AA726
AA728	0.509955	0.587765	0.693622	0.640217	0.310133	0.431066	0.319463	0.426745	0.262292	0.340733	0.270493	0.352994	0.383008	0.341889	0.406947	0.246106	0.396408	0.380072	0.357813	0.343045	0.751656	0.294902	0.770312	0.770312
AA730
AA732
AA734	0.174615	1.14393	0.173092	0.713568	0.651169	0.627346	0.655187	0.451965	0.448321	0.518747	0.612858	1.21641	0.880602	1.14365	0.740996	0.70526	0.835217	0.785307	0.837391	1.891	1.11827	1.61221	1.61221
AA736	0.308946	0.392528	0.166669	0.427866	0.54672	0.831655	0.926052	0.488302	0.573528	0.839369	0.92295	0.938136	0.784725	0.845737	0.624883	0.824503	0.772406	0.734597	0.744378	0.827804	0.741839	0.769059	0.769059
[truncated: 149 more columns]

## Sheet: Lung_GNR
AAV9_reference_no_2	0.909047	0.966449	0.348758	0.850516	0.753597	0.423926	0.916628	1.02191	2.23046	1.26036	1.59649	1.4708	0.671453	0.723472	1.68754	1.25074	1.11506	0.506829	0.956761	1.06187	0.677239	0.162028	0.443253	0.292357	0.930839	0.981992	0.393833	1.17695	0.892407	1.65093	0.801262	1.0077	0.681433	0.309705	0.476156	0.329449	0.318424	0.374027	1.90574	0.751604	1.27728	0.352877	0.789131	0.735295	2.0522	1.3904	1.487	0.695931	0.904844
AAV9_reference_no_1	0.95057	0.845716	0.910253	0.733002	0.983265	0.676765	0.992471	0.532586	0.522149	1.03152	0.48531	1.71134	0.768143	0.80568	0.626982	0.992775	0.726663	0.591668	1.52817	0.918291	0.976932	0.334347	2.94679	1.00964	1.21752	0.90025	0.824891	0.982362	0.938489	2.41002	0.15939	2.43179	2.52256	1.3196	1.25318	0.490997	0.60331	0.644779	0.716396	1.3889	0.623034	0.902058	1.09464	0.911976	0.718731	0.478302	0.845896	0.32839	1.34425
AAV9_reference_no_3	1.04214	0.722456	0.778882	1.25581	1.11031	0.989474	1.28753	0.577611	0.502515	1.44261	0.579251	0.740306	1.21269	0.70765	0.77925	1.71009	0.824652	0.680602	0.976125	1.02032	0.882436	0.361004	2.13669	1.86668	1.02025	0.905722	0.9202	0.973503	0.995665	0.904881	0.377849	2.36162	2.23947	0.482	0.895373	1.02441	0.993737	0.737046	0.734723	1.54216	0.706888	0.743711	1.77349	0.798398	0.745645	0.535306	1.24385	1.35886	0.972311
AA356	0.71155	0.458111	0.520087	0.370132	0.768102	0.228484	0.590685	0.668131	0.995284	0.882058	0.883816	0.883816	0.730765	0.523263	0.268232	0.867803	0.252439	0.584412	0.649923	0.607898	0.370999	0.508797	0.180419	0.530564
AA358	0.924428	0.587095	0.800607	0.786635	0.654728	1.00522	0.632447	0.795382	0.938951	1.10759	0.622048	0.622048	0.326309	0.853397	0.480516	0.552743	0.555152	0.63653	0.854592	0.567028	0.443442	1.53325	0.741767
AA360	0.445264	0.540001	0.298022	0.489332	0.436574	0.686455	0.614053	0.640038	0.531728	0.609477	0.64527	0.64527	0.0874426	0.330883	1.18267	0.534537	1.33803	0.295439	0.400136	0.367217	1.27072	0.310882	0.524337	0.330695
AA362	0.549743	0.428619	0.452927	0.686289	1.09713	1.24898	0.736163	0.670071	0.34658	0.751202	0.43442	0.43442	0.884917	0.223953	0.42528	0.949403	0.275678	0.535218	0.33761	0.29484	0.0155012	0.239011	0.386207	0.613709
AA364
AA366
AA368
AA370
AA372
AA374
AA376
AA378
AA380	0.286926	0.200739	0.0379192	0.0981597	0.700445	0.226201	0.381201	0.219968	0.374753	0.201474	0.0538127	0.0538127	0.105092	0.0532096	0.082582	0.0974937	0.400886	0.376758	0.214313	0.2626	0.18977	0.294977	0.845157	0.410145
AA382	0.000979221	0.00105969	0.0312343	0.0257927	0.102083	0.0472012	0.00183017	0.00144092	0.00267681	0.0344915	0.00114156	0.00114156	0.00383474	0.0455521	0.0499112	0.0123119	0.0104632	0.0779896	0.0113867	0.0361197	0.0292414	0.000534449	0.0617928	0.0707438
AA384	0.00211737	0.0865557	0.0028881	0.0296359	0.13858	0.0410069	0.10167	0.0734583	0.134612	0.0355354	0.0355354	0.129047	0.161519	0.115149	0.0476768	0.0322101	0.0447426	0.0588606	0.000508973	0.0528181	0.0139144	0.0529838
AA386	0.0437965	0.569363	0.0324378	0.115395	0.238946	0.173408	0.0349693	0.289122	0.0225417	0.132563	0.00297426	0.00297426	0.435021	0.201519	0.344434	0.338207	0.374048	0.0808663	0.144816	0.170975	0.209148	0.120173	0.275499	0.0526403
AA388	0.00241771	0.000863044	0.00188258	0.000717675	0.00327338	0.00207806	0.038123	0.00167048	0.000663108	0.00284093	0.00102494	0.00102494	0.00537731	0.0218749	0.0305976	0.0115528	0.00966862	0.0178316	0.0289021	0.0393982	0.0844558	0.0261631	0.0184363	0.0160861
AA390	0.00114315	0.0431729	0.000844928	0.00198231	0.0484521	0.0947883	0.000983334	0.0294217	0.000939828	0.00125458	0.000368002	0.000368002	0.0339687	0.00625543	0.0532653	0.0841782	0.00945331	0.00928049	0.0244283	0.0235619	0.000298964	0.000461814	0.00436785	0.000737615
AA392	0.00123048	0.0235748	0.0532011	0.0211064	0.0292557	0.0819157	0.00121303	0.0188516	0.0340897	0.030908	0.00170239	0.00170239	0.00835132	0.0566903	0.0121642	0.000462853	0.00115561	0.000272104	0.0371815	0.0262981	0.000612123	0.103863	0.00135291
AA394
AA396
AA398
AA400
AA402
AA404
AA406	0.00107314	0.00130481	0.00107772	0.0271259	0.00157091	0.000752595	0.00128418	0.00235515	0.019224	0.00164283	0.00164283	0.0082409	0.00836114	0.0086636	0.0284474	0.00810458	0.00025167	0	0	0.00737605	0
AA408	0.00106321	0.000479238	0.000869704	0.00105869	0.0012801	0.000865379	0.0010797	0.00114998	0.000777771	0.00131458	0.0012626	0.0012626	0.000292703	0	0	0	0	0	0.000920023	0
AA410	4.63999	0.490159	0.947458	0.894448	0.63234	1.45138	0.782187	1.56483	0.564685	0.564685	2.34762	0.261351	3.32001	1.64507	0.752203	0.499965	0.571386	0.539838	0.666618	0.360615	2.6518	1.65634
AA412	0.915765	1.61098	0.476949	1.07333	1.79288	1.12774	0.801762	1.1828	1.27144	1.41946	1.03407	1.03407	0.936671	0.861197	1.00211	1.45493	0.593	1.03683	0.679786	0.66119	0.567294	1.02195	0.838491	0.599202
AA414	0.5967	0.329823	0.387137	0.923227	1.39467	1.65337	0.516818	1.10113	0.0541296	0.575371	1.00158	1.00158	0.411043	1.03294	0.32497	1.12938	0.496956	0.520888	0.559561	0.521997	0.472191	0.419107	0.812575	0.898299
AA416
AA418	1.27239	0.783613	1.21515	1.25035	1.12917	1.08201	1.24866	1.16982	1.32473	1.34621	2.52716	2.52716	1.19296	1.07508	1.35208	1.39312	0.822184	0.579231	0.537642	0.51707	0.88816	0.585737	0.697221	1.19054
AA420	1.01598	1.48793	1.06038	1.22047	1.24995	1.21101	1.04038	0.761632	0.951906	0.90824	0.991466	0.991466	0.927475	1.08553	1.03145	0.265758	0.589023	0.407009	0.574413	0.942174	0.570534	0.381426	1.36404	0.725407
AA422
AA424	1.03692	0.805552	0.923887	0.884177	0.776594	0.949935	0.611007	0.688142	1.143	0.766179	0.700001	0.700001	0.107952	0.840526	1.10381	0.704355	1.35748	0.628458	1.157	0.52128	1.49419	0.666493	0.662863	0.75545
AA426	0.347739	0.677063	0.857505	1.19979	0.688097	1.14033	0.759066	0.421747	0.645871	0.973022	0.748246	0.748246	0.49207	1.42046	0.515716	0.41945	0.62597	0.820871
AA428	0.0204831	0.227314	0.386643	0.0785848	0.243119	0.186295	0.503298	0.202484	0.306962	0.235216	0.351513	0.351513	0.364633	0.574267	0.533996	0.601847	0.227079	0.207383	0.272022	0.218141	0.227171	0.189633	0.53077	0.28301
AA430	1.08919	0.691691	0.661171	0.768658	1.03064	0.901084	0.564569	0.914652	0.677288	0.631356	0.518854	0.518854	0.478999	0.523934	0.809459	0.425404	0.386403	0.317639	0.242632	0.349745	0.467226	0.575608	0.380603
AA432
AA434
AA436
AA438
AA440	0.482172	0.622884	0.677303	0.791608	0.977035	0.684755	0.914873	0.835671	0.647234	0.760939	0.491167	0.491167	0.371467	0.45594	0.803061	0.666445	0.264235	0.25033	0.317938	0.279344	0.287159	0.435049	0.310573	0.965995
AA442
AA444
AA446	0.70003	0.392523	0.375423	0.748459	0.4167	0.719716	0.603495	1.07615	0.641872	0.549217	0.245133	0.245133	0.760727	1.81357	0.684021	0.77487	0.331059	0.56628	0.407007	0.351491	0.306105	0.364509	0.905646	0.871913
AA448	0.72927	0.69978	0.812583	1.14794	0.794918	0.732169	0.65742	0.729229	0.539698	1.03156	0.524734	0.524734	0.715821	0.97349	0.562366	0.85853	0.515917	0.323193	0.515155	0.500756	0.564127	0.386748	0.850091	0.732089
AA450	0.60326	0.435423	0.439446	0.612877	0.350901	0.601106	0.421788	0.656176	0.503346	0.451476	0.451476	0.491976	0.813853	0.714033	0.343901	0.405292	0.540508	0.502192	0.857188	0.393649	0.604298	0.383498	0.670947
AA452	0.918143	0.777087	0.700155	0.381514	0.920237	0.878346	0.64205	0.906002	0.782824	0.810135	1.04424	1.04424	0.43734	1.21962	0.736647	0.634628	0.611705	0.428575	0.507909	0.522044	0.559508	0.494293	1.16294	1.44398
AA454	0.599994	0.725572	0.798603	0.741637	1.14886	0.747166	0.583996	0.385778	0.669596	0.671284	0.642677	0.642677	0.560789	0.446994	0.847429	0.396136	0.497036	0.350264	0.417908	0.343267	0.341049	0.40844	0.54524	0.355212
AA456	0.265186	1.19175	0.690152	0.733016	0.41368	0.813054	0.809976	0.902523	0.299953	0.665988	0.821948	0.821948	0.63227	0.849343	0.666712	0.99911	0.517673	0.535652	0.546576	1.21445	0.410496	0.378574	0.806253	0.22919
AA458	0.936058	0.680249	0.707005	0.410393	0.814007	0.866918	0.95181	0.738617	0.819425	0.801161	0.632944	0.632944	0.813549	0.297478	1.38673	0.517675	0.756705	0.52742	0.489385	0.560492	0.790959	0.478417	1.32557	0.330925
AA460	0.300248	0.597596	0.527967	0.438991	0.465709	0.544106	0.567855	0.471562	0.606167	0.563162	0.4512	0.4512	0.134314	0.368724	0.588527	0.692915	0.69122	0.525971	0.607886	0.27423	0.547414	0.646746	0.415587
AA462
AA464	1.10853	1.35049	0.61619	1.06391	0.77973	1.25932	0.547136	0.751088	0.752618	1.03102	0.537267	0.537267	0.64943	0.64181	0.430813	1.37328	0.512529	0.280632	0.770015	0.422781	0.429525	0.276402	0.467596	1.35049
AA466	0.765695	0.709265	0.551106	1.22019	1.00273	1.22977	0.831276	0.845111	0.900082	1.147	0.537696	0.537696	0.83987	1.01535	0.448506	0.389034	0.788184	0.672464	1.13774	0.680007	1.00015	0.417267	1.72953	2.03416
AA468	1.05909	1.06119	0.616988	0.502859	1.18446	1.01855	0.999187	0.804344	0.92147	0.939459	1.05438	1.05438	1.09074	0.560237	0.862445	1.47808	0.395053	0.541361	0.483598	0.389532	0.429864	0.413527	0.639285	0.728339
AA470	0.0486236	0.154048	0.000904738	0.0315434	0.210893	0.00324374	0.246531	0.120906	0.0628535	0.159112	0.0152365	0.0152365	0.797767	0.352205	0.00735673	0.163247	0.146981	0.136868	0	0.215274	0.000850958	0.337944	0.00125525
AA472	1.26947	0.596127	0.632827	0.835859	1.38349	1.20964	0.754344	1.15565	1.01738	1.08033	0.821378	0.821378	0.537616	0.915138	0.753155	1.26287	0.673813	0.546137	0.985443	0.536318	0.892711	0.501025	0.552354	1.33355
AA474	0.780013	0.303357	0.528753	0.397902	0.478272	0.295671	0.315867	0.564887	0.477741	0.300004	0.426745	0.426745	0.352838	0.339063	0.626492	0.199086	0.30482	0.31931	0.255319	0.239167	0.232659	0.208096	0.628424
AA476
AA478
AA480
AA482	1.03476	1.101	0.780082	0.45648	0.686865	0.80567	0.883848	0.571199	0.680775	0.899282	0.781033	0.781033	0.794652	0.300925	0.670518	0.38029	0.847512	0.539871	0.728914	0.452015	0.917592	1.63655	0.502275
AA484	0.0129093	0.000755318	0.000678894	0.000672708	0.00119586	0.0135228	0.00066927	0.000782869	0.000907848	0.0017608	0.000487019	0.000487019	0.000244585	0.00107741	0.000463834	0	0	0	0.00158991	0.00167607
AA486	0.58623	0.661853	0.531835	0.479367	0.593219	1.10277	0.504497	0.71288	0.506447	0.406495	0.371251	0.371251	0.468076	0.939904	0.777327	0.379292	0.40746	0.32925	0.427567	0.341549	0.323258	0.445566	0.399392
AA488	0.508858	0.29234	0.588426	0.365418	0.536384	0.927847	0.812389	0.718616	0.320411	0.576393	0.549262	0.549262	0.361426	0.393855	0.429555	0.318994	0.522608	0.430672	0.515762	0.412689	0.659828	0.282509	0.959333	0.818236
AA490	0.657527	1.06565	0.704011	0.329811	0.443659	1.13271	0.588246	0.523146	0.371214	0.580369	0.392582	0.392582	0.608617	0.354523	0.443307	0.348391	0.540383	0.366048	0.512459	0.776541	0.359177	0.246796	0.46803	1.12083
AA492	0.72558	0.813299	0.759841	0.656553	1.70274	0.449338	0.74271	0.862892	0.987136	0.689586	0.731948	0.731948	1.02253	1.16629	0.48749	1.23707	0.779232	0.567945	0.929204	0.350037	0.545627	0.380674	0.583735
AA494	0.647809	0.961488	0.728963	0.838657	0.826002	1.21716	0.679079	0.904615	0.704132	0.649416	0.643011	0.643011	0.476125	0.128142	0.898097	0.838109	1.10695	0.650624	0.877344	0.604319	0.945727	0.612961	0.630841	0.795911
AA496	0.102298	0.172081	0.289179	0.0958531	0.294223	0.282069	0.233172	0.217648	0.272003	0.151607	0.164029	0.164029	0.248304	0.659117	0.391475	0.154497	0.283518	0.446602	0.317001	0.419338	0.157357	0.350413	0.222595	0.273287
AA498	0.627452	0.342833	0.298666	0.530478	0.522766	0.541483	0.292735	0.451102	0.290944	0.590998	0.326517	0.326517	0.438885	0.482299	0.487661	0.831254	0.288881	0.325632	0.328739	0.316568	0.218377	0.13494	0.320787	0.291333
AA500	0.0881702	0.0585149	0.0424923	0.190487	0.178017	0.0699296	0.0548667	0.128061	0.0892061	0.0311835	0.078502	0.078502	0.173961	0.194612	0.148901	0.0787595	0.176277	0.099991	0.152511	0.104221	0.118405	0.216596	0.126907
AA502	0.0923457	0.387118	0.352939	0.295684	0.288172	0.318547	0.266913	0.209031	0.14664	0.294385	0.229914	0.229914	0.323529	0.180682	0.378362	0.289634	0.139027	0.112649	0.164012	0.146352	0.0955441	0.118737	0.0780519	0.225057
AA504	0.667266	0.445484	0.328792	0.478755	0.642195	0.327123	0.36248	0.350706	0.21498	0.29737	0.298973	0.298973	0.279268	0.208365	0.458488	0.371145	0.288365	0.245351	0.27393	0.401291	0.274273	0.174185	0.559539	0.454011
AA506	0.968115	0.689279	0.678236	0.675901	0.632841	0.658768	1.01141	0.555635	0.934823	0.511723	0.687372	0.687372	0.657482	0.584098	0.839421	0.674706	0.573725	0.846312	0.963771	0.708547	0.472546	0.699036	0.546814	0.583938
AA508	0.000743453	0.000854872	0.000670863	0.000260601	0.00125309	0.00102917	0.000728715	0.000606575	0.00195787	0.000562837	0.00087657	0.00087657	0.00437753	0	0	0	0	0	0.000514295	0.00191514	0
AA510	0.000908267	0.000956184	0.000437392	0.000951729	0.000364363	0.000767281	0.00132913	0.000332193	0.00104893	0.000190496	0.000190496	0.00886997	0.00848681	0	0	0.00161289	0	0.00109203	0.00568691	0	0
AA512	0.660186	0.501577	0.328482	0.111513	0.461659	0.366172	0.269024	0.322994	0.359312	0.490693	0.37167	0.37167	0.537159	0.259388	0.667574	0.636117	0.194434	0.238097	0.278406	0.182355	0.265404	0.224302	0.468432	0.240832
AA514	0.00258889	0.00132016	0.00123792	0.000425544	0.00198374	0.122701	0.000192098	0.000198103	0.0147217	0.000869214	0.000539145	0.000539145	0.0279897	0.019519	0.0203971	0.0081195	0.0493636	0.0453152	0.0366209	0.00325301	0.141158	0.121678	0.0702413
AA516	0.747242	0.491902	0.370051	0.414913	0.700313	0.479434	0.569093	0.459546	0.397917	0.535619	0.338218	0.338218	0.407195	0.328263	0.566893	0.512044	0.723298	0.682694	0.441099	0.49154	0.70329	0.421484	0.571697
AA518
AA520
AA522	0.0201115	0.00347589	0.0621794	0.0019173	0.0129118	0.0019022	0.00910453	0.0392706	0.0323609	0.0697039	0.00578583	0.00578583	0.0548399	0.00495087	0.0549828	0.0434418	0.0623732	0.185092	0.027697	0.000297389	0.0461557	0.0194185	0.000789797
AA524	0.680312	0.705019	0.624432	0.718513	0.881169	0.643178	0.577844	0.473655	0.614091	0.744893	0.90895	0.90895	0.517161	0.668092	0.894398	1.0257	0.522562	0.373755	0.43938	0.444999	0.414335	0.438983	0.495722
AA526	0.44259	0.638429	0.421631	0.373835	0.797973	0.646988	0.718288	0.614549	0.393641	0.844173	0.382434	0.382434	0.464032	0.565289	0.52445	0.663896	0.457211	0.552406	0.550925	0.611181	0.436708	0.961958	0.50546
AA528	1.11754	0.999633	0.852846	0.935246	1.38836	0.932499	0.926978	0.863991	0.977251	0.696908	0.630684	0.630684	0.396923	0.396994	0.626256	0.300318	0.485773	0.403117	0.634939	1.22624	0.575866	0.382224	0.443249	0.185531
AA530	0.592714	0.49911	0.463189	0.440846	0.92434	0.600329	0.546607	0.625902	0.294511	0.382819	0.429359	0.429359	0.287206	0.276776	0.637826	0.576444	0.309624	0.327997	0.295515	0.394136	0.336433	0.248981	0.7612	0.337809
AA532	0.575174	0.923153	0.874741	1.23259	0.885101	1.19314	0.568462	1.05054	0.795175	1.1216	0.837284	0.837284	0.421928	0.705295	0.611549	0.912171	0.804492	0.476302	0.569935	0.455328	0.75196	0.42935	1.1776	1.14709
AA534	0.664064	0.546229	0.406142	0.480529	0.328432	0.553028	0.474732	0.289913	0.428295	0.355708	0.397877	0.397877	0.146289	0.591691	0.471979	0.221984	0.535201	0.176143	0.538599	0.388608	0.619538	0.224345	0.336862	0.993662
AA536	0.474956	0.84932	0.395682	0.465521	1.00284	0.851758	0.737275	0.728152	0.59689	0.675275	0.656939	0.656939	0.507489	0.670511	0.680646	0.679736	0.37245	0.348635	0.394392	0.451413	0.470473	0.353112	0.483484	0.341289
AA538	0.503739	0.585658	0.421573	0.50335	0.826278	0.86182	0.352744	1.0018	0.677218	0.603472	0.36024	0.36024	0.552067	0.199806	1.05718	0.633548	0.567634	0.466086	0.387083	0.373529	0.484232	0.453811	1.42833	0.756166
AA540
AA542
AA544	0.752224	0.533947	1.1336	0.770678	0.755374	0.9629	0.805843	1.12522	0.682737	0.510684	0.510519	0.510519	0.786548	2.05872	0.633861	1.73396	1.07898	0.666001	0.239375	0.924908	0.320875	0.639656	0.219899	1.19056
AA546	0.512769	1.13236	1.09624	1.12553	1.44659	0.951494	0.692626	0.963629	0.7337	1.02989	0.758328	0.758328	2.30738	1.68117	2.37527	1.27536	0.362949	0.636239	0.541253	0.955521	0.683706	0.975991	0.369941	0.504601
AA548	1.1929	0.847985	1.09393	0.406968	1.44042	1.14989	0.8019	0.644368	0.820383	1.34127	0.515818	0.515818	0.832761	1.56911	0.782843	1.57304	1.42936	1.7671	0.428466	2.00437	0.513017	1.64784	2.54224	0.565932
AA550	0.667101	1.05881	1.26908	0.70029	1.0111	0.850795	0.781439	0.748411	1.26497	0.950558	1.15596	1.15596	0.160528	1.3807	0.385276	1.43981	1.57407	0.560281	0.652523	0.93906	0.576585	0.689862	0.386341	1.05924
AA552	0.649904	1.27169	0.606043	0.415378	0.493595	0.669952	0.607733	0.584278	0.729553	1.06939	0.370827	0.370827	0.715641	0.853474	0.594899	0.898585	1.4347	0.461217	0.406217	0.836773	0.448724	0.828826	0.895337	0.99137
AA554	0.745754	0.860581	0.681543	0.647868	0.735825	0.262623	1.01768	0.850214	0.638245	0.371481	0.35912	0.35912	1.38851	1.25019	1.07894	0.726329	0.301051	0.414169	0.581299	0.302981	0.473046	0.36401	0.89456	0.241019
AA556	0.843388	0.89809	1.23869	0.690253	1.60211	0.755522	0.950856	1.21977	0.787218	0.878262	1.3462	1.3462	0.913678	1.83111	1.32062	0.396399	0.557854	0.837767	1.4676	0.687618	1.13602	0.481683	1.0819
AA558
AA560	0.281715	0.510908	0.0903697	0.446005	0.534177	0.237328	0.118123	0.432233	0.356799	0.543872	0.232945	0.232945	0.520129	0.340741	0.674762	0.308365	1.25067	0.349315	0.612807	0.51116	0.559647	0.397758	0.342897	0.249126
AA562	0.142488	0.0905947	0.00237164	0.0669216	0.174017	0.0847133	0.175991	0.0750904	0.105494	0.0493889	0.110528	0.110528	0.258908	0.199955	0.0359661	0.0702693	0.0780762	0.06327	0.0935654	0.161334	0.0168638	0.0384459	0.0103021	0.0573646
AA564	0.0722825	0.00133283	0.0013176	0.0615103	0.000383303	0.0352884	0.00147211	0.00360176	0.00279454	0.00048743	0.000688644	0.000688644	0.0149757	0.00166388	0.0467092	0.0283747	0.0767098	0.109326	0.0387252	0.0665839	0.0120147	0.0212514
AA566	0.00486282	0.00166186	0.027701	0.00156693	0.00194679	0.0435096	0.00134177	0.00145893	0.0022825	0.00159546	0.0373803	0.0373803	0.00476474	0.00244785	0.0232182	0.0143856	0.0198239	0.0590121	0.0607506	0.010217	0.0113627	0.00771432
AA568
AA570
AA572	1.40179	0.659997	0.76168	0.555091	0.89887	0.787038	0.647646	0.779613	0.456916	0.527783	0.708377	0.708377	0.71885	0.759903	0.771965	0.482432	1.44169	0.46722	0.680887	1.50923	0.351532	1.34434	1.15319	1.37313
AA574	0.534579	0.312077	0.157022	0.330668	0.239956	0.351453	0.392425	0.38322	0.418113	0.289838	0.335325	0.335325	0.630187	0.550414	0.581378	0.522478	0.992607	0.259303	0.14306	0.754439	0.22783	0.562863	0.717724	0.382223
AA576	1.09994	0.54606	0.184698	0.564846	0.476988	0.814677	0.343926	0.261584	0.672075	0.600914	0.503867	0.503867	0.498724	0.550045	0.701208	0.461307	0.600092	0.331349	0.705343	0.362705	1.34137	1.15596	0.427794
AA578	0.0433478	0.00168627	0.0437232	0.0916802	0.212156	0.230362	0.0523567	0.0686331	0.050678	0.0882417	0.0305746	0.0305746	0.122232	0.467263	0.110282	0.245393	0.275556	0.131988	0.176954	0.200439	0.25674	0.0581181	0.230008	0.0519647
AA580	1.08467	0.722993	0.73487	0.471336	0.261286	0.573942	0.536031	0.574084	0.513056	0.816097	0.911637	0.911637	0.666082	1.23514	0.699297	0.638983	0.493906	0.539096	0.348765	1.17927	0.466915	1.06164	0.204696	0.514622
AA582	0.605783	0.382592	0.324216	0.506347	0.593367	0.48792	0.734746	0.406868	0.563292	0.6408	0.423688	0.423688	0.512708	1.03613	0.745676	1.03251	0.418019	0.534204	0.679747	0.660108	0.786792	0.832093	1.45293	0.382953
AA584	0.389081	0.676462	0.502596	0.681694	0.262446	0.745772	0.219586	0.571601	0.439824	0.607143	0.418772	0.418772	0.4339	1.19812	0.386574	1.05135	0.325029	0.514633	0.544307	0.80315	0.525801	0.757344	1.48205	0.365229
AA586	1.04892	0.710075	0.788876	0.672794	0.845346	1.20518	0.512934	0.653705	1.41803	0.855629	0.479261	0.479261	0.707134	1.55471	0.632445	1.65889	1.4349	0.549608	0.55936	1.33633	0.753194	1.57776	1.07104	1.90198
AA588	1.32679	0.987765	0.449666	0.60437	1.28301	1.26783	0.763247	0.853236	1.08017	0.994155	0.640385	0.640385	0.898347	0.827041	0.89	1.0424	2.63085	2.52268	0.811823	1.74747	1.0612	1.51556	2.32876	0.74581
AA590	0.609653	0.569876	0.210887	0.359875	0.318955	0.500003	0.277588	0.300378	0.470606	0.451528	0.425725	0.425725	0.551136	0.507069	0.277305	0.196217	0.169106	0.516021	0.206341	0.605927	0.160395	0.464294	0.491842	0.276237
AA592	0.762554	0.731577	0.350914	0.581693	1.17058	1.10151	0.792405	1.44564	0.814197	0.689191	0.979546	0.979546	0.941054	1.00908	0.791885	1.25406	0.557022	0.538067	0.496309	0.704538	0.641045	0.840636	0.299561	1.50515
AA594	0.84876	0.519894	0.638274	0.653404	1.3675	0.843816	0.842891	0.70539	0.923272	0.704072	0.794016	0.794016	0.390407	0.82072	0.599969	0.958957	1.77654	0.396337	0.987566	1.3356	0.859844	1.18517	0.587787	0.509372
AA596	0.958751	1.48926	0.367092	0.765563	0.538514	1.04934	1.37596	0.670225	0.483369	0.430409	0.431017	0.431017	1.17772	1.42269	0.862674	1.39915	0.519439	1.58347	0.746059	2.2986	0.84672	1.92459	1.69823	0.713493
AA598	1.12822	1.12235	0.519518	0.630174	0.83218	0.885418	0.729075	0.96243	0.707534	0.789589	1.01686	1.01686	0.254773	1.44059	0.587423	1.92978	1.61949	0.539672	0.562765	1.8851	0.68335	1.67882	1.5807	0.598324
AA600	0.878096	1.05323	0.577478	0.669049	1.40319	0.958684	0.386028	0.911505	0.852182	0.642221	0.62012	0.62012	0.825087	0.870405	0.785357	0.99146	1.51633	0.443694	0.783887	1.24625	0.852663	0.893988	0.451784
AA602
AA604	0.033283	0.40426	0.341928	0.264494	0.819168	0.372611	0.373601	0.360936	0.590838	0.379789	0.553912	0.553912	0.566346	0.374503	1.02577	0.410892	0.788116	0.635582	1.07798	0.785323	0.488439	0.398057	1.12385
AA606
AA608
AA610
AA612
AA614
AA616	1.26869	1.04381	0.756071	0.875182	0.880646	1.14157	0.68677	0.781648	0.872729	1.15155	0.59301	0.59301	0.907028	0.999822	1.0521	0.566611	0.381736	0.455171	0.563108	0.435058	0.479022	0.371836	0.597306	0.75293
AA618
AA620	0.196114	0.677911	0.46536	0.214783	0.720032	0.561322	0.677775	0.221197	0.335376	0.517402	0.382554	0.382554	0.74342	1.16831	0.46897	0.44902	0.984257	0.523484	0.569149	0.65819	0.94173	0.691527	0.550582
AA622
AA624	0.440682	0.925111	0.818636	1.00615	0.74961	0.701629	0.728193	0.697001	0.653406	0.752157	0.962753	0.962753	1.22345	1.13139	1.17698	0.629471	0.636942	0.467946	0.550823	0.683385	0.578693	0.603828	0.586348
AA626	0.510669	1.20502	0.342893	0.865552	0.392526	1.36686	0.246507	1.09867	0.287529	1.23242	0.146245	0.146245	0.664289	1.63697	0.145541	0.949886	0.337202	0.3721	0.471085	0.511764	0.117856	0.416775	0.641045	0.40081
AA628	0.393248	0.532111	0.744353	0.407824	0.665031	0.601467	0.725276	0.466278	0.885458	0.481016	0.543223	0.543223	1.38195	0.710247	0.522236	0.377384	0.45463	0.646273	0.395663	0.647177	0.735931	0.907056	0.474906
AA630	0.384198	1.09174	0.821669	0.6125	0.591958	0.845205	0.430491	1.39738	0.716831	0.904749	0.582272	0.582272	0.754651	0.697966	1.13963	0.642224	0.567782	0.416807	0.609501	0.571522	0.662865	0.473092	0.428677	0.493339
AA632	0.471142	0.248299	0.228474	0.737188	0.0691488	0.737852	0.383149	0.708081	0.385894	0.62711	0.62711	0.949909	0.803958	1.79108	0.894487	0.34233	0.401762	0.472543	0.265856	0.37637	0.257788	0.362756	0.314757
AA634
AA636
AA638
AA640	2.30057	1.42126	0.52107	0.814168	0.725783	1.53532	0.00735075	1.95754	0.43486	0.4823	0.283338	0.283338	0.779138	0.653361	1.26735	0.158545	0.715984	2.35698	0.937119	0	0.26553	0	0.430534	0.237236
AA642	0.986499	0.239291	0.61468	0.69759	0.575509	0.586023	0.470415	0.988912	0.789086	0.416561	0.327258	0.327258	0.520359	0.191015	0.437943	0.115395	0.711293	0.342271	0.870446	0.448841	0.333707	0.266922	0.940264	0.0164461
AA644
AA646
AA648
AA650
AA652
AA654
AA656	0.133001	0.242301	0.173745	0.151226	0.501272	0.557912	0.331046	0.133836	0.236922	0.316413	0.21316	0.21316	0.260478	0.306807	0.0899573	0.378122	0.143378	0.146878	0.280311	0.151139	0.225082	0.171327	0.416597	0.204707
AA658	0.164652	0.498155	0.176972	0.168674	0.0992801	0.118478	0.234231	0.197162	0.0558369	0.176752	0.311638	0.311638	0.395833	0.468038	0.270352	0.153186	0.116358	0.35576	0.0863876	0.190658	0.181759	0.538218	0.341139
AA660	1.0043	0.624872	0.59953	0.584995	0.789996	0.80524	0.498382	0.543758	0.87	0.623133	0.396725	0.396725	0.821417	1.14777	1.60665	0.666222	0.474824	0.61352	0.385454	0.502581	0.800578	0.564604	0.473237	0.393927
AA662	0.344408	0.423055	0.240726	0.12549	0.247965	0.357857	0.238573	0.279179	0.177497	0.204033	0.126919	0.126919	0.266295	0.23291	0.431822	0.180859	0.1464	0.203674	0.173879	0.207501	0.158213	0.000470509	0.253677	0.233993
AA664	0.894525	1.07783	0.984004	0.694851	0.709617	0.985453	0.906368	0.592312	0.85741	0.477898	0.818263	0.818263	1.06136	0.732885	0.958491	0.933288	0.570438	0.457521	0.493649	0.64833	0.662526	0.582879	0.584329	0.736334
AA666	0.394597	0.800028	0.81787	0.733648	0.381788	0.0979865	0.0979684	0.459264	0.372532	0.431836	0.498198	0.498198	0.446831	0.418726	0.90413	0.242399	0.263341	0.490762	0.258375	0.295764	0.301623	0.531608	0.382824	0.207074
AA668	0.391811	0.944141	0.377124	0.644227	0.503682	0.691074	0.409402	0.543458	0.630829	0.564464	0.496664	0.496664	0.941259	1.02191	0.147503	1.01468	0.491107	0.45909	0.934013	0.441622	0.509973	0.513738	0.960335	0.506716
AA670
AA672
AA674
AA676
AA678
AA680
AA682
AA684
AA686
AA688	0.270207	0.48563	0.719917	0.757055	0.582403	0.767239	0.815624	0.416206	0.320045	0.877359	0.76012	0.76012	1.40709	0.619405	1.13811	0.401283	0.465795	0.548631	0.527566	0.548826	0.428684	0.6417	0.16483
AA690
AA692
AA694
AA696
AA698	0.00325817	0.00355892	0	0.00136235	0.00392224	0.252687	0.00227108	0	0.00536199	0.249833	0.103051	0.103051	0.13208	0.0874194	0.0010419	0.000431987	0	0.00048528	0.00026852	0.0336772	0.0534262	0.00032502	0.000539282
AA700
AA702	0.0890065	0.280607	0.0471465	0.110833	0.00535504	0.0535685	0.16859	0.11365	0.0390476	0.00548002	0.00327093	0.00327093	0.186447	0.127061	0.0602493	0.0622901	0.00868922	0.000285246	0.0420288	0.000328146	0.0655977	0.248615	0.0729
AA704	0.095975	0.124367	0.139124	0.0993512	0.215205	0.127266	0.190379	0.0194065	0.0891627	0.0504896	0.00160361	0.00160361	0.208944	0.195449	0.0642659	0.15213	0.0538113	0.0604016	0.0621659	0.0859194	0.0324757	0.0604664	0.0954509	0.0516069
AA706	0.258499	0.0518335	0.0939055	0.0587237	0.295958	0.165846	0.228382	0.0990295	0.172038	0.0975092	0.0585393	0.0585393	0.524809	0.390619	0.145913	0.308805	0.173968	0.135395	0.214192	0.15264	0.182585	0.137932	0.25504	0.118782
AA708	0.793378	0.761676	0.871199	0.781435	0.618573	0.718984	0.887919	0.916729	0.757008	0.97894	0.994593	0.994593	1.53097	1.34514	0.42834	0.949357	0.88489	0.661141	0.497508	0.953843	0.674489	0.388737
AA710	0.0264975	0.120687	0.0885344	0.0432436	0.0412507	0.0984087	0.0680124	0.0301473	0.0025068	0.0291358	0.0835706	0.0835706	0.131924	0.00611383	0	0.046139	0.0103998	0.127925	0.106208	0.0768969	0.100149	0.0556327	0.270233
AA712
AA714
AA716
AA718
AA720
AA722	0.46163	0.212071	0.0572858	0.17746	0.534073	0.213564	0.166086	0.255391	0.362094	0.259404	0.460165	0.460165	0.346455	0.370091	0.752496	0.276237	0.128455	0.163261	0.167732	0.194589	0.147	0.13293	0.129678	0.215645
AA724	0.0911871	0.106491	0.065864	0.0254894	0.148419	0.0552054	0.0789655	0.0731091	0.0787813	0.03592	0.0545925	0.0545925	0.0491634	0.0724161	0.0571594	0.056262	0.0448828	0.0612445	0.0830609	0.0522275	0.0349527	0.058813
AA726
AA728	0.454132	0.359403	0.143416	0.330872	0.497615	0.370098	0.216644	0.208421	0.31173	0.359154	0.329292	0.329292	0.451946	0.117693	0.689069	0.0687999	0.267984	0.143484	0.195625	0.309641	0.156352	0.287511	0.25089	0.315758
AA730
AA732
AA734	0.299705	0.587151	1.74676	0.649195	1.62452	1.66468	0.882756	1.06891	0.61814	0.779221	0.568084	0.568084	1.51664	2.24861	2.20979	1.2309	0.381347	0.175276	0.351597	0.655615	0.64179	0.188352	0.202478	0.236747
AA736	0.43883	0.399749	0.783031	0.679081	0.789345	0.221242	1.00727	0.61649	1.1274	0.902688	0.558617	0.558617	1.32099	1.18303	0.307328	0.985448	0.382338	0.484894	0.751206	0.949788	0.426396	0.481762	0.911326	1.01416
[truncated: 149 more columns]

## Sheet: Liver_GNR
AAV9_reference_no_2	0.619129	0.78882	1.60674	0.721767	0.766401	0.706856	1.61579	1.60485	1.17507	1.90095	1.41029	1.14464	1.06925	0.910856	0.821632	1.168	1.44104	0.871952	0.677424	0.82217	0.682182	0.167791	1.22865	0.523871	0.882659	1.06049	0.848322	0.711405	0.756068	0.804832	1.92349	1.56252	1.01479	0.212023	0.462763	2.05876	0.05071	0.17586	0.349583	0.197981	0.719251	0.500762	1.06881	0.989006	1.09267	2.26355	1.4686	1.16848	1.94016
AAV9_reference_no_1	0.95081	0.713126	0.383124	0.9226	2.01302	0.755103	1.45353	0.980898	1.31307	1.03296	0.872984	1.51429	1.04224	1.41543	1.50276	1.30953	0.852897	0.670407	1.14183	1.01942	0.562973	1.41928	0.870166	0.67073	1.17609	0.847549	0.490828	0.785667	0.993309	2.03432	0.146238	0.762017	1.97146	0.918239	0.713611	0.661987	0.996057	1.24424	1.57744	1.30748	1.21142	0.896927	1.8844	1.28929	0.488234	0.411329	0.686196	0.56789	1.2748
AAV9_reference_no_3	0.468878	0.892536	0.870671	0.899405	1.11889	0.971529	0.840428	0.496359	0.502981	1.5243	0.632026	0.659846	0.801174	0.712828	0.749177	0.974694	0.659853	0.702474	3.11523	0.89564	0.84283	0.253416	2.17158	2.26886	1.04144	0.921043	0.891917	1.07886	1.01338	0.995917	0.204128	2.13836	2.15705	0.580039	1.07893	1.08233	0.712018	0.705391	0.753273	1.51727	0.626728	0.702558	0.90401	0.767506	0.744579	0.621446	1.18841	1.1047	3.21779
AA356	1.24096	0.577119	0.551307	0.777453	0.832331	1.04378	0.536997	0.556413	1.08828	0.329642	0.385926	0.407278	1.10157	0.827881	1.08073	1.0247	1.15456	0.79577	1.09304	1.03947	1.19359	0.800382	1.10039	1.10039
AA358	0.604425	0.809021	0.625045	0.70474	0.544418	0.613334	0.720194	1.05193	0.382612	0.597828	0.965622	0.801913	0.860569	0.844067	1.00773	0.769371	0.83223	0.817888	1.01698	0.797749	0.86127	0.86127
AA360	0.096909	0.770559	0.547275	0.656612	0.472158	0.506665	0.585742	1.11134	1.15036	0.233725	0.452539	0.369066	0.573872	0.619184	0.762462	0.622037	0.622669	0.609457	0.775962	0.63013	0.606346	0.541131	0.791958	0.791958
AA362	0.619863	0.187054	0.265611	0.277186	0.327874	0.225449	0.312247	0.258395	0.195666	0.432134	0.184149	0.424792	0.366643	0.407769	0.300708	0.479505	0.321755	0.455822	0.298809	0.461607	0.325159	0.431755	0.284943	0.284943
AA364
AA366
AA368
AA370
AA372
AA374
AA376
AA378
AA380	0.047046	0.0131829	0.0237403	0.0318468	0.0209348	0.0251899	0.0190527	0.0186093	0.0278063	0.0370869	0.0282388	0.021294	0.0254382	0.0240636	0.023676	0.021727	0.0291954	0.0245555	0.0189226	0.025062	0.0179255	0.0189293	0.0189293
AA382	0.00788991	0.00733485	0.00114867	0.00147203	0.00128484	0.000721381	0.00230161	0.000125729	0.00217148	0.00140138	0.00275745	0.00255969	0.00119933	0.00161884	0.00321604	0.00319157	0.000806932	0.00114366	0.00192534	0.00254986	0.00107821	0.00107821
AA384	0.00501832	0.0053109	0.00757549	0.00808087	0.00092283	0.000923315	0.00124982	0.000863783	0.000612659	0.000885666	0.000791687	0.000439528	0.00255719	0.00596165	0.00311529	0.00252693	0.00282615	0.00338108	0.00106707	0.00261826	0.00156313	0.00323554	0.00155948	0.00155948
AA386	0.0110735	0.0138458	0.0275034	0.0233956	0.0087279	0.011687	0.0136782	0.0120862	0.0075129	0.0139164	0.0101781	0.00729213	0.0137507	0.0154468	0.00753337	0.0172903	0.0121989	0.013789	0.00977678	0.0132412	0.0092585	0.0144056	0.00921826	0.00921826
AA388	0.0109798	0.00899525	0.00899261	0.013676	0.00977329	0.00527532	0.0057056	0.00591714	0.0101474	0.0109432	0.00659899	0.00328075	0.00705742	0.00382218	0.00350753	0.0030965	0.00322766	0.00177239	0.00434726	0.00424255	0.00376847	0.00424806	0.00392092	0.00392092
AA390	0.0377085	0.0255819	0.0300415	0.0115894	0.0197547	0.018174	0.0133985	0.0341445	0.00878913	0.0165086	0.0111842	0.0119632	0.00989979	0.0145821	0.00759255	0.0136138	0.0120966	0.0112382	0.0079273	0.0104991	0.0083498	0.0113405	0.0113405
AA392	0.064141	0.105085	0.0704504	0.0458731	0.048995	0.056548	0.0281121	0.0292924	0.0863902	0.0855885	0.0293854	0.0304671	0.0277423	0.0349202	0.0312867	0.036641	0.0271571	0.0394717	0.0332791	0.0308884	0.0319468	0.0450234	0.0450234
AA394
AA396
AA398
AA400
AA402
AA404
AA406	0.03127	0.0635691	0.0357184	0.0699155	0.0558211	0.0410763	0.0264857	0.0389366	0.0679526	0.0321457	0.0313974	0.0324172	0.0340326	0.0396742	0.0343818	0.0349072	0.0412164	0.0379374	0.0361552	0.0330269	0.0290993	0.0290993
AA408	0.0535146	0.026044	0.0213356	0.0138358	0.0195693	0.0108705	0.00148134	0.0194181	0.0211405	0.013698	0.0109981	0.00932507	0.0123195	0.0101894	0.0102358	0.0102835	0.0105613	0.00976896	0.0113228	0.00894569	0.00894569
AA410	1.24305	0.959377	0.819926	0.709404	0.754313	0.63101	0.883753	0.834279	0.416573	0.898934	0.991277	1.00138	0.704535	0.643013	0.702891	0.728159	0.647181	0.712745	0.779408	0.633309	0.633309
AA412	1.86037	1.24462	0.65015	0.940383	0.92487	0.796755	0.468394	0.44434	0.62509	0.586579	1.21237	1.1336	1.18968	1.32253	1.34397	1.21483	1.18513	1.26852	1.23287	1.09924	1.21151	1.21151
AA414	1.05895	1.06806	0.770565	1.05175	0.890786	0.801977	0.662975	0.805237	1.1689	0.385666	1.15215	1.06407	0.92961	0.881329	0.889112	0.869947	1.0099	0.838088	0.840525	0.935814	1.01481	0.859989	0.949261	0.949261
AA416
AA418	0.967331	0.99489	1.00926	1.07263	0.907256	0.781712	1.81244	0.820391	0.509874	0.416522	0.825437	1.27243	1.31847	1.11995	1.60233	1.13175	1.37165	1.12879	1.60151	1.2151	1.28271	0.989295	1.71055	1.71055
AA420	1.41453	1.3351	0.934554	0.604014	0.870684	0.866213	0.50773	0.85006	1.28776	0.759676	0.955942	1.03853	0.947905	1.06283	0.976987	1.08606	0.939249	1.04576	0.936018	1.04576	0.941514	0.941514
AA422
AA424	0.21865	0.719588	0.885356	0.961626	0.612661	0.824133	0.805233	0.907249	0.380233	0.661931	0.580746	0.94802	0.873591	0.988133	0.87068	1.05287	0.867235	0.980567	0.894952	1.04166	0.768575	0.987764	0.987764
AA426	1.03817	0.813381	0.604621	0.621134	0.843247	0.807428	0.856447	0.762355	0.871271	0.791774	0.885611	0.581849	0.938457	0.77397	0.77397
AA428	0.809874	0.289639	0.496199	0.660434	0.579196	0.448025	0.422634	0.26819	0.856927	0.668523	0.271834	0.416281	0.322439	0.407421	0.393453	0.419296	0.330992	0.398873	0.394275	0.396911	0.327879	0.426075	0.426075
AA430	0.319448	0.180415	0.380503	0.339217	0.367712	0.253561	0.295407	0.236932	0.434538	0.39566	0.221493	0.164997	0.37351	0.329364	0.39816	0.404208	0.346767	0.31906	0.387945	0.388762	0.38134	0.337149	0.404851	0.404851
AA432
AA434
AA436
AA438
AA440	0.623179	0.459292	0.472532	0.376259	0.521635	0.360815	0.478634	0.376618	0.621648	0.315454	0.546947	0.561579	0.564045	0.574778	0.561966	0.562395	0.556288	0.546913	0.577466	0.58122	0.526466	0.523727	0.523727
AA442
AA444
AA446	0.819088	0.653706	0.383567	0.495734	0.476844	0.47117	0.537501	0.600905	0.240373	0.239977	0.612826	0.565218	0.403806	0.384587	0.285144	0.403772	0.412279	0.3916	0.319665	0.418175	0.388711	0.398719	0.316846	0.316846
AA448	0.320768	0.290465	0.145342	0.207955	0.275514	0.193438	0.171722	0.442195	0.153468	0.317364	0.300812	0.378837	0.240453	0.291222	0.235108	0.289795	0.254291	0.30035	0.241236	0.285991	0.219765	0.299214	0.223742	0.223742
AA450	0.721166	0.715186	0.747912	0.560398	0.673837	0.901005	0.37452	0.429956	0.451816	0.652523	0.621382	0.672819	0.669743	0.687951	0.581749	0.63691	0.684244	0.698701	0.60346	0.674652	0.674652
AA452	0.619417	1.38982	0.715212	0.577213	0.837911	0.745476	1.52672	1.62329	0.436043	1.12366	1.36374	0.860078	0.958611	0.95927	0.687822	0.836937	0.903855	0.954444	0.716919	0.901293	0.881882	0.996372	0.996372
AA454	0.427826	0.257422	0.238092	0.18957	0.259221	0.209601	0.320546	0.186427	0.138465	0.293997	0.206416	0.121141	0.350856	0.327524	0.330072	0.320774	0.338785	0.353388	0.35224	0.312277	0.331319	0.374293	0.340097	0.340097
AA456	0.677844	0.706841	0.6656	0.817051	0.631282	0.713572	0.563753	0.726885	0.861142	0.673919	0.731104	0.718126	0.669865	0.722752	0.692248	0.665119	0.754017	0.754017
AA458	0.490828	0.47586	1.22883	0.387036	0.482159	0.402994	0.845372	0.535627	0.294602	0.568724	1.0837	0.315175	0.698639	0.714181	0.709122	0.656932	0.804808	0.724581	0.776073	0.629587	0.717144	0.6853	0.736034	0.736034
AA460	0.403554	0.623169	0.813076	0.970295	0.612363	0.957971	0.834941	0.593057	1.01255	1.07275	0.522084	0.772389	0.645825	0.671565	0.667635	0.757196	0.672581	0.662454	0.681246	0.728469	0.653315	0.688901	0.690952	0.690952
AA462
AA464	0.869555	0.657024	0.380249	0.660361	0.591891	0.726167	0.503332	0.466998	0.65482	0.978931	0.291235	0.622123	0.579553	0.641886	0.539458	0.711744	0.602141	0.678802	0.53515	0.6839	0.600643	0.697078	0.547531	0.547531
AA466	0.60375	0.624822	0.338261	0.481174	0.491329	0.603742	0.484753	0.642908	0.283225	0.273278	1.12653	1.06856	0.608272	0.890635	0.484249	0.828049	0.649923	0.895723	0.495853	0.864159	0.59709	0.816377	0.498521	0.498521
AA468	1.2069	0.711799	0.765283	0.970167	0.739466	0.922571	0.852316	0.740958	0.896326	1.07212	0.728144	0.493855	0.848488	0.72555	0.874948	0.739123	0.914248	0.747763	0.86514	0.725011	0.909162	0.737065	0.865619	0.865619
AA470	0.0144781	0.0173922	0.0197936	0.0189067	0.0158828	0.015922	0.0155566	0.0211127	0.0248438	0.0193842	0.0124251	0.0158512	0.0123103	0.0213587	0.0134807	0.0209481	0.0132522	0.0176941	0.0104486	0.0158191	0.0158191
AA472	0.513874	0.777112	0.504027	0.568839	0.638695	1.1203	0.698182	0.674167	1.00606	0.343925	0.439293	0.934002	0.810128	0.769285	0.750289	0.796681	0.814893	0.768701	0.726285	0.81956	0.781266	0.703816	0.734175	0.734175
AA474	0.0554854	0.0528089	0.0282785	0.0436376	0.0445536	0.0329153	0.0374057	0.0323665	0.0500884	0.0278719	0.0202286	0.043617	0.0562737	0.0502225	0.044732	0.056923	0.0528639	0.055163	0.0463026	0.065079	0.054312	0.0435016	0.0394415	0.0394415
AA476
AA478
AA480
AA482	1.19759	0.328168	0.849343	0.825574	0.795419	0.634693	0.82501	0.64849	1.25223	1.42395	1.34912	0.550751	1.02078	0.98453	1.02144	0.887201	1.12611	1.053	1.01093	0.878324	1.13957	1.06397	1.04027	1.04027
AA484	0.166118	0.172193	0.05725	0.0814994	0.0371493	0.0244302	0.0202545	0.0256856	0.068385	0.0263616	0.20353	0.0570965	0.00572873	0.00592967	0.00523185	0.00435335	0.00702126	0.00504116	0.00528227	0.00555034	0.00720305	0.00631981	0.00650609	0.00650609
AA486	0.42459	0.478503	0.525567	0.533289	0.391909	0.808393	0.510449	0.272234	0.582001	0.347732	0.351764	0.436085	0.449663	0.359045	0.436406	0.419684	0.462534	0.377695	0.423186	0.358033	0.41974	0.332504	0.332504
AA488	0.11099	0.291747	0.214985	0.155044	0.236068	0.257574	0.226752	0.157992	0.382267	0.118949	0.382073	0.316224	0.213723	0.271471	0.260838	0.250178	0.227023	0.275716	0.252818	0.233171	0.238546	0.260454	0.259362	0.259362
AA490	0.584456	0.270689	0.197637	0.167031	0.196492	0.346083	0.195778	0.113213	0.324476	0.677463	0.324348	0.365885	0.328962	0.253978	0.349887	0.35442	0.322848	0.244162	0.231917	0.259437	0.234479	0.234479
AA492	1.08722	0.763105	0.214321	0.567101	0.417647	1.56787	0.533989	0.294072	0.218727	1.3445	0.378839	0.721676	0.50198	0.491465	0.44442	0.755454	0.469158	0.487003	0.45392	0.719944	0.451078	0.510695	0.510695
AA494	0.373236	0.20129	0.385791	0.499302	0.307249	0.407366	0.470739	0.226733	0.470486	0.298056	0.352478	0.416685	0.440985	0.397446	0.509738	0.431823	0.458491	0.396122	0.525144	0.401294	0.467951	0.42792	0.42792
AA496	0.0974598	0.0695753	0.06121	0.103198	0.0793233	0.0864334	0.120618	0.0876447	0.0352534	0.0425536	0.0489036	0.0484262	0.0624322	0.0514637	0.0541104	0.0459424	0.0597147	0.0557187	0.0529238	0.0472958	0.0589584	0.0442714	0.0543428	0.0543428
AA498	0.105012	0.0631813	0.0622693	0.0586467	0.0808046	0.0523285	0.0731646	0.0600816	0.0837685	0.0649334	0.0437924	0.0397841	0.0592002	0.0673644	0.0468326	0.0733664	0.0578055	0.0691178	0.0488628	0.0658885	0.0612416	0.069373	0.0505191	0.0505191
AA500	0.0341649	0.01796	0.0459584	0.0288747	0.0305577	0.0236856	0.0341081	0.0268232	0.061785	0.00868883	0.0186733	0.0148713	0.0239273	0.0254911	0.022712	0.0235139	0.022423	0.021153	0.0231879	0.020445	0.0422426	0.0372123	0.0420719	0.0420719
AA502	0.0139623	0.0111826	0.00711435	0.0103118	0.00366734	0.00890805	0.00440241	0.00268227	0.00443151	0.0038638	0.00536559	0.00719	0.00799614	0.00636575	0.00730043	0.0101179	0.00900962	0.00737239	0.00797065	0.00626443	0.00428004	0.00385827	0.00385827
AA504	0.0161093	0.0302048	0.0160022	0.00958824	0.0159237	0.0177745	0.0122484	0.0117271	0.0208848	0.00888526	0.0205113	0.0329221	0.0278223	0.0249473	0.0241159	0.0184947	0.0246579	0.0206114	0.0256721	0.0185099	0.0264992	0.0178379	0.018126	0.018126
AA506	1.32009	0.889661	0.449894	0.552449	1.73554	1.03649	0.807775	0.699506	0.34554	0.32668	0.45345	0.514696	0.935906	0.708724	0.922132	0.64289	0.952516	0.75051	0.900253	0.640731	0.941204	0.704101	0.881336	0.881336
AA508	0.0629343	0.0546872	0.0548069	0.0482556	0.017177	0.0229271	0.0360997	0.0292166	0.0650014	0.0369016	0.0383307	0.0289343	0.00466953	0.00495652	0.00508744	0.00398642	0.00586305	0.00379245	0.00503999	0.00539181	0.00566002	0.00471307	0.00441599	0.00441599
AA510	0.248675	0.111407	0.159618	0.0892706	0.130406	0.0887692	0.15953	0.0766913	0.0939776	0.0598049	0.107469	0.224357	0.0148734	0.0184766	0.0123524	0.0160513	0.0196526	0.0157076	0.0113121	0.0193389	0.012122	0.0146406	0.0128208	0.0128208
AA512	0.178111	0.14488	0.158665	0.209588	0.156476	0.150237	0.16031	0.184248	0.104399	0.14216	0.124865	0.147299	0.11932	0.14299	0.131195	0.148253	0.123442	0.142419	0.126279	0.145105	0.145105
AA514	0.00385575	0.00383472	0.00251088	0	0.00067909	0.00334404	0.00126721	0.00155408	0.00188536	0.00169729	0.00208471	0.000850486	0.000971157	0.00116842	0.00135337	0.00173532	0.00152464	0.00078614	0.00123575	0.000866482	0.000763948	0.000763948
AA516	0.52994	0.40664	0.667263	0.764708	0.573963	0.568765	0.246701	0.414841	0.424582	0.437437	0.397312	0.445935	0.384101	0.453553	0.447483	0.441918	0.414398	0.462341	0.389555	0.442995	0.442995
AA518
AA520
AA522	0.34288	0.290527	0.152477	0.22173	0.498879	0.12407	0.22083	0.234074	0.149836	0.0867213	0.37461	0.255408	0.0527174	0.0582762	0.0525399	0.0481269	0.0574512	0.0516653	0.0597151	0.0494058	0.0551377	0.0470831	0.0529431	0.0529431
AA524	0.964732	1.06123	0.986746	0.573674	1.18821	0.9044	0.627226	0.557749	1.04416	0.356559	0.491992	0.977039	0.641849	0.802881	0.699647	0.689746	0.658582	0.817404	0.669163	0.68047	0.656187	0.768053	0.653722	0.653722
AA526	0.258891	0.149119	0.156539	0.29301	0.185288	0.241068	0.0911982	0.114898	0.296532	0.17005	0.1656	0.199638	0.169947	0.185968	0.180163	0.179225	0.16441	0.188457	0.163813	0.190378	0.162914	0.162914
AA528	0.300592	0.249303	0.298804	0.144451	0.442403	0.233913	0.359107	0.259641	0.584166	0.283917	0.204086	0.126782	0.391485	0.315781	0.410516	0.308382	0.408282	0.299148	0.420647	0.291009	0.412151	0.294858	0.393967	0.393967
AA530	0.164353	0.218177	0.180828	0.175684	0.184476	0.170809	0.308596	0.236859	0.0773436	0.203441	0.102945	0.204188	0.153883	0.176988	0.177072	0.202736	0.166309	0.162674	0.178329	0.21715	0.156965	0.178887	0.178887
AA532	0.386051	0.579928	0.335458	0.427431	0.463903	0.350932	0.443707	0.200353	0.493917	0.618257	0.455371	0.470709	0.332036	0.516196	0.436842	0.472729	0.480386	0.516287	0.426312	0.519172	0.493934	0.493934
AA534	0.0514355	0.237403	0.143262	0.0706933	0.112473	0.156672	0.149177	0.218509	0.219518	0.176142	0.09171	0.175089	0.107707	0.157813	0.134669	0.10876	0.103214	0.160397	0.125495	0.103463	0.101558	0.165854	0.128291	0.128291
AA536	0.720855	0.811621	0.60977	0.48	0.645782	0.540654	0.531551	0.762676	0.880874	0.384808	0.334869	0.602814	0.563842	0.537776	0.661762	0.619779	0.595867	0.539691	0.639283	0.606637	0.616963	0.571352	0.571352
AA538	0.161113	0.321312	0.380277	0.405615	0.198151	0.391753	0.389879	0.163534	0.39523	0.533031	0.513548	0.363354	0.324047	0.326675	0.306274	0.393743	0.316528	0.321004	0.327326	0.322457	0.308337	0.307113	0.307113
AA540
AA542
AA544	0.206655	0.0735224	0.0969044	0.199264	0.119478	0.135873	0.171737	0.0932455	0.306727	0.150402	0.185558	0.218967	0.235335	0.229533	0.205838	0.226451	0.238025	0.248771	0.18589	0.22087	0.232721	0.232721
AA546	0.210929	2.24504	2.17727	1.6563	0.37973	1.96179	1.32669	1.12515	0.385637	0.655012	2.02968	0.859843	0.759877	0.961391	0.952184	1.02681	0.808945	1.09918	0.910398	1.05743	0.746336	0.927529	0.919854	0.919854
AA548	1.12357	0.318243	1.25356	1.22733	0.521241	1.24835	1.34663	0.993675	0.690142	0.815606	1.07678	0.839895	0.886451	0.830527	0.730813	0.839159	0.896022	0.812697	0.743089	0.880348	0.859865	0.911167	0.911167
AA550	0.112318	1.55354	2.01247	0.572034	0.332872	1.48521	1.76447	0.87595	0.552538	0.97621	1.17455	0.951725	1.03028	1.23766	1.20594	1.18006	1.07041	1.33638	1.26659	1.18523	1.07985	1.27171	1.2848	1.2848
AA552	0.643019	0.371874	0.848041	0.59732	0.799809	0.560396	0.809386	0.906179	0.774016	0.62074	0.603032	0.738414	0.924651	0.664869	0.873266	0.805658	1.06316	0.677958	0.872918	0.797839	1.07581	0.680831	0.680831
AA554	1.30094	1.45126	1.22891	1.40767	1.04824	1.08765	1.2082	1.29672	0.715804	1.01006	1.11914	1.11007	1.28319	1.08593	1.13633	1.17528	1.22688	1.05254	1.17684	1.0868	1.0868
AA556	0.943416	1.79517	2.74106	2.35741	0.9427	1.75786	1.74	1.27427	0.869656	1.01898	2.63109	1.29132	1.28582	0.973858	1.42075	1.00138	1.3955	1.03394	1.37074	1.00696	1.2366	0.933194	1.35387	1.35387
AA558
AA560	0.695153	0.713106	0.0470691	0.166659	0.550569	0.513863	0.14216	0.154177	0.454243	0.334089	0.708402	0.452705	0.229397	0.291286	0.194103	0.267061	0.250265	0.309016	0.183743	0.297004	0.267889	0.303396	0.192648	0.192648
AA562	0.00387551	0.00388647	0.00424752	0.00739413	0.00132398	0.000766775	0.00225057	0.00379671	0.00269151	0.00254422	0.00332951	0.00456535	0.00521581	0.00517842	0.00502358	0.00736302	0.00616133	0.00588661	0.00543301	0.00552277	0.00671234	0.00602933	0.0057081	0.0057081
AA564	0.0801302	0.00184565	0.00334801	0.00453312	0.0575132	0.000808036	0.0124561	0.00182267	0.0530313	0.00270431	0.0226372	0.00520541	0.023586	0.0118065	0.0260478	0.0091041	0.0209227	0.00949041	0.0225885	0.00971901	0.0227754	0.0104972	0.0252063	0.0252063
AA566	0.0212084	0.0112293	0.0394012	0.0191947	0.0207785	0.0155205	0.0243507	0.0189388	0.0276785	0.0216434	0.0253804	0.0231017	0.0136048	0.0148875	0.0157023	0.0156733	0.0220579	0.0192839	0.0153825	0.0172241	0.0164004	0.0148605	0.0169965	0.0169965
AA568
AA570
AA572	0.415932	0.235512	0.215448	0.42302	0.181191	0.36548	0.507224	0.31245	0.132939	0.150666	0.353675	0.222869	0.2409	0.237352	0.246307	0.226026	0.22881	0.237423	0.238631	0.216075	0.225411	0.22034	0.22034
AA574	0.200035	0.131197	0.063586	0.294311	0.218211	0.330301	0.0924288	0.18687	0.208818	0.162418	0.214729	0.213944	0.214054	0.163354	0.198112	0.203233	0.222405	0.180026	0.200944	0.200944
AA576	0.902554	0.166586	0.301116	0.896383	0.821593	0.320732	0.500611	1.03539	0.791969	0.442563	0.442595	0.757539	0.616407	0.515203	0.571958	0.495113	0.675632	0.567272	0.576789	0.498407	0.674318	0.541471	0.586624	0.586624
AA578	0.157034	0.186868	0.0299313	0.0076851	0.157587	0.159696	0.0550242	0.0241573	0.118605	0.360887	0.206029	0.0402551	0.0518803	0.100339	0.0491652	0.0853456	0.0472894	0.100426	0.0481063	0.0804968	0.0541459	0.0839917	0.0428726	0.0428726
AA580	0.323908	1.44117	1.75068	0.502844	0.880338	1.15019	1.20572	1.94726	2.09484	1.09547	0.793115	0.951427	0.787856	0.936491	0.905236	0.973933	0.821165	0.969224	0.799764	0.875935	0.753225	0.753225
AA582	0.854313	1.11278	0.345612	1.79739	0.826158	0.760104	0.666968	0.519309	0.728459	1.3673	1.32598	0.419227	0.521586	0.436583	0.555037	0.472588	0.551041	0.432951	0.547743	0.428764	0.564615	0.418395	0.418395
AA584	0.996008	1.26146	1.74136	0.927902	0.936105	1.1125	1.2417	0.968561	0.818216	0.980998	1.05794	0.754537	0.758039	0.582087	0.850071	0.820776	0.806918	0.621763	0.821224	0.736573	0.832259	0.58971	0.58971
AA586	1.13243	0.697847	1.57899	1.07552	0.750276	1.65059	1.31379	0.865444	0.714333	1.13503	0.892095	0.717586	0.83805	0.817918	0.871733	0.725898	0.865919	0.885614	0.866793	0.764175	0.82771	0.880422	0.880422
AA588	1.22413	1.72868	0.747972	1.51098	1.15719	1.76172	0.933778	1.33558	1.02535	1.44538	0.780866	1.41842	1.01683	0.847914	1.08935	1.46078	1.01713	0.831173	1.04597	1.57132	1.12999	0.843993	0.843993
AA590	0.0319596	0.0279929	0.0271503	0.0644879	0.0360529	0.0363749	0.032049	0.0599905	0.0355886	0.0373395	0.0384007	0.0419349	0.049263	0.0435262	0.0521135	0.0469163	0.050745	0.0475464	0.056101	0.0434282	0.0481439	0.0520417	0.0548221	0.0548221
AA592	0.477909	1.03656	0.553746	1.21938	0.568759	0.798081	0.696444	0.755075	0.828396	0.665997	0.542915	0.587482	0.615127	0.616713	0.966867	0.638492	0.600515	0.631925	0.545571	0.57519	0.568126	0.613924	0.613924
AA594	0.559149	1.29287	0.711522	1.36635	0.677579	0.915797	0.848774	0.548316	0.959034	0.93216	0.839817	1.0371	0.928936	0.948005	0.872613	1.02584	0.956441	0.91579	0.878598	0.878598
AA596	0.558093	0.783294	1.46904	0.676798	0.75076	1.1497	1.19739	0.67991	0.94231	0.788336	0.615418	0.608783	0.582506	0.660703	0.599198	0.609078	0.606755	0.654929	0.595146	0.633871	0.657495	0.657495
AA598	0.116567	0.205958	0.767953	0.282259	0.431706	1.06384	0.414743	0.439609	0.639199	0.994546	0.698778	0.647931	0.592076	0.852256	0.737838	0.706367	0.579764	0.896322	0.746218	0.677293	0.619994	0.619994
AA600	0.68386	0.868125	0.735304	0.23777	0.650346	0.732463	0.755656	0.517426	0.586779	0.673957	0.505723	0.562253	0.653373	0.67627	0.753965	0.61579	0.702462	0.639035	0.732543	0.574483	0.701304	0.646282	0.646282
AA602
AA604	0.549062	0.928734	0.300862	0.443456	0.78027	1.04372	0.322762	1.18496	0.646878	0.800338	0.458887	0.38346	0.354879	0.41971	0.323186	0.400079	0.394975	0.438743	0.329025	0.365535	0.365234	0.426173	0.426173
AA606
AA608
AA610
AA612
AA614
AA616	0.604626	0.659756	0.730589	0.626163	0.497081	0.383711	0.61339	0.610872	0.378521	0.523375	0.3594	0.849589	0.874741	0.854995	0.861583	0.880929	0.859877	0.878537	0.856454	0.920586	0.932425	0.840251	0.839271	0.839271
AA618
AA620	0.61753	0.405041	0.484806	0.497375	0.395561	0.730117	0.540352	0.513076	0.455093	0.479161	0.486552	0.244833	0.474308	0.533137	0.48537	0.515954	0.528251	0.476854	0.476854
AA622
AA624	0.912187	0.792248	0.500068	0.692533	0.682148	0.596889	0.539005	0.591312	0.77936	0.710909	0.426115	0.564786	0.66273	0.751979	0.773442	0.802161	0.692818	0.795367	0.772941	0.784872	0.70035	0.812268	0.763669	0.763669
AA626	0.475604	0.609982	0.517558	0.578027	0.38912	0.52817	0.453389	0.484226	0.380752	0.438282	0.626854	0.486085	0.352454	0.960343	0.360189	1.12775	0.354123	1.00286	0.339281	1.12213	0.359148	1.05581	0.32465	0.32465
AA628	0.517917	0.536333	0.729931	0.707277	0.410925	0.526497	0.568146	0.564735	0.499357	0.41632	0.454454	0.507741	0.639901	0.566674	0.602083	0.481641	0.657213	0.601381	0.592731	0.479701	0.677913	0.611677	0.645666	0.645666
AA630	0.60716	0.607483	0.519443	0.708419	0.414711	0.537184	0.391164	0.483025	0.79271	0.567222	0.637853	0.497536	0.622221	0.900813	0.608683	1.02929	0.356425	0.928259	0.609938	1.02658	0.627056	0.286087	0.600433	0.600433
AA632	0.739835	0.577786	0.513685	0.615616	0.378192	0.449917	0.598832	0.51396	0.25055	0.170088	0.489563	0.462803	0.902197	0.738732	0.601588	0.805632	0.89314	0.760087	0.557704	0.776436	0.321758	0.77353	0.577027	0.577027
AA634
AA636
AA638
AA640	0.613823	0.825072	0.877355	0.811522	0.414918	0.556218	0.781258	0.190358	0.351983	0	0.58509	0	0.921701	1.05099	0.966206	0.936943	1.10983	0.996656	0.974295	0.938738	0.90124	1.02737	0.897451	0.897451
AA642	0.610169	0.49737	0.371988	0.422151	0.367534	0.366238	0.368803	0.376047	0.336047	0.270968	0.499347	0.161723	0.836168	0.659244	0.730767	0.72241	0.86751	0.626885	0.687761	0.746169	0.834131	0.604624	0.666833	0.666833
AA644
AA646
AA648
AA650
AA652
AA654
AA656	0.38346	0.400132	0.561289	0.249098	0.269038	0.378478	0.508962	0.298938	0.142194	0.262368	0.109977	0.241424	0.337437	0.352468	0.306242	0.377085	0.349922	0.39184	0.288796	0.371773	0.343733	0.339996	0.293176	0.293176
AA658	0.287737	0.256108	0.254091	0.205754	0.305021	0.182249	0.20114	0.220599	0.267793	0.267503	0.0896995	0.263715	0.0499308	0.250059	0.146098	0.169376	0.0488855	0.225406	0.161761	0.154688	0.0451694	0.246255	0.13509	0.13509
AA660	0.818219	0.426348	0.412957	0.558225	0.722427	0.325502	0.391109	0.526413	0.849495	0.689891	0.344436	0.484781	0.618031	0.552592	0.534977	0.402761	0.647559	0.548206	0.564042	0.400458	0.641903	0.498583	0.550287	0.550287
AA662	0.173847	0.282519	0.329273	0.32771	0.134555	0.237492	0.251344	0.205013	0.116246	0.207268	0.163207	0.216395	0.153825	0.190936	0.155006	0.199995	0.151375	0.18741	0.146331	0.215228	0.153938	0.180192	0.143031	0.143031
AA664	0.487271	0.659667	0.714573	0.534775	0.373441	0.479831	0.522024	0.496347	0.709784	0.598781	0.610512	0.541973	0.735022	0.513057	0.709935	0.550039	0.720612	0.534852	0.728082	0.547108	0.675154	0.535688	0.730076	0.730076
AA666	0.29409	0.622059	0.382384	0.351848	0.258424	0.419095	0.318051	0.313408	0.311759	0.344203	0.260987	0.385799	0.51563	0.319165	0.536837	0.365301	0.489307	0.326655	0.536939	0.374773	0.447259	0.340517	0.557956	0.557956
AA668	0.58355	0.606903	0.378262	0.751691	0.495091	0.431212	0.349525	0.533943	0.779502	0.467898	1.00563	0.39979	0.522247	0.611266	0.480771	0.538565	0.574702	0.628402	0.485135	0.531472	0.509128	0.638656	0.448249	0.448249
AA670
AA672
AA674
AA676
AA678
AA680
AA682
AA684
AA686
AA688	0.518504	0.34835	0.52919	0.383944	0.439794	0.262889	0.383213	0.56837	0.593246	0.160895	0.483187	0.554827	0.713744	0.73783	0.771874	0.686866	0.770814	0.703724	0.740854	0.776603	0.772647	0.712955	0.781053	0.781053
AA690
AA692
AA694
AA696
AA698	0.01061	0.00178378	0.000136338	0.029848	0.00118974	0.0285304	0.000253341	0.00105139	0.00787021	0.0114615	0.0105248	0.00961883	0.00535258	0.00292322	0.0144201	0.0171142	0.0171053	0.0163471	0.0127952	0.0127952
AA700
AA702	0.0140442	0.00588876	0.0213763	0.0223013	0	0.034572	0.0611878	0.013754	0.00255925	0.0076777	0.00163651	0.00255049	0.00417746	0.00111893	0.00246642	0.00152882	0.00292009	0.00387377	0.00257469	0.00257469
AA704	0.0124087	0.00691547	0.02027	0.0158564	0.0156187	0.00533946	0.008846	0.0198435	0.00557837	0.00334639	0.00257892	0.00352484	0.00518921	0.00202313	0.0034009	0.0019368	0.00387761	0.00272736	0.00348933	0.00348933
AA706	0.269647	0.0178092	0.0261424	0.0148236	0.0247667	0.0666052	0.0971088	0.0829071	0.0545906	0.00261766	0.00257028	0.00285597	0.00304716	0.00439872	0.00367107	0.00403525	0.00177281	0.00313744	0.00217869	0.00271464	0.00271464
AA708	0.950394	0.693428	1.92354	0.714028	0.765126	0.655354	1.98484	0.660819	0.959134	0.531605	1.79278	0.489502	1.20203	1.21464	1.28247	1.25988	1.24531	1.26678	1.20103	1.24859	1.20394	1.1916	1.19934	1.19934
AA710	0.0906457	0.0987709	0.11986	0.0514086	0.0251531	0.0683763	0.0699982	0.0287414	0.000463206	0.102643	0.176641	0.0813108	0.0488658	0.0620588	0.0437844	0.0784502	0.0557973	0.0634314	0.0499007	0.0623736	0.0590643	0.0704223	0.0704223
AA712
AA714
AA716
AA718
AA720
AA722	0.277009	0.240785	0.240563	0.391521	0.208073	0.209325	0.228491	0.243542	0.189392	0.1079	0.0714881	0.209422	0.310847	0.282627	0.380854	0.282087	0.320023	0.296599	0.334633	0.264934	0.339006	0.320504	0.365824	0.365824
AA724	0.0329975	0.0124701	0.0128665	0.0199361	0.0581901	0.00497827	0.0192732	0.000408201	0.00554002	0.00578368	0.00515183	0.00540194	0.00449274	0.00782945	0.00623926	0.00571326	0.00463111	0.00679896	0.00509471	0.00509471
AA726
AA728	0.317991	0.227057	0.257288	0.270809	0.186792	0.153785	0.158736	0.164193	0.200886	0.410524	0.165986	0.164422	0.240309	0.184041	0.271533	0.182484	0.255101	0.174322	0.25339	0.176403	0.29921	0.198751	0.269881	0.269881
AA730
AA732
AA734	0.428712	0.439263	0.69409	0.475675	0.375036	0.209487	0.491663	0.321831	0.507576	0.443611	0.381346	0.404544	0.362638	0.402983	0.45604	0.419849	0.362862	0.402573	0.450389	0.461123	0.433467	0.482315	0.482315
AA736	0.555059	0.671901	0.938003	1.12335	0.48046	0.612416	0.962655	1.14917	0.41188	0.573206	0.729891	0.660994	1.09546	0.981968	0.950155	0.899172	1.07959	0.996402	0.912316	0.887439	1.05516	1.0142	0.935226	0.935226
[truncated: 149 more columns]

[truncated: 20 more sheets: Kidney_GNR, Spleen_GNR, Intestine_GNR, Pancreas_GNR, Testis_GNR, Muscle_GNR, Fat_GNR, Skin_GNR, T1_GNR, T2_GNR, T3_GNR, T4_GNR, T5_GNR, T6_GNR, T7_GNR, T8_GNR, Pro5Binding_GNR, Lec2Binding_GNR, Pro5Tx_GNR, Lec2Tx_GNR]
