# Supplementary material for: Drawing a high-resolution functional map of adeno-associated virus capsid by massively parallel sequencing
Source: Nat Commun. 2014 Jan 17;5:3075. doi: 10.1038/ncomms4075 (PMC3941020; doi:10.1038/ncomms4075)
Supplement: Supplementary Data 3 — AAV Barcode-Seq data obtained with AAV2R585E-HP-VBCLib [file ncomms4075-s4.xlsx]

## Sheet: Note
Supplementary_Data_3. AAV Barcode-Seq data obtained with AAV2R585E-HP-VBCLib
General Notes:
1) This excel file provides all the PD (Phenotypic Difference) and GNR (Globally Normalized Ratio) data obtained by the AAV Barcode-Seq analysis.
2) All the PD and GNR values were determined in the comparison between each AAV species and the AAV2R585E reference control.
3) PD value is the mean of GNR values. PD values can be found in the " R585Emt_mean" sheet. GNR values can be found in the "xxx_GNR" sheets.
Description of Sheets
1) R585Emt_no_of_replicates: The number of replicates used in each experiment. For example, when we used 3 mice to determine each tissue transduction efficiency, "3" is given to a cell.
2) R585Emt_no_of_elements: The number of the GNR value elements obtained from each AAV species (reference controls and mutants) in each phenotype. When an experiment was done in triplicate using an AAV library containing 15 AAV2R585E reference control clones and 2 clones per mutant, the number of elements for the AAV2R585E reference control is 90 (15 (nunmber of clones in a library) x 2 (lt- and …
3) R585Emt_mean: PD values. Each PD value is the mean of all the GNR values of each AAV species-phenotype combination.
4) R585Emt_STDEVP: The standard deviation of all the GNR value elements of each AAV species-phenotype combination. Please note that STDEVP is the uncorrected standard deviation.
5) R585Emt_P_value: two-tailed Mann Whitney U-test P values in the comparison between the GNR values of the reference control and those of each AAV species in each phenotype.
6) xxx_GNR: GNR values
Description of Rows
1) AAV species. AAV2R585E, an AAV2 mutant carrying an R585E mutation; 441-00700 etc., hexapeptide scanning AAV2R585E-derived mutants (please refer to Supplementary Table 2); AAV9, wild-type AAV9; AA356, AAV9 capsid double alanine mutant in which amino acid residues at positions 356 and 357 have been substituted by alanine residues; and so on.
Description of Columns
1) Brain: Transduction efficiency in the mouse brain.
2) Heart: Transduction efficiency in the mouse heart.
3) Lung: Transduction efficiency in the mouse lung.
4) Liver: Transduction efficiency in the mouse liver.
5) Kidney: Transduction efficiency in the mouse kidney.
6) Spleen: Transduction efficiency in the mouse spleen.
7) Intestine: Transduction efficiency in the mouse intestine.
8) Pancreas: Transduction efficiency in the mouse pancreas.
9) Testis: Transduction efficiency in the mouse testis.
10) Muscle: Transduction efficiency in the mouse skeletal muscle.
11) Fat: Transduction efficiency in the mouse visceral adipose tissue.
12) Skin: Transduction efficiency in the mouse dorsal skin.
13) T1: Blood concentration 1 min after intravenous bolus injection into mice.
14) T2: Blood concentration 10 min after intravenous bolus injection into mice
15) T3: Blood concentration 30 min after intravenous bolus injection into mice.
16) T4: Blood concentration 1 h after intravenous bolus injection into mice.
17) T5: Blood concentration 4 h after intravenous bolus injection into mice.
18) T6: Blood concentration 8 h after intravenous bolus injection into mice.
19) T7: Blood concentration 24 h after intravenous bolus injection into mice.
20) T8: Blood concentration 72 h after intravenous bolus injection into mice.
21) Pro5Binding: The results of cell surface binding assay using CHO Pro5 cells.
22) Lec2Binding: The results of cell surface binding assay using CHO Lec2 cells.
23) Pro5Tx: Transduction efficiency in CHO Pro5 cells.
24) Lec2Tx: Transduction efficiency in CHO Lec2 cells.
25) AAV1NTAb_T1: Blood concentration 1 min after intravenous bolus injection into mice pre-immunized with AAV1-CMV-LacZ vector (AAV2R585E mutant libraries).
26) AAV1NTAb_T2: Blood concentration 10 min after intravenous bolus injection into mice pre-immunized with AAV1-CMV-LacZ vector (AAV2R585E mutant libraries).
27) AAV1NTAb_T3: Blood concentration 30 min after intravenous bolus injection into mice pre-immunized with AAV1-CMV-LacZ vector (AAV2R585E mutant libraries).
28) AAV1NTAb_T4: Blood concentration 60 min after intravenous bolus injection into mice pre-immunized with AAV1-CMV-LacZ vector (AAV2R585E mutant libraries).
29) AAV9NTAb_T1: Blood concentration 1 min after intravenous bolus injection into mice pre-immunized with AAV9-CMV-LacZ vector (AAV2R585E mutant libraries).
30) AAV9NTAb_T2: Blood concentration 10 min after intravenous bolus injection into mice pre-immunized with AAV9-CMV-LacZ vector (AAV2R585E mutant libraries).
31) AAV9NTAb_T3: Blood concentration 30 min after intravenous bolus injection into mice pre-immunized with AAV9-CMV-LacZ vector (AAV2R585E mutant libraries).
32) AAV9NTAb_T4: Blood concentration 60 min after intravenous bolus injection into mice pre-immunized with AAV9-CMV-LacZ vector (AAV2R585E mutant libraries).
33) AAV9NTAb_AAV9mt_T1: Blood concentration 1 min after intravenous bolus injection into mice pre-immunized with AAV9-CMV-LacZ vector (AAV9 mutant libraries).
34) AAV9NTAb_AAV9mt_T2: Blood concentration 10 min after intravenous bolus injection into mice pre-immunized with AAV9-CMV-LacZ vector (AAV9 mutant libraries).
35) AAV9NTAb_AAV9mt_T3: Blood concentration 30 min after intravenous bolus injection into mice pre-immunized with AAV9-CMV-LacZ vector (AAV9 mutant libraries).
36) AAV9NTAb_AAV9mt_T4: Blood concentration 60 min after intravenous bolus injection into mice pre-immunized with AAV9-CMV-LacZ vector (AAV9 mutant libraries).
Description of References
AAV2R585E_reference_no_1: References for 441- to 479-.
AAV2R585E_reference_no_2: References for 571- to 599-.
AAV2R585E_reference_no_3: References for 441- to 479-.
AAV2R585E_reference_no_4: References for 571- to 599-.
AAV2R585E_reference_no_5: References for AA540 to AA614.
AAV2R585E_reference_no_6: References for AA356 to AA538.
AAV2R585E_reference_no_7: References for AA616 to AA736.
Other notes:
The rows that do not have any values indicate the mutants that exhibited a >95% decrease in the AAV particle production yield compared to the wild type AAV9 (for AAV9 mutants) or AAV2R585E (for AAV2R585E-derived mutants). These mutants were therefore excluded from the study.
AAV9_1, AAV9-2, AAV9_3 etc. are the AAV9 reference controls that were not used as the actual references. All the PD and GNR values of AAV9_1, AAV9-2, AAV9_3 etc. have been normalized with those of AAV2R585E reference controls.

## Sheet: R585Emt_no_of_replicates
	Brain	Heart	Lung	Liver	Kidney	Spleen	Intestine	Pancreas	Testis	Muscle	Fat	Skin	T1	T2	T3	T4	T5	T6	T7	T8	Pro5Binding	Lec2Binding	Pro5Tx	Lex2Tx	AAV9NTAb_T1	AAV9NTAb_T2	AAV9NTAb_T3	AAV9NTAb_T4	AAV1NTAb_T1	AAV1NTAb_T2	AAV1NTAb_T3	AAV1NTAb_T4	AAV9NTAb_AAV9mt_T1	AAV9NTAb_AAV9mt_T2	AAV9NTAb_AAV9mt_T3	AAV9NTAb_AAV9mt_T4
AAV2R585E_reference_no_1	6	6	6	6	6	6	6	6	6	6	6	6	4	4	4	4	4	4	4	4
AAV2R585E_reference_no_2	6	6	6	6	6	6	6	6	6	6	6	6	4	4	4	4	4	4	4	4
AAV2R585E_reference_no_3																					3	3	3	3	3	3	3	3	3	3	3	3
AAV2R585E_reference_no_4																					3	3	3	3	3	3	3	3	3	3	3	3
AAV2R585E_reference_no_5																																	3	3	3	3
AAV2R585E_reference_no_6																																	3	3	3	3
AAV2R585E_reference_no_7																																	3	3	3	3
441-00700	3	3	3	3	3	3	3	3	3	3	3	3	2	2	2	2	2	2	2	2	3	3	3	3	3	3	3	3	3	3	3	3
441-16000	3	3	3	3	3	3	3	3	3	3	3	3	2	2	2	2	2	2	2	2	3	3	3	3	3	3	3	3	3	3	3	3
443-00009	3	3	3	3	3	3	3	3	3	3	3	3	2	2	2	2	2	2	2	2	3	3	3	3	3	3	3	3	3	3	3	3
445-00009	3	3	3	3	3	3	3	3	3	3	3	3	2	2	2	2	2	2	2	2	3	3	3	3	3	3	3	3	3	3	3	3
445-00080	3	3	3	3	3	3	3	3	3	3	3	3	2	2	2	2	2	2	2	2	3	3	3	3	3	3	3	3	3	3	3	3
445-00700	3	3	3	3	3	3	3	3	3	3	3	3	2	2	2	2	2	2	2	2	3	3	3	3	3	3	3	3	3	3	3	3
445-16000	3	3	3	3	3	3	3	3	3	3	3	3	2	2	2	2	2	2	2	2	3	3	3	3	3	3	3	3	3	3	3	3
447-00009	3	3	3	3	3	3	3	3	3	3	3	3	2	2	2	2	2	2	2	2	3	3	3	3	3	3	3	3	3	3	3	3
447-00080	3	3	3	3	3	3	3	3	3	3	3	3	2	2	2	2	2	2	2	2	3	3	3	3	3	3	3	3	3	3	3	3
447-00700	3	3	3	3	3	3	3	3	3	3	3	3	2	2	2	2	2	2	2	2	3	3	3	3	3	3	3	3	3	3	3	3
447-16000	3	3	3	3	3	3	3	3	3	3	3	3	2	2	2	2	2	2	2	2	3	3	3	3	3	3	3	3	3	3	3	3
449-00009	3	3	3	3	3	3	3	3	3	3	3	3	2	2	2	2	2	2	2	2	3	3	3	3	3	3	3	3	3	3	3	3
449-00700	3	3	3	3	3	3	3	3	3	3	3	3	2	2	2	2	2	2	2	2	3	3	3	3	3	3	3	3	3	3	3	3
449-16000	3	3	3	3	3	3	3	3	3	3	3	3	2	2	2	2	2	2	2	2	3	3	3	3	3	3	3	3	3	3	3	3
451-00009	3	3	3	3	3	3	3	3	3	3	3	3	2	2	2	2	2	2	2	2	3	3	3	3	3	3	3	3	3	3	3	3
451-00080	3	3	3	3	3	3	3	3	3	3	3	3	2	2	2	2	2	2	2	2	3	3	3	3	3	3	3	3	3	3	3	3
451-00700	3	3	3	3	3	3	3	3	3	3	3	3	2	2	2	2	2	2	2	2	3	3	3	3	3	3	3	3	3	3	3	3
451-16000	3	3	3	3	3	3	3	3	3	3	3	3	2	2	2	2	2	2	2	2	3	3	3	3	3	3	3	3	3	3	3	3
453-00009	3	3	3	3	3	3	3	3	3	3	3	3	2	2	2	2	2	2	2	2	3	3	3	3	3	3	3	3	3	3	3	3
453-00080	3	3	3	3	3	3	3	3	3	3	3	3	2	2	2	2	2	2	2	2	3	3	3	3	3	3	3	3	3	3	3	3
453-00700	3	3	3	3	3	3	3	3	3	3	3	3	2	2	2	2	2	2	2	2	3	3	3	3	3	3	3	3	3	3	3	3
453-16000	3	3	3	3	3	3	3	3	3	3	3	3	2	2	2	2	2	2	2	2	3	3	3	3	3	3	3	3	3	3	3	3
455-00009	3	3	3	3	3	3	3	3	3	3	3	3	2	2	2	2	2	2	2	2	3	3	3	3	3	3	3	3	3	3	3	3
455-00080	3	3	3	3	3	3	3	3	3	3	3	3	2	2	2	2	2	2	2	2	3	3	3	3	3	3	3	3	3	3	3	3
455-00700	3	3	3	3	3	3	3	3	3	3	3	3	2	2	2	2	2	2	2	2	3	3	3	3	3	3	3	3	3	3	3	3
455-16000	3	3	3	3	3	3	3	3	3	3	3	3	2	2	2	2	2	2	2	2	3	3	3	3	3	3	3	3	3	3	3	3
457-00009	3	3	3	3	3	3	3	3	3	3	3	3	2	2	2	2	2	2	2	2	3	3	3	3	3	3	3	3	3	3	3	3
457-00080	3	3	3	3	3	3	3	3	3	3	3	3	2	2	2	2	2	2	2	2	3	3	3	3	3	3	3	3	3	3	3	3
457-00700	3	3	3	3	3	3	3	3	3	3	3	3	2	2	2	2	2	2	2	2	3	3	3	3	3	3	3	3	3	3	3	3
457-16000	3	3	3	3	3	3	3	3	3	3	3	3	2	2	2	2	2	2	2	2	3	3	3	3	3	3	3	3	3	3	3	3
459-00009	3	3	3	3	3	3	3	3	3	3	3	3	2	2	2	2	2	2	2	2	3	3	3	3	3	3	3	3	3	3	3	3
459-00080	3	3	3	3	3	3	3	3	3	3	3	3	2	2	2	2	2	2	2	2	3	3	3	3	3	3	3	3	3	3	3	3
459-00700
459-16000	3	3	3	3	3	3	3	3	3	3	3	3	2	2	2	2	2	2	2	2	3	3	3	3	3	3	3	3	3	3	3	3
461-00009	3	3	3	3	3	3	3	3	3	3	3	3	2	2	2	2	2	2	2	2	3	3	3	3	3	3	3	3	3	3	3	3
461-00080	3	3	3	3	3	3	3	3	3	3	3	3	2	2	2	2	2	2	2	2	3	3	3	3	3	3	3	3	3	3	3	3
461-00700
461-16000	3	3	3	3	3	3	3	3	3	3	3	3	2	2	2	2	2	2	2	2	3	3	3	3	3	3	3	3	3	3	3	3
463-00009	3	3	3	3	3	3	3	3	3	3	3	3	2	2	2	2	2	2	2	2	3	3	3	3	3	3	3	3	3	3	3	3
463-00080	3	3	3	3	3	3	3	3	3	3	3	3	2	2	2	2	2	2	2	2	3	3	3	3	3	3	3	3	3	3	3	3
463-00700
463-16000	6	6	6	6	6	6	6	6	6	6	6	6	4	4	4	4	4	4	4	4	3	3	3	3	3	3	3	3	3	3	3	3
465-00009	3	3	3	3	3	3	3	3	3	3	3	3	2	2	2	2	2	2	2	2	3	3	3	3	3	3	3	3	3	3	3	3
465-00080	3	3	3	3	3	3	3	3	3	3	3	3	2	2	2	2	2	2	2	2	3	3	3	3	3	3	3	3	3	3	3	3
465-00700	6	6	6	6	6	6	6	6	6	6	6	6	4	4	4	4	4	4	4	4	3	3	3	3	3	3	3	3	3	3	3	3
465-16000	6	6	6	6	6	6	6	6	6	6	6	6	4	4	4	4	4	4	4	4	3	3	3	3	3	3	3	3	3	3	3	3
467-00009	3	3	3	3	3	3	3	3	3	3	3	3	2	2	2	2	2	2	2	2	3	3	3	3	3	3	3	3	3	3	3	3
467-00080	3	3	3	3	3	3	3	3	3	3	3	3	2	2	2	2	2	2	2	2	3	3	3	3	3	3	3	3	3	3	3	3
467-00700	3	3	3	3	3	3	3	3	3	3	3	3	2	2	2	2	2	2	2	2	3	3	3	3	3	3	3	3	3	3	3	3
467-16000	6	6	6	6	6	6	6	6	6	6	6	6	4	4	4	4	4	4	4	4	3	3	3	3	3	3	3	3	3	3	3	3
469-00009	3	3	3	3	3	3	3	3	3	3	3	3	2	2	2	2	2	2	2	2	3	3	3	3	3	3	3	3	3	3	3	3
469-00080	3	3	3	3	3	3	3	3	3	3	3	3	2	2	2	2	2	2	2	2	3	3	3	3	3	3	3	3	3	3	3	3
469-00700	3	3	3	3	3	3	3	3	3	3	3	3	2	2	2	2	2	2	2	2	3	3	3	3	3	3	3	3	3	3	3	3
469-16000
471-00009	3	3	3	3	3	3	3	3	3	3	3	3	2	2	2	2	2	2	2	2	3	3	3	3	3	3	3	3	3	3	3	3
471-00080	3	3	3	3	3	3	3	3	3	3	3	3	2	2	2	2	2	2	2	2	3	3	3	3	3	3	3	3	3	3	3	3
471-00700	3	3	3	3	3	3	3	3	3	3	3	3	2	2	2	2	2	2	2	2	3	3	3	3	3	3	3	3	3	3	3	3
471-16000
473-00009
473-00780	3	3	3	3	3	3	3	3	3	3	3	3	2	2	2	2	2	2	2	2	3	3	3	3	3	3	3	3	3	3	3	3
473-16000
475-00009	3	3	3	3	3	3	3	3	3	3	3	3	2	2	2	2	2	2	2	2	3	3	3	3	3	3	3	3	3	3	3	3
475-16780	3	3	3	3	3	3	3	3	3	3	3	3	2	2	2	2	2	2	2	2	3	3	3	3	3	3	3	3	3	3	3	3
477-00009	3	3	3	3	3	3	3	3	3	3	3	3	2	2	2	2	2	2	2	2	3	3	3	3	3	3	3	3	3	3	3	3
479-00009	6	6	6	6	6	6	6	6	6	6	6	6	4	4	4	4	4	4	4	4	3	3	3	3	3	3	3	3	3	3	3	3
479-00700	3	3	3	3	3	3	3	3	3	3	3	3	2	2	2	2	2	2	2	2	3	3	3	3	3	3	3	3	3	3	3	3
571-00009	3	3	3	3	3	3	3	3	3	3	3	3	3	3	3	3	3	3	3	3	3	3	3	3	3	3	3	3	3	3	3	3
571-00780	3	3	3	3	3	3	3	3	3	3	3	3	3	3	3	3	3	3	3	3	3	3	3	3	3	3	3	3	3	3	3	3
571-16000	3	3	3	3	3	3	3	3	3	3	3	3	3	3	3	3	3	3	3	3	3	3	3	3	3	3	3	3	3	3	3	3
573-00009	3	3	3	3	3	3	3	3	3	3	3	3	3	3	3	3	3	3	3	3	3	3	3	3	3	3	3	3	3	3	3	3
573-00780	6	6	6	6	6	6	6	6	6	6	6	6	5	5	5	5	5	5	5	5	3	3	3	3	3	3	3	3	3	3	3	3
573-16000	3	3	3	3	3	3	3	3	3	3	3	3	3	3	3	3	3	3	3	3	3	3	3	3	3	3	3	3	3	3	3	3
575-00009	3	3	3	3	3	3	3	3	3	3	3	3	3	3	3	3	3	3	3	3	3	3	3	3	3	3	3	3	3	3	3	3
575-00080	3	3	3	3	3	3	3	3	3	3	3	3	3	3	3	3	3	3	3	3	3	3	3	3	3	3	3	3	3	3	3	3
575-16000	3	3	3	3	3	3	3	3	3	3	3	3	3	3	3	3	3	3	3	3	3	3	3	3	3	3	3	3	3	3	3	3
577-00009	3	3	3	3	3	3	3	3	3	3	3	3	3	3	3	3	3	3	3	3	3	3	3	3	3	3	3	3	3	3	3	3
577-00080	3	3	3	3	3	3	3	3	3	3	3	3	3	3	3	3	3	3	3	3	3	3	3	3	3	3	3	3	3	3	3	3
577-00700	3	3	3	3	3	3	3	3	3	3	3	3	3	3	3	3	3	3	3	3	3	3	3	3	3	3	3	3	3	3	3	3
577-16000	3	3	3	3	3	3	3	3	3	3	3	3	3	3	3	3	3	3	3	3	3	3	3	3	3	3	3	3	3	3	3	3
579-00009	3	3	3	3	3	3	3	3	3	3	3	3	3	3	3	3	3	3	3	3	3	3	3	3	3	3	3	3	3	3	3	3
579-00080	3	3	3	3	3	3	3	3	3	3	3	3	3	3	3	3	3	3	3	3	3	3	3	3	3	3	3	3	3	3	3	3
579-00700	3	3	3	3	3	3	3	3	3	3	3	3	3	3	3	3	3	3	3	3	3	3	3	3	3	3	3	3	3	3	3	3
579-06000	3	3	3	3	3	3	3	3	3	3	3	3	3	3	3	3	3	3	3	3	3	3	3	3	3	3	3	3	3	3	3	3
579-10000	3	3	3	3	3	3	3	3	3	3	3	3	3	3	3	3	3	3	3	3	3	3	3	3	3	3	3	3	3	3	3	3
581-00009	3	3	3	3	3	3	3	3	3	3	3	3	3	3	3	3	3	3	3	3	3	3	3	3	3	3	3	3	3	3	3	3
581-00080	3	3	3	3	3	3	3	3	3	3	3	3	3	3	3	3	3	3	3	3	3	3	3	3	3	3	3	3	3	3	3	3
581-00700	3	3	3	3	3	3	3	3	3	3	3	3	3	3	3	3	3	3	3	3	3	3	3	3	3	3	3	3	3	3	3	3
581-06000	3	3	3	3	3	3	3	3	3	3	3	3	3	3	3	3	3	3	3	3	3	3	3	3	3	3	3	3	3	3	3	3
581-10000	6	6	6	6	6	6	6	6	6	6	6	6	5	5	5	5	5	5	5	5	3	3	3	3	3	3	3	3	3	3	3	3
583-00009	3	3	3	3	3	3	3	3	3	3	3	3	3	3	3	3	3	3	3	3	3	3	3	3	3	3	3	3	3	3	3	3
583-00080	3	3	3	3	3	3	3	3	3	3	3	3	3	3	3	3	3	3	3	3	3	3	3	3	3	3	3	3	3	3	3	3
583-00700	3	3	3	3	3	3	3	3	3	3	3	3	3	3	3	3	3	3	3	3	3	3	3	3	3	3	3	3	3	3	3	3
583-06000	6	6	6	6	6	6	6	6	6	6	6	6	5	5	5	5	5	5	5	5	3	3	3	3	3	3	3	3	3	3	3	3
583-10000	3	3	3	3	3	3	3	3	3	3	3	3	3	3	3	3	3	3	3	3	3	3	3	3	3	3	3	3	3	3	3	3
585-00009	3	3	3	3	3	3	3	3	3	3	3	3	3	3	3	3	3	3	3	3	3	3	3	3	3	3	3	3	3	3	3	3
585-00080	6	6	6	6	6	6	6	6	6	6	6	6	5	5	5	5	5	5	5	5	3	3	3	3	3	3	3	3	3	3	3	3
585-00700	3	3	3	3	3	3	3	3	3	3	3	3	3	3	3	3	3	3	3	3	3	3	3	3	3	3	3	3	3	3	3	3
585-16000	3	3	3	3	3	3	3	3	3	3	3	3	3	3	3	3	3	3	3	3	3	3	3	3	3	3	3	3	3	3	3	3
587-00009	3	3	3	3	3	3	3	3	3	3	3	3	3	3	3	3	3	3	3	3	3	3	3	3	3	3	3	3	3	3	3	3
587-00080	3	3	3	3	3	3	3	3	3	3	3	3	3	3	3	3	3	3	3	3	3	3	3	3	3	3	3	3	3	3	3	3
587-00700	3	3	3	3	3	3	3	3	3	3	3	3	3	3	3	3	3	3	3	3	3	3	3	3	3	3	3	3	3	3	3	3
587-16000	3	3	3	3	3	3	3	3	3	3	3	3	3	3	3	3	3	3	3	3	3	3	3	3	3	3	3	3	3	3	3	3
589-00009	3	3	3	3	3	3	3	3	3	3	3	3	3	3	3	3	3	3	3	3	3	3	3	3	3	3	3	3	3	3	3	3
589-00080	3	3	3	3	3	3	3	3	3	3	3	3	3	3	3	3	3	3	3	3	3	3	3	3	3	3	3	3	3	3	3	3
589-00700	3	3	3	3	3	3	3	3	3	3	3	3	3	3	3	3	3	3	3	3	3	3	3	3	3	3	3	3	3	3	3	3
589-16000	3	3	3	3	3	3	3	3	3	3	3	3	3	3	3	3	3	3	3	3	3	3	3	3	3	3	3	3	3	3	3	3
591-00009
591-00080	3	3	3	3	3	3	3	3	3	3	3	3	3	3	3	3	3	3	3	3	3	3	3	3	3	3	3	3	3	3	3	3
591-00700	3	3	3	3	3	3	3	3	3	3	3	3	3	3	3	3	3	3	3	3	3	3	3	3	3	3	3	3	3	3	3	3
591-16000	3	3	3	3	3	3	3	3	3	3	3	3	3	3	3	3	3	3	3	3	3	3	3	3	3	3	3	3	3	3	3	3
593-00009	3	3	3	3	3	3	3	3	3	3	3	3	3	3	3	3	3	3	3	3	3	3	3	3	3	3	3	3	3	3	3	3
593-00080	3	3	3	3	3	3	3	3	3	3	3	3	3	3	3	3	3	3	3	3	3	3	3	3	3	3	3	3	3	3	3	3
593-00700	3	3	3	3	3	3	3	3	3	3	3	3	3	3	3	3	3	3	3	3	3	3	3	3	3	3	3	3	3	3	3	3
593-06000	3	3	3	3	3	3	3	3	3	3	3	3	3	3	3	3	3	3	3	3	3	3	3	3	3	3	3	3	3	3	3	3
593-10000	6	6	6	6	6	6	6	6	6	6	6	6	5	5	5	5	5	5	5	5	3	3	3	3	3	3	3	3	3	3	3	3
595-00009	3	3	3	3	3	3	3	3	3	3	3	3	3	3	3	3	3	3	3	3	3	3	3	3	3	3	3	3	3	3	3	3
595-00080	3	3	3	3	3	3	3	3	3	3	3	3	3	3	3	3	3	3	3	3	3	3	3	3	3	3	3	3	3	3	3	3
595-00700	3	3	3	3	3	3	3	3	3	3	3	3	3	3	3	3	3	3	3	3	3	3	3	3	3	3	3	3	3	3	3	3
595-06000	3	3	3	3	3	3	3	3	3	3	3	3	3	3	3	3	3	3	3	3	3	3	3	3	3	3	3	3	3	3	3	3
595-10000	6	6	6	6	6	6	6	6	6	6	6	6	5	5	5	5	5	5	5	5	3	3	3	3	3	3	3	3	3	3	3	3
597-00009	3	3	3	3	3	3	3	3	3	3	3	3	3	3	3	3	3	3	3	3	3	3	3	3	3	3	3	3	3	3	3	3
597-06000	3	3	3	3	3	3	3	3	3	3	3	3	3	3	3	3	3	3	3	3	3	3	3	3	3	3	3	3	3	3	3	3
597-10000	3	3	3	3	3	3	3	3	3	3	3	3	3	3	3	3	3	3	3	3	3	3	3	3	3	3	3	3	3	3	3	3
599-00009	3	3	3	3	3	3	3	3	3	3	3	3	3	3	3	3	3	3	3	3	3	3	3	3	3	3	3	3	3	3	3	3
599-16780	3	3	3	3	3	3	3	3	3	3	3	3	3	3	3	3	3	3	3	3	3	3	3	3	3	3	3	3	3	3	3	3
AAV9_1	6	6	6	6	6	6	6	6	6	6	6	6	4	4	4	4	4	4	4	4
AAV9_2	6	6	6	6	6	6	6	6	6	6	6	6	4	4	4	4	4	4	4	4
AAV9_3																					3	3	3	3	3	3	3	3	3	3	3	3
AAV9_4																					3	3	3	3	3	3	3	3	3	3	3	3
AAV9_5																																	3	3	3	3
AAV9_6																																	3	3	3	3
AAV9_7																																	3	3	3	3
AA356																																	3	3	3	3
AA358																																	3	3	3	3
AA360																																	3	3	3	3
AA362																																	3	3	3	3
AA364
AA366
AA368
AA370
AA372
AA374
AA376
AA378
AA380																																	3	3	3	3
AA382																																	3	3	3	3
AA384																																	3	3	3	3
AA386																																	3	3	3	3
AA388																																	3	3	3	3
AA390																																	3	3	3	3
AA392																																	3	3	3	3
AA394
AA396
AA398
AA400
AA402
AA404
AA406																																	3	3	3	3
AA408																																	3	3	3	3
AA410																																	3	3	3	3
AA412																																	3	3	3	3
AA414																																	3	3	3	3
AA416
AA418																																	3	3	3	3
AA420																																	3	3	3	3
AA422
AA424																																	3	3	3	3
AA426																																	3	3	3	3
AA428																																	3	3	3	3
AA430																																	3	3	3	3
AA432
AA434
AA436
AA438
AA440																																	3	3	3	3
AA442
AA444
AA446																																	3	3	3	3
AA448																																	3	3	3	3
AA450																																	3	3	3	3
AA452																																	3	3	3	3
AA454																																	3	3	3	3
AA456																																	3	3	3	3
AA458																																	3	3	3	3
AA460																																	3	3	3	3
AA462
AA464																																	3	3	3	3
AA466																																	3	3	3	3
AA468																																	3	3	3	3
AA470																																	3	3	3	3
AA472																																	3	3	3	3
AA474																																	3	3	3	3
AA476
AA478
AA480
AA482																																	3	3	3	3
AA484																																	3	3	3	3
AA486																																	3	3	3	3
AA488																																	3	3	3	3
AA490																																	3	3	3	3
AA492																																	3	3	3	3
AA494																																	3	3	3	3
AA496																																	3	3	3	3
AA498																																	3	3	3	3
AA500																																	3	3	3	3
AA502																																	3	3	3	3
AA504																																	3	3	3	3
AA506																																	3	3	3	3
AA508																																	3	3	3	3
AA510																																	3	3	3	3
AA512																																	3	3	3	3
AA514																																	3	3	3	3
AA516																																	3	3	3	3
AA518
AA520
AA522																																	3	3	3	3
AA524																																	3	3	3	3
AA526																																	3	3	3	3
AA528																																	3	3	3	3
AA530																																	3	3	3	3
AA532																																	3	3	3	3
AA534																																	3	3	3	3
AA536																																	3	3	3	3
AA538																																	3	3	3	3
AA540
AA542
AA544																																	3	3	3	3
AA546																																	3	3	3	3
AA548																																	3	3	3	3
AA550																																	3	3	3	3
AA552																																	3	3	3	3
AA554																																	3	3	3	3
AA556																																	3	3	3	3
AA558
AA560																																	3	3	3	3
AA562																																	3	3	3	3
AA564																																	3	3	3	3
AA566																																	3	3	3	3
AA568
AA570
AA572																																	3	3	3	3
AA574																																	3	3	3	3
AA576																																	3	3	3	3
AA578																																	3	3	3	3
AA580																																	3	3	3	3
AA582																																	3	3	3	3
AA584																																	3	3	3	3
AA586																																	3	3	3	3
AA588																																	3	3	3	3
AA590																																	3	3	3	3
AA592																																	3	3	3	3
AA594																																	3	3	3	3
AA596																																	3	3	3	3
AA598																																	3	3	3	3
AA600																																	3	3	3	3
AA602
AA604																																	3	3	3	3
AA606
AA608
AA610
AA612
AA614
AA616																																	3	3	3	3
AA618
AA620																																	3	3	3	3
AA622
AA624																																	3	3	3	3
AA626																																	3	3	3	3
AA628																																	3	3	3	3
AA630																																	3	3	3	3
AA632																																	3	3	3	3
AA634
AA636
AA638
AA640																																	3	3	3	3
AA642																																	3	3	3	3
AA644
AA646
AA648
AA650
AA652
AA654
AA656																																	3	3	3	3
AA658																																	3	3	3	3
AA660																																	3	3	3	3
AA662																																	3	3	3	3
AA664																																	3	3	3	3
AA666																																	3	3	3	3
AA668																																	3	3	3	3
AA670
AA672
AA674
AA676
AA678
AA680
AA682
AA684
AA686
AA688																																	3	3	3	3
AA690
AA692
AA694
AA696
AA698																																	3	3	3	3
AA700
AA702																																	3	3	3	3
AA704																																	3	3	3	3
AA706																																	3	3	3	3
AA708																																	3	3	3	3
AA710																																	3	3	3	3
AA712
AA714
AA716
AA718
AA720
AA722																																	3	3	3	3
AA724																																	3	3	3	3
AA726
AA728																																	3	3	3	3
AA730
AA732
AA734																																	3	3	3	3
AA736																																	3	3	3	3

## Sheet: R585Emt_no_of_elements
	Brain	Heart	Lung	Liver	Kidney	Spleen	Intestine	Pancreas	Testis	Muscle	Fat	Skin	T1	T2	T3	T4	T5	T6	T7	T8	Pro5Binding	Lec2Binding	Pro5Tx	Lex2Tx	AAV9NTAb_T1	AAV9NTAb_T2	AAV9NTAb_T3	AAV9NTAb_T4	AAV1NTAb_T1	AAV1NTAb_T2	AAV1NTAb_T3	AAV1NTAb_T4	AAV9NTAb_AAV9mt_T1	AAV9NTAb_AAV9mt_T2	AAV9NTAb_AAV9mt_T3	AAV9NTAb_AAV9mt_T4
AAV2R585E_reference_no_1	190	191	189	192	190	191	188	188	192	190	190	188	128	128	128	128	128	128	128	128
AAV2R585E_reference_no_2	198	198	195	198	198	197	198	197	193	198	194	198	162	162	162	162	162	162	162	162
AAV2R585E_reference_no_3																					84	80	83	82	83	84	84	83	83	84	83	84
AAV2R585E_reference_no_4																					89	88	84	89	90	90	90	90	90	90	90	90
AAV2R585E_reference_no_5																																	90	90	90	90
AAV2R585E_reference_no_6																																	89	90	88	89
AAV2R585E_reference_no_7																																	90	90	90	90
441-00700	12	12	12	12	11	12	12	12	12	12	12	12	8	8	8	8	8	7	8	8	11	11	12	12	12	11	12	12	12	11	11	12
441-16000	12	12	12	12	12	12	12	12	12	12	12	12	8	7	8	8	8	7	8	8	11	12	12	12	12	10	12	12	11	12	12	12
443-00009	12	10	12	12	11	12	10	11	12	12	11	12	8	8	8	8	7	8	8	8	12	11	12	12	11	12	12	11	12	12	12	12
445-00009	11	12	12	12	11	11	12	11	12	12	12	12	8	7	8	8	7	8	7	8	12	11	11	12	12	11	12	12	12	11	12	12
445-00080	11	10	12	12	10	10	10	12	11	11	12	12	8	8	6	8	8	8	8	8	11	11	12	12	12	12	12	12	12	10	11	11
445-00700	11	12	12	11	12	12	10	12	12	12	11	12	8	8	6	7	8	8	8	8	11	12	11	12	12	12	10	11	12	12	12	11
445-16000	12	12	12	12	11	12	12	12	12	12	12	11	7	7	8	7	8	8	8	8	12	12	12	12	11	10	12	11	11	12	12	11
447-00009	12	12	12	12	10	12	12	12	12	12	11	11	8	8	8	8	7	8	8	8	12	12	12	11	11	12	12	12	12	12	12	11
447-00080	11	11	12	12	12	12	11	12	12	12	12	12	7	8	8	8	7	8	8	8	12	10	11	12	12	12	12	12	12	12	11	11
447-00700	12	12	12	12	12	11	12	12	12	12	12	12	7	8	7	8	8	8	8	8	12	12	12	12	12	12	11	12	10	11	12	12
447-16000	11	12	12	12	11	12	11	12	11	12	12	12	8	8	7	8	8	8	8	8	12	12	11	12	12	12	12	12	12	11	12	12
449-00009	12	12	12	12	12	12	11	12	12	12	12	12	8	8	8	8	8	8	8	8	12	11	12	12	12	12	12	12	11	12	11	12
449-00700	10	12	12	12	12	11	12	12	12	12	12	12	8	8	7	8	8	8	8	8	12	12	11	12	12	12	11	12	12	10	11	11
449-16000	12	10	10	10	10	10	12	11	11	10	12	11	8	7	8	8	8	7	8	8	11	12	11	11	12	11	12	12	12	10	12	12
451-00009	12	10	12	12	12	12	12	12	12	12	12	12	8	7	8	8	8	7	8	8	12	12	12	12	11	12	12	12	11	11	11	12
451-00080	12	10	10	12	10	11	12	12	10	12	11	10	8	7	8	8	8	8	7	8	12	11	11	12	12	11	12	11	12	12	12	12
451-00700	11	12	11	12	12	12	12	12	12	12	12	12	8	8	8	8	7	8	8	8	10	12	12	10	12	12	12	11	12	11	11	11
451-16000	11	12	12	12	11	12	12	12	12	12	12	12	8	7	8	8	8	8	7	6	11	12	12	12	12	11	12	12	11	12	12	12
453-00009	11	11	12	12	11	12	11	12	12	12	12	12	8	8	8	8	8	8	8	8	12	11	12	12	12	12	11	11	12	11	10	11
453-00080	11	12	11	12	12	12	12	12	12	12	12	12	8	8	8	8	8	8	8	7	12	12	12	12	11	12	12	11	12	12	11	10
453-00700	12	12	12	12	12	12	12	12	12	12	12	12	8	8	8	8	8	8	8	8	12	12	12	12	12	12	12	12	12	12	12	12
453-16000	12	12	12	11	12	12	12	12	11	12	12	12	8	8	7	8	8	8	8	8	12	11	10	12	12	12	11	11	12	12	12	10
455-00009	12	12	12	12	12	12	12	12	12	12	12	12	8	7	7	8	8	8	8	7	12	12	12	12	12	11	10	12	12	12	12	12
455-00080	11	12	12	12	12	12	12	12	12	12	12	12	8	8	8	8	8	7	8	8	12	12	12	12	11	11	12	12	11	11	11	12
455-00700	12	12	11	11	12	12	12	12	12	12	12	12	8	7	7	8	7	7	8	8	12	12	12	11	12	11	11	11	12	11	12	12
455-16000	12	12	12	12	12	12	11	11	11	12	12	12	8	8	7	8	8	8	8	8	12	11	12	11	12	12	11	11	12	12	12	12
457-00009	12	12	11	12	12	11	12	12	12	12	12	12	8	7	7	8	8	8	8	8	12	11	12	12	12	12	12	12	12	12	12	11
457-00080	12	12	11	12	12	12	12	11	12	12	12	12	8	7	8	8	8	8	8	8	12	11	12	11	11	11	12	12	12	12	12	12
457-00700	11	12	12	12	12	12	12	11	12	12	12	12	8	7	8	8	8	8	8	8	12	12	12	12	12	12	12	12	12	11	11	12
457-16000	12	12	12	12	11	11	12	12	12	12	12	12	8	8	7	8	8	8	8	8	12	12	12	11	11	12	11	12	12	12	11	12
459-00009	12	12	11	12	10	12	11	12	12	12	12	12	8	8	8	8	8	8	8	8	12	12	12	12	12	12	12	12	12	12	12	12
459-00080	12	12	12	12	12	12	12	12	12	12	12	12	8	8	8	8	8	7	8	7	12	11	12	12	12	12	12	12	12	11	12	12
459-00700
459-16000	11	12	12	12	12	12	12	11	12	12	12	12	7	8	7	8	8	8	7	7	12	12	12	12	12	12	10	12	11	11	10	12
461-00009	12	11	12	11	12	12	12	12	12	12	12	12	8	7	8	8	7	8	8	8	12	12	12	12	11	11	12	12	11	12	12	12
461-00080	12	12	12	10	11	12	11	12	12	11	12	12	7	8	8	8	8	8	8	8	12	11	10	11	12	12	12	12	12	12	11	11
461-00700
461-16000	11	11	11	12	11	12	11	10	10	12	12	11	8	8	8	8	8	8	8	8	11	11	12	11	12	12	12	12	12	12	12	12
463-00009	12	12	11	12	11	12	12	12	12	12	12	12	8	8	8	8	8	8	7	8	12	12	12	12	12	12	12	12	11	12	12	12
463-00080	12	12	11	12	11	11	12	12	12	12	10	12	8	8	7	8	8	8	8	8	12	12	11	12	11	12	11	12	11	12	12	11
463-00700
463-16000	24	23	23	24	23	23	23	24	24	24	24	24	15	15	15	16	16	15	16	16	12	12	12	12	12	11	10	12	10	10	11	12
465-00009	12	12	12	12	12	12	11	11	12	12	11	12	8	7	8	8	8	7	8	8	11	11	11	12	12	10	12	12	12	12	12	12
465-00080	12	12	11	12	12	12	12	12	12	12	12	12	8	7	8	8	8	7	8	8	12	12	12	12	12	11	12	11	12	11	12	11
465-00700	23	24	24	24	24	24	24	24	24	23	24	24	16	16	16	16	16	16	16	16	12	12	12	12	12	12	10	12	11	12	12	11
465-16000	24	24	23	23	24	23	24	24	23	24	24	24	15	15	16	16	16	15	16	15	12	12	12	12	12	12	12	12	12	11	11	12
467-00009	11	12	12	12	12	12	12	12	12	12	12	12	8	8	8	8	8	8	8	8	12	12	12	12	11	12	12	12	11	11	11	12
467-00080	11	12	10	10	10	10	11	10	11	11	11	10	7	8	8	8	7	8	8	8	11	11	11	12	10	12	12	12	12	11	11	11
467-00700	12	12	12	12	12	11	11	12	12	12	12	12	8	8	8	8	8	8	8	8	12	11	11	12	12	12	12	12	12	12	12	11
467-16000	21	24	23	23	20	21	23	22	20	23	22	22	15	14	16	16	15	14	16	16	11	10	11	12	12	11	12	12	12	11	11	12
469-00009	11	11	12	11	12	12	12	12	12	12	12	12	8	8	8	8	8	8	8	8	11	12	11	12	12	12	12	12	11	12	12	11
469-00080	11	10	11	12	11	12	12	12	12	12	12	12	8	8	8	8	8	7	8	8	12	12	12	12	12	11	12	12	12	12	12	12
469-00700	11	10	12	12	10	10	12	12	11	11	11	12	8	7	7	8	7	8	8	8	11	11	11	11	11	11	12	12	10	12	12	12
469-16000
471-00009	12	12	12	11	12	12	12	11	11	11	12	12	8	8	8	8	8	8	7	8	12	12	12	12	12	12	12	12	12	12	12	12
471-00080	11	12	12	12	12	12	11	11	12	12	12	11	8	8	8	7	7	7	8	8	11	12	12	12	11	11	12	12	12	11	12	10
471-00700	12	12	12	12	12	12	12	11	12	11	12	11	8	8	7	8	8	7	8	8	12	12	12	12	11	12	12	12	12	11	12	11
471-16000
473-00009
473-00780	12	12	12	12	12	12	12	12	11	12	11	11	8	7	8	8	8	8	8	8	11	12	12	12	12	11	12	12	12	12	12	12
473-16000
475-00009	10	11	11	12	12	12	10	12	11	12	12	11	8	8	8	8	8	8	8	7	11	12	12	12	12	12	12	12	12	12	11	12
475-16780	10	12	11	12	11	12	10	12	12	12	12	12	8	8	8	8	8	8	8	8	12	12	12	12	12	11	12	12	12	12	11	12
477-00009	11	12	10	12	11	12	11	12	10	10	11	11	8	8	7	8	8	7	8	8	12	12	12	11	12	12	10	11	10	12	11	11
479-00009	24	22	22	23	20	22	24	22	22	21	22	24	16	14	16	16	16	15	16	16	11	11	11	11	12	11	12	12	12	12	12	10
479-00700	12	12	12	11	12	12	11	12	12	12	11	12	7	7	7	8	8	8	8	8	12	12	12	11	12	11	12	12	12	12	11	12
571-00009	18	17	17	17	17	15	16	18	18	16	18	18	18	17	17	18	18	17	18	18	17	17	15	18	17	15	18	18	17	17	17	18
571-00780	18	18	18	17	16	16	18	18	18	17	18	18	18	18	18	17	18	15	17	18	18	18	17	18	18	16	18	16	18	15	18	17
571-16000	17	18	18	18	16	18	18	18	16	18	18	18	17	18	18	17	18	18	17	18	18	18	17	18	18	18	18	18	18	18	18	16
573-00009	18	18	16	18	18	16	18	18	16	18	18	18	18	18	18	18	18	18	18	18	18	18	18	18	18	18	18	18	18	18	17	18
573-00780	29	29	30	30	30	30	30	30	28	30	30	29	26	26	26	26	26	26	26	26	18	18	18	18	18	18	18	18	18	18	18	18
573-16000	18	18	17	18	18	17	18	18	16	18	16	18	18	18	18	18	18	18	18	18	18	18	18	18	18	18	18	18	18	18	17	18
575-00009	18	18	17	18	18	18	17	18	18	18	17	18	17	18	14	18	18	18	18	18	18	18	17	18	18	18	15	17	18	18	17	18
575-00080	18	18	16	18	18	16	18	17	18	17	16	18	18	18	16	18	18	18	18	18	18	18	17	18	18	18	17	18	18	18	17	18
575-16000	18	18	17	18	18	18	18	18	18	18	18	18	18	18	18	18	18	18	18	18	18	18	17	18	18	14	16	18	18	18	18	18
577-00009	18	17	18	16	18	16	18	16	16	17	17	18	18	18	18	18	17	18	18	18	18	18	18	18	17	18	18	17	18	18	18	18
577-00080	18	16	17	18	18	17	18	18	16	18	18	18	18	18	18	18	18	16	18	18	18	18	18	18	18	17	18	15	18	18	18	17
577-00700	18	17	16	17	17	16	17	18	18	18	18	18	18	17	16	18	18	18	17	18	18	17	17	17	18	13	17	18	18	17	17	18
577-16000	18	18	18	18	18	18	18	18	17	17	18	18	18	18	18	18	18	18	17	18	18	18	18	18	17	18	15	18	18	18	18	18
579-00009	18	18	18	18	18	16	18	18	16	17	16	18	18	18	18	18	18	18	18	18	18	18	18	18	18	18	18	18	18	18	18	18
579-00080	18	18	18	18	18	17	17	18	18	18	18	18	18	18	18	18	18	18	18	18	18	18	18	18	18	18	18	18	18	18	18	18
579-00700	18	18	18	18	17	17	18	18	18	18	15	18	17	18	18	18	18	18	16	18	18	18	17	18	18	18	18	18	18	18	18	17
579-06000	17	18	18	18	18	18	18	18	16	18	18	18	18	18	18	18	18	18	18	18	18	18	18	17	17	18	16	18	18	18	17	18
579-10000	17	18	18	18	18	17	18	18	18	18	18	18	18	18	18	18	16	18	18	18	18	18	17	18	18	18	15	18	18	18	17	18
581-00009	18	18	18	18	18	18	17	18	18	18	17	18	18	18	18	17	18	18	18	18	18	18	18	17	18	17	18	18	18	18	18	18
581-00080	18	17	17	18	18	17	18	17	18	18	18	18	18	18	18	18	18	18	18	17	18	18	18	16	18	18	18	18	18	18	18	18
581-00700	18	16	18	18	18	16	18	18	17	18	18	18	18	18	18	18	16	18	17	18	18	18	18	18	18	18	18	18	18	18	18	18
581-06000	18	16	18	18	18	18	18	18	18	17	17	18	18	18	18	18	18	18	18	18	18	18	18	18	18	18	18	17	18	18	18	18
581-10000	30	30	30	30	25	30	30	29	30	30	28	30	26	25	26	25	26	26	26	26	18	18	18	17	18	18	18	17	18	18	18	17
583-00009	18	18	18	18	18	17	18	18	17	18	18	18	18	18	18	18	18	18	18	18	18	18	18	18	17	18	18	18	18	18	18	18
583-00080	18	18	17	18	18	17	18	18	18	18	18	17	18	18	18	18	18	18	18	18	18	18	17	18	18	18	18	17	18	18	17	18
583-00700	18	16	18	16	18	18	18	18	17	17	17	18	18	18	18	16	18	18	18	17	18	18	17	18	18	18	18	17	18	18	17	17
583-06000	27	29	30	27	29	29	29	27	29	30	29	28	26	26	25	23	23	24	26	24	17	17	17	17	16	18	16	15	17	16	16	15
583-10000	18	18	18	17	18	18	18	18	18	18	18	18	17	18	18	16	18	18	18	18	18	18	17	18	18	18	18	16	16	18	18	15
585-00009	18	17	18	18	18	18	18	17	18	17	17	18	18	18	15	18	18	18	18	18	18	18	18	17	18	18	16	18	17	18	18	18
585-00080	30	30	30	30	30	30	30	30	28	30	29	30	26	25	26	26	26	26	26	23	18	17	18	18	17	17	18	18	17	18	18	17
585-00700	18	18	18	18	18	18	18	18	16	18	18	18	17	18	18	18	18	18	18	18	18	18	18	17	18	15	18	17	18	18	18	18
585-16000	18	18	18	18	18	18	17	18	18	18	17	18	18	18	18	16	18	18	18	18	18	18	16	18	17	18	16	17	18	18	18	17
587-00009	17	18	18	18	18	16	18	18	18	18	17	18	18	18	17	18	18	18	17	18	18	18	18	17	18	18	18	18	18	18	18	17
587-00080	18	16	18	18	17	17	18	18	18	17	18	18	18	18	15	18	18	18	18	18	18	18	18	18	18	18	15	18	18	18	18	18
587-00700	18	18	18	18	18	17	18	18	18	18	16	18	17	18	18	18	18	18	18	18	18	18	18	18	18	18	18	18	18	18	18	18
587-16000	18	18	16	18	18	18	17	17	18	18	16	18	18	16	18	18	18	18	18	18	18	18	18	18	18	18	18	18	17	18	17	18
589-00009	18	18	18	18	18	16	18	18	18	18	17	18	17	18	18	15	18	18	18	18	18	18	18	18	16	18	18	16	18	18	18	18
589-00080	18	18	17	18	18	17	18	18	18	18	16	18	18	18	18	18	18	18	18	18	18	18	18	18	17	18	18	18	18	18	17	18
589-00700	18	18	17	18	18	17	17	18	16	18	18	18	15	18	18	16	18	18	18	18	18	18	18	18	18	18	18	17	18	18	16	17
589-16000	18	18	16	18	16	18	18	18	16	18	18	18	18	18	18	17	18	18	18	18	18	18	17	18	18	18	17	18	17	18	18	18
591-00009
591-00080	18	18	18	18	16	17	18	17	17	18	17	18	18	18	18	16	18	18	18	18	18	18	17	18	18	18	18	18	17	18	18	17
591-00700	18	17	18	18	18	18	18	18	16	18	18	18	18	18	18	18	18	18	18	18	18	18	18	18	18	18	18	18	18	18	17	17
591-16000	18	18	18	17	18	18	17	18	18	18	17	18	17	18	18	16	18	18	18	18	18	18	16	17	17	18	18	18	18	18	18	17
593-00009	18	18	18	18	17	18	18	18	18	18	18	18	18	18	18	18	18	18	18	18	18	18	17	18	18	18	18	16	17	18	18	18
593-00080	18	18	17	18	18	18	18	18	16	18	18	18	18	18	18	18	18	18	18	18	18	18	18	17	18	18	15	18	18	18	17	17
593-00700	18	18	17	18	18	17	18	18	17	17	17	18	18	18	18	18	18	18	18	18	18	18	18	18	18	18	18	18	18	18	17	18
593-06000	17	18	18	18	18	17	18	17	18	18	17	18	18	18	18	18	18	18	17	18	18	18	18	17	18	18	18	18	18	18	18	18
593-10000	30	30	30	30	30	30	30	29	29	28	30	30	26	26	26	26	26	26	26	26	18	18	17	18	16	17	18	18	18	18	18	17
595-00009	18	18	16	18	18	16	18	17	17	18	16	18	16	17	15	18	18	18	18	18	18	18	18	18	17	18	15	16	18	18	17	18
595-00080	18	18	17	18	18	18	18	18	17	18	18	18	18	18	18	18	18	17	18	18	18	18	18	18	18	17	18	18	18	17	18	18
595-00700	18	17	15	18	18	18	18	16	18	18	16	18	18	18	18	18	18	18	18	18	18	18	16	18	18	18	18	18	18	18	17	18
595-06000	17	18	18	18	18	17	18	18	16	18	18	18	18	18	18	18	16	18	18	17	18	18	18	17	16	18	18	18	18	18	17	18
595-10000	30	30	29	30	30	29	30	26	26	30	30	30	26	26	26	26	26	26	26	26	18	18	18	18	16	18	15	18	18	18	18	17
597-00009	18	18	18	18	18	17	18	18	16	17	18	18	18	18	18	18	18	18	18	18	18	17	18	18	18	18	15	18	18	18	18	17
597-06000	18	18	18	18	17	15	17	18	18	18	18	18	18	18	18	18	18	18	18	17	18	18	18	18	18	18	18	18	18	18	17	18
597-10000	18	18	18	18	18	18	18	17	16	18	18	18	18	18	18	18	18	18	18	18	18	18	18	18	18	18	18	18	18	18	18	18
599-00009	18	18	17	18	18	18	18	18	18	18	18	18	18	18	17	18	16	18	18	18	18	18	18	18	18	18	18	17	18	18	18	18
599-16780	18	18	18	18	16	18	18	18	18	18	18	18	17	18	16	16	18	18	18	18	18	18	18	18	18	18	16	17	18	18	18	17
AAV9_1	190	196	196	188	193	195	196	196	193	197	192	195	128	130	131	132	132	131	132	131
AAV9_2	198	188	194	183	198	170	191	195	190	198	195	195	162	161	158	160	161	162	158	160
AAV9_3																					88	85	86	88	90	90	90	89	89	88	86	88
AAV9_4																					89	90	90	88	89	88	90	86	89	89	87	89
AAV9_5																																	87	89	90	90
AAV9_6																																	87	88	88	90
AAV9_7																																	83	90	90	89
AA356																																	12	12	12	12
AA358																																	11	11	11	12
AA360																																	11	11	12	12
AA362																																	11	12	12	12
AA364
AA366
AA368
AA370
AA372
AA374
AA376
AA378
AA380																																	11	12	11	11
AA382																																	12	12	12	12
AA384																																	11	12	12	12
AA386																																	12	12	12	12
AA388																																	12	12	11	12
AA390																																	11	12	12	12
AA392																																	10	12	11	12
AA394
AA396
AA398
AA400
AA402
AA404
AA406																																	12	12	12	12
AA408																																	11	12	12	12
AA410																																	12	11	12	12
AA412																																	11	12	12	12
AA414																																	11	10	12	12
AA416
AA418																																	11	12	12	12
AA420																																	11	11	12	12
AA422
AA424																																	12	12	12	12
AA426																																	6	6	6	6
AA428																																	11	12	12	12
AA430																																	12	11	11	12
AA432
AA434
AA436
AA438
AA440																																	12	12	12	12
AA442
AA444
AA446																																	12	12	12	12
AA448																																	12	12	12	12
AA450																																	11	12	12	12
AA452																																	12	12	12	12
AA454																																	12	12	12	12
AA456																																	12	12	12	12
AA458																																	12	12	12	12
AA460																																	12	12	12	12
AA462
AA464																																	11	12	12	12
AA466																																	11	10	12	12
AA468																																	11	12	12	12
AA470																																	12	11	12	12
AA472																																	11	10	12	12
AA474																																	12	12	11	12
AA476
AA478
AA480
AA482																																	12	12	11	12
AA484																																	11	12	12	12
AA486																																	12	11	11	12
AA488																																	11	11	12	12
AA490																																	11	12	12	12
AA492																																	11	12	12	12
AA494																																	12	12	12	12
AA496																																	12	12	12	12
AA498																																	12	12	11	12
AA500																																	12	12	11	12
AA502																																	11	11	12	12
AA504																																	11	10	12	11
AA506																																	12	12	12	12
AA508																																	11	12	12	12
AA510																																	12	12	11	12
AA512																																	11	12	12	11
AA514																																	12	11	11	12
AA516																																	12	12	12	12
AA518
AA520
AA522																																	12	12	12	11
AA524																																	12	12	12	12
AA526																																	11	12	12	11
AA528																																	12	12	11	12
AA530																																	12	12	12	12
AA532																																	12	12	12	12
AA534																																	12	12	12	12
AA536																																	12	12	12	12
AA538																																	11	12	12	12
AA540
AA542
AA544																																	11	12	12	12
AA546																																	12	12	12	12
AA548																																	11	12	12	12
AA550																																	11	12	12	12
AA552																																	12	12	12	12
AA554																																	12	12	12	12
AA556																																	12	11	12	12
AA558
AA560																																	11	12	12	12
AA562																																	12	12	12	12
AA564																																	12	11	11	12
AA566																																	12	12	12	12
AA568
AA570
AA572																																	12	12	12	12
AA574																																	12	12	12	12
AA576																																	12	12	12	12
AA578																																	12	12	12	11
AA580																																	12	12	12	11
AA582																																	12	11	12	12
AA584																																	11	12	11	10
AA586																																	11	12	12	12
AA588																																	11	12	12	12
AA590																																	12	11	12	12
AA592																																	12	12	12	12
AA594																																	12	12	12	12
AA596																																	12	12	12	11
AA598																																	12	12	12	12
AA600																																	11	12	12	12
AA602
AA604																																	11	12	12	12
AA606
AA608
AA610
AA612
AA614
AA616																																	12	12	11	12
AA618
AA620																																	12	12	12	12
AA622
AA624																																	11	10	12	12
AA626																																	11	12	12	12
AA628																																	12	12	12	12
AA630																																	11	12	12	12
AA632																																	10	12	12	12
AA634
AA636
AA638
AA640																																	12	12	12	12
AA642																																	12	12	12	10
AA644
AA646
AA648
AA650
AA652
AA654
AA656																																	12	11	12	11
AA658																																	11	12	10	11
AA660																																	10	12	11	12
AA662																																	11	11	11	11
AA664																																	11	12	10	12
AA666																																	12	12	12	12
AA668																																	12	12	12	12
AA670
AA672
AA674
AA676
AA678
AA680
AA682
AA684
AA686
AA688																																	11	11	11	11
AA690
AA692
AA694
AA696
AA698																																	12	12	12	12
AA700
AA702																																	12	12	12	12
AA704																																	11	12	11	12
AA706																																	12	12	12	11
AA708																																	12	11	12	11
AA710																																	12	12	12	12
AA712
AA714
AA716
AA718
AA720
AA722																																	11	11	12	12
AA724																																	12	11	12	11
AA726
AA728																																	11	11	12	12
AA730
AA732
AA734																																	12	12	12	12
AA736																																	12	12	11	11

## Sheet: R585Emt_mean
	Brain	Heart	Lung	Liver	Kidney	Spleen	Intestine	Pancreas	Testis	Muscle	Fat	Skin	T1	T2	T3	T4	T5	T6	T7	T8	Pro5Binding	Lec2Binding	Pro5Tx	Lex2Tx	AAV9NTAb_T1	AAV9NTAb_T2	AAV9NTAb_T3	AAV9NTAb_T4	AAV1NTAb_T1	AAV1NTAb_T2	AAV1NTAb_T3	AAV1NTAb_T4	AAV9NTAb_AAV9mt_T1	AAV9NTAb_AAV9mt_T2	AAV9NTAb_AAV9mt_T3	AAV9NTAb_AAV9mt_T4
AAV2R585E_reference_no_1	1	1	1	1	1	1	1	1	1	1	1	1	1	1	1	1	1	1	1	1
AAV2R585E_reference_no_2	1	1	1	1	1	1	1	1	1	1	1	1	1	1	1	1	1	1	1	1
AAV2R585E_reference_no_3																					1	1	1	1	1	1	1	1	1	1	1	1
AAV2R585E_reference_no_4																					1	1	1	1	1	1	1	1	1	1	1	1
AAV2R585E_reference_no_5																																	1	1	1	1
AAV2R585E_reference_no_6																																	1	1	1	1
AAV2R585E_reference_no_7																																	1	1	1	1
441-00700	0.631826	0.884877	0.916128	1.2751	0.845295	1.29663	1.12619	1.07028	1.14666	0.838143	1.29041	1.08641	0.894738	0.855812	0.772943	0.821819	0.771065	0.672241	0.896228	0.516853	0.887314	0.137786	0.922142	0.98619	0.993123	0.836154	0.815772	0.811056	0.800383	0.667451	0.782688	0.89088
441-16000	0.288354	0.550239	0.637029	0.876316	0.594551	1.17366	0.770313	0.987878	0.953857	0.717831	0.864793	0.729939	0.582217	0.582806	0.59965	0.678285	0.932223	0.578775	0.595766	0.266167	0.782488	0.136229	0.734196	0.78784	0.861867	0.557675	0.615363	0.727936	0.534196	0.650072	0.802223	0.813413
443-00009	0.552231	0.627708	0.83772	0.787504	0.862589	0.865154	0.286902	0.474492	1.00404	0.65803	0.913814	0.733942	0.706086	1.11878	1.19971	1.15661	1.04159	1.04708	1.3238	1.24334	0.806311	0.102856	0.8881	0.84672	0.836298	1.12767	1.32749	1.07337	1.35011	0.942036	1.01585	1.13888
445-00009	0.301508	0.594354	0.57671	0.425961	0.6558	1.28225	0.567204	0.464937	0.725681	0.71732	0.568412	0.646605	0.557058	0.720432	0.808326	0.898968	0.409721	0.700599	0.825038	0.37618	0.908921	0.124529	0.772125	0.780477	0.772169	0.773887	0.889873	1.13196	0.726931	0.583057	0.791758	0.927496
445-00080	0.25807	0.596834	0.667996	0.498362	0.549365	0.887759	0.0753179	0.907092	0.677113	0.60325	0.772122	0.740012	0.98171	0.703618	0.787766	1.15788	1.15869	0.666649	0.91391	0.78196	0.659761	0.131273	1.12128	1.15623	0.999429	0.70217	0.852695	1.31448	0.830138	0.582591	0.995217	1.07167
445-00700	0.619741	0.783686	0.504531	0.765426	1.0649	1.15004	0.306488	0.752517	1.0351	0.835636	0.867535	0.979119	0.75213	1.49871	0.718638	0.782179	0.73274	1.57753	0.660545	0.751261	1.0412	0.159032	1.01935	1.14066	0.909583	1.75121	0.736567	0.837728	0.635725	0.961981	1.11992	0.829337
445-16000	0.307039	0.511582	0.414634	0.434019	0.412018	1.88175	0.82765	0.96164	0.512808	0.603763	0.370874	0.288006	0.608505	0.688765	0.764212	0.973931	1.61714	0.541352	0.678989	0.216259	0.726274	0.114462	0.875839	0.68331	1.07248	0.619992	0.768651	0.990729	0.758666	0.844094	0.901326	0.940587
447-00009	0.295426	0.401991	0.240692	0.139702	0.429534	0.706595	0.288304	0.20989	0.451225	0.520997	0.148556	0.0845888	0.688047	1.39398	0.932817	0.933144	0.668826	1.29676	0.454248	0.145648	0.966082	0.139598	0.657642	0.663319	0.856305	1.48693	0.91386	0.942661	0.744287	1.01228	1.29231	0.851274
447-00080	0.282725	0.566681	0.563223	0.369897	0.589933	0.819638	0.373764	0.721732	0.508011	0.5886	0.63991	0.46835	0.568275	1.08507	0.782391	1.41613	0.512888	0.913549	0.911787	2.13012	0.83722	0.0798765	0.849417	0.944139	0.87527	1.0671	0.856984	1.57167	0.754145	0.820247	0.812362	1.51148
447-00700	0.240366	0.7612	0.448301	0.827832	0.479152	1.0783	0.8353	0.747391	0.731018	0.720022	0.868385	0.518775	0.553715	0.751751	1.37871	0.820549	0.665076	0.556581	1.37097	0.742835	0.797365	0.118257	0.913164	0.886747	0.95104	0.706841	1.40333	0.811865	0.800881	0.670301	0.663778	0.82813
447-16000	0.14941	0.713759	1.16383	0.853203	0.276963	1.09115	0.247552	0.826997	0.524803	0.736654	0.961356	0.746869	0.712236	0.668349	0.812401	0.73561	1.17159	0.579634	1.00742	0.384499	0.649731	0.0924063	0.715529	0.690825	1.03267	0.637584	0.983721	0.685364	1.03864	0.860656	0.799682	0.681593
449-00009	0.343682	0.540716	0.390166	0.162043	0.985726	1.26128	0.35655	0.697275	0.462999	0.709687	0.459615	0.456357	0.704398	0.760307	0.53667	0.602745	0.969591	0.611059	0.55082	0.14399	0.848574	0.134025	0.846455	0.744411	0.986143	0.74259	0.555228	0.53867	0.512569	0.58875	0.5845	0.68186
449-00700	0.166552	0.620722	0.634804	0.642283	0.577189	1.09972	0.682708	0.426185	0.789623	0.733583	0.79609	0.861606	0.486255	1.39115	0.732688	0.860643	0.290913	1.11768	0.682238	0.879891	0.841384	0.146898	0.759402	0.701494	0.647343	1.22835	0.77063	0.736663	0.604788	0.433143	0.454808	0.585089
449-16000	0.422886	0.757785	0.594438	1.03933	0.580385	0.675852	1.63129	0.359026	0.999715	1.09723	2.32603	1.55651	0.876775	0.660102	0.590223	0.696487	0.446876	0.539854	0.6392	1.26152	0.716416	0.179401	1.25868	0.784255	0.781616	0.761198	0.646509	0.653343	0.50089	0.355418	0.590376	0.537218
451-00009	0.315748	0.472323	0.513524	0.434936	0.387351	1.45212	0.295708	0.611817	0.544595	0.496996	0.528913	0.340937	0.834347	0.728559	0.89761	1.00376	1.58894	0.807622	0.927019	0.702941	0.862923	0.118534	0.979665	1.06954	0.875391	0.275563	0.111558	0.0585545	0.949411	0.646775	0.645794	0.857959
451-00080	0.239169	0.485295	0.337405	0.472751	0.358689	0.433911	0.470856	0.479455	0.567156	0.800371	0.514494	0.363925	0.933847	0.824905	0.748408	0.787845	0.818411	0.917597	0.631821	1.31137	1.18921	0.11919	0.741649	0.892409	0.908718	0.996239	0.803008	0.862527	0.744992	0.951947	0.858987	0.816004
451-00700	0.178489	0.536737	0.496252	0.193997	0.550543	0.870841	0.465964	0.23712	0.601339	0.496504	0.402552	0.262983	0.488172	0.791848	0.669762	0.927012	0.25732	0.531774	0.388645	0.463942	0.719412	0.139367	0.877767	0.600909	0.702298	0.80718	0.738616	1.06473	0.578527	0.501797	0.888889	0.986756
451-16000	0.292982	0.63766	0.505137	0.598685	0.291062	1.27586	0.715616	0.527995	0.624317	0.835883	0.618755	0.643033	0.712635	0.769907	1.53186	1.25706	1.06743	0.653509	1.14135	0.233274	0.713646	0.156752	0.868843	0.797376	1.21947	0.755289	1.46374	1.20403	1.12701	0.641911	0.174782	0.0592576
453-00009	0.105227	0.67322	0.450976	0.429022	0.613792	1.09291	0.165483	0.646959	0.675597	0.773236	0.49753	0.476044	0.714026	0.786072	0.934705	1.09582	1.29386	0.61067	1.08897	0.337698	0.862364	0.132854	0.865947	0.804196	1.11588	0.702504	0.650679	0.55923	0.93836	0.717513	0.723202	1.23364
453-00080	0.196162	0.691521	0.67903	0.842299	0.54944	0.968141	0.402076	0.640986	0.755097	0.64858	0.774073	0.713588	0.610322	0.645233	0.844767	1.00696	0.423409	0.578565	1.36719	0.337452	0.957885	0.145841	0.966758	0.663509	0.682265	0.629737	0.932076	0.982107	0.735501	0.570549	0.615935	0.905248
453-00700	0.743508	0.839731	0.495732	1.35013	0.744767	1.52198	0.955395	0.957017	1.18689	1.00184	0.973782	0.909846	0.683602	1.01491	0.582766	0.785782	0.518947	1.09883	0.614239	0.451089	1.11891	0.14443	0.942576	0.959329	0.646238	1.08302	0.660067	0.860923	0.579772	0.611518	0.584423	0.361387
453-16000	0.632386	1.02308	0.818955	1.29202	0.672569	1.83862	1.02704	1.12962	0.675488	1.00265	1.18792	0.708565	1.3154	0.490938	0.636085	0.696417	0.64776	0.386517	0.456906	0.475667	1.28227	0.114254	0.897597	0.832406	0.796773	0.519943	0.688598	0.687854	0.648438	0.432086	0.36937	0.150616
455-00009	0.231441	0.426272	0.400189	0.340657	0.393707	1.07023	0.646906	0.718227	0.455263	0.544376	0.40387	0.487991	1.0647	0.702554	0.673504	0.74334	0.840199	0.453654	0.185991	0.0649378	0.829257	0.165144	0.885696	0.764341	1.08211	0.770654	0.70196	0.734094	1.00386	0.884029	1.02576	0.926259
455-00080	0.265549	0.509507	0.664215	0.398839	1.04439	1.43855	0.779291	1.49196	0.657169	0.689304	0.527859	0.643481	0.729308	0.828709	0.809953	0.790273	1.49445	0.699259	0.874999	0.230041	0.92457	0.144842	0.816853	0.676135	0.851526	0.795362	0.811656	0.825498	0.788307	0.905234	0.939854	0.832122
455-00700	0.260739	0.543377	0.693491	0.318478	0.634712	1.71505	0.70349	0.414603	0.792598	0.952003	0.560486	0.689193	0.515959	0.652487	0.577851	0.802344	0.257962	0.592364	0.601762	0.286975	0.817552	0.145964	0.757084	0.530723	0.60161	0.690256	0.616961	0.793374	0.475031	0.299578	0.40517	0.431236
455-16000	0.574121	0.895676	0.86294	1.17315	0.678197	2.25904	0.635894	0.585047	0.857894	1.1555	1.09127	1.52081	0.873888	0.510659	0.804225	0.710024	0.456887	0.461984	0.717143	0.942291	1.07479	0.153151	0.944741	0.641211	0.732668	0.527321	0.894905	0.678096	0.572734	0.366689	0.376225	0.408001
457-00009	0.80824	0.767789	0.726161	1.20931	0.739365	1.28767	0.711125	0.953381	0.625532	0.646081	0.930961	0.793657	0.791919	0.72551	0.784873	1.21929	1.7465	0.591197	0.830069	0.684451	1.08338	0.130989	0.915232	0.877487	1.28912	0.478137	0.45026	0.594142	1.48477	0.945547	1.24647	1.20158
457-00080	0.506997	0.850487	0.813281	0.701397	1.67871	2.0231	1.8201	1.07711	0.950409	1.20643	0.993842	1.19044	0.86209	1.05372	0.96132	1.19768	1.19447	1.11349	1.04064	0.525648	1.07633	0.140706	1.07971	1.13549	0.97712	1.13919	0.977961	1.30626	1.13464	0.835771	0.798075	0.81781
457-00700	0.204367	0.573373	0.704596	0.5072	0.545929	2.40633	0.847057	0.824968	0.684242	0.897944	0.564975	0.596116	0.841523	0.732479	0.893206	0.891183	1.22346	1.00366	0.93518	0.18995	0.791703	0.1266	0.706312	0.735245	1.03009	0.914648	0.89063	0.939141	0.830747	0.498663	0.31538	0.392642
457-16000	0.657372	0.57029	0.648907	0.96236	0.301753	0.549583	0.73344	0.744513	0.602339	0.46744	0.539686	0.550582	0.78786	1.19753	0.868758	0.918434	1.53926	0.905765	0.775047	0.389008	0.783155	0.119246	0.64388	0.674991	0.980472	1.09179	0.915916	0.95687	1.27837	0.471315	0.19078	0.311705
459-00009	0.504448	0.536491	0.764573	1.27428	0.752501	1.38298	0.779526	1.42574	0.841354	0.718399	1.09972	0.823885	0.640436	0.960397	0.586629	0.601264	0.737072	0.909182	0.570293	0.182083	1.02576	0.159934	0.618698	0.826554	0.719844	0.678668	0.358342	0.25905	0.508894	0.936934	0.834975	0.714985
459-00080	0.415385	0.609809	0.481553	0.397237	1.1592	2.84416	0.680357	1.27317	0.529028	0.942649	0.622559	0.560874	0.835508	0.53525	0.657011	0.61083	0.960231	0.348999	0.183836	0.0736467	0.887559	0.136212	0.82407	0.808598	1.00956	0.536274	0.648177	0.543209	0.751438	0.627178	0.799559	0.748425
459-00700
459-16000	0.0129816	0.351026	0.248808	0.106648	4.11792	1.44417	0.165109	0.340667	0.263311	0.386827	0.128618	0.302881	0.492905	1.42435	0.973353	0.972532	1.19697	1.1559	0.894284	0.174445	0.732921	0.148619	0.356908	0.555541	1.18656	1.40086	0.929649	0.938288	0.880236	1.20618	0.773763	0.843317
461-00009	0.721827	0.974772	0.835843	2.97538	1.0051	2.26249	1.37692	1.46696	0.958773	0.888472	1.40322	1.20954	1.02316	0.513687	0.624568	0.769598	0.964101	0.456221	0.559567	0.172008	1.00937	0.173498	1.13186	0.919404	0.861755	0.498402	0.543387	0.662174	0.746196	0.72391	0.885252	1.19267
461-00080	0.756825	0.905911	0.559971	1.02683	1.30287	1.27473	0.494059	0.52622	1.04575	0.900442	0.888191	0.877567	0.717464	1.51489	0.89467	0.890668	1.2113	1.66953	0.888088	0.480458	1.30475	0.126265	0.591825	1.02208	1.25151	1.61707	0.912267	0.948746	0.849172	1.37043	1.33058	0.897689
461-00700
461-16000	1.21602	1.112	1.13028	10.6735	0.969148	1.34624	2.43138	1.22486	1.366	1.39493	5.75384	5.12121	1.0212	0.569287	0.46018	0.515275	0.697788	0.517377	0.47116	0.510751	0.906291	0.122205	0.53335	0.833798	0.796793	0.616163	0.498389	0.552721	0.486769	0.502693	0.605122	0.622977
463-00009	1.63621	1.44944	1.14696	8.18718	1.06382	0.802313	1.63349	1.40136	1.47069	0.791723	3.38585	3.9418	0.461491	1.11395	1.13273	0.99653	1.20989	1.20646	1.15566	1.07935	2.11665	0.197541	1.03146	1.59635	1.06533	1.21405	1.14685	1.07573	1.13298	1.29985	1.48829	1.04967
463-00080	1.71797	1.13553	1.24823	6.788	1.03132	0.668678	2.30077	0.910719	1.57416	0.850805	2.73067	2.82708	0.521114	1.08385	0.708983	0.890734	1.15278	1.09762	0.805431	0.956127	1.39764	0.174655	0.586418	1.13416	0.929748	1.16163	0.75426	0.950354	0.654025	1.18735	1.18345	0.925916
463-00700
463-16000	2.20235	1.25179	1.29597	16.8364	1.09397	0.689073	2.53533	3.21342	1.60098	1.26133	5.38273	5.54657	0.577775	0.600325	0.600673	0.522738	0.476359	0.545461	0.619662	1.63138	1.49921	0.220059	0.83026	1.48424	0.736304	0.739103	0.638091	0.526168	0.522355	0.480845	0.51945	0.502775
465-00009	1.94557	1.27945	1.60676	62.4004	1.21946	0.348176	2.56576	3.22889	1.42778	1.36984	7.51596	8.69652	0.739426	0.677601	0.585867	0.576843	0.723343	0.420865	0.360575	6.91571	1.9235	0.20439	4.24632	7.73847	0.884378	0.608413	0.576904	0.587895	0.733966	0.676678	0.737793	0.640177
465-00080	1.60656	1.11843	2.25212	44.0976	1.03047	0.328038	3.2896	2.73157	1.39879	1.13615	6.591	6.61059	0.520356	0.6023	0.655722	0.759639	0.452713	0.528209	0.53547	12.9524	1.71835	0.198666	2.21126	5.05342	0.757846	0.670528	0.659856	0.796836	0.616135	0.527437	1.22084	0.738572
465-00700	1.37397	1.3237	1.64075	68.3292	0.786342	0.287453	2.38018	4.36201	1.14578	1.47855	6.43158	5.50356	0.777635	0.664251	0.570261	0.531898	0.483678	0.626238	0.47657	5.06038	2.39174	0.266202	5.23014	8.84926	1.04418	0.55324	0.484714	0.450536	1.0681	0.633671	0.587895	0.602661
465-16000	1.92826	1.59934	2.1667	54.8727	1.07865	0.405221	2.57547	2.79761	1.43243	2.00497	6.86889	6.0968	0.715755	0.800659	0.781384	0.848809	0.635089	0.768296	0.515801	7.87796	2.08965	0.212637	3.36279	7.39157	0.760598	1.02081	0.741189	1.17137	0.707251	0.674175	0.859052	0.955479
467-00009	1.55659	1.2231	1.18358	30.6377	1.16982	0.46019	2.39923	2.43037	1.27339	0.935373	5.72635	5.61937	0.515163	0.857805	0.698941	0.766578	1.14476	1.06437	0.530496	5.38626	1.61511	0.215604	3.11354	6.6743	0.793752	0.898128	0.711199	0.726968	0.728285	0.814903	0.838639	0.799349
467-00080	1.55075	1.47274	1.16125	38.3042	1.12722	0.468636	2.58528	1.95592	1.56361	1.36725	7.95169	5.98623	0.892653	0.890489	0.568369	0.590741	0.611947	0.776497	0.442548	2.35109	1.4497	0.19915	2.05318	7.13407	0.73789	0.959455	0.574904	0.595314	0.521314	0.6415	0.549106	0.601049
467-00700	0.932866	0.806927	0.981996	3.20369	0.960817	0.928524	1.58567	1.26201	1.19313	0.92895	2.07114	1.95844	0.707276	0.6647	0.485992	0.456414	0.425332	0.737568	0.576861	0.167754	1.49981	0.156477	0.499331	0.91385	0.628542	0.805631	0.543504	0.429047	0.507392	0.503183	0.556299	0.373741
467-16000	1.14285	1.51088	1.58632	18.4428	0.917575	0.640849	3.41184	1.21091	1.20982	1.43601	4.2581	3.8105	0.731235	0.584461	0.610493	0.666045	0.605438	0.529566	0.613942	1.11121	2.27879	0.251618	1.52219	3.30821	1.20892	0.980437	0.698744	0.919728	0.592817	1.16234	0.718168	1.10174
469-00009	0.860853	0.907887	1.07073	26.2453	0.961976	0.531028	1.8219	2.20223	0.994893	0.691439	3.53055	4.13786	1.19034	0.630486	0.610198	0.853908	0.792892	0.616678	0.552794	2.65391	1.51508	1.42368	1.37222	10.1447	0.845708	0.705246	0.675131	0.938799	0.571104	0.742704	0.76813	0.765943
469-00080	0.914967	1.03206	1.66999	42.3127	0.964827	0.595233	5.53244	3.3848	1.42479	1.07637	7.00277	6.97822	0.731706	0.660021	0.565185	0.564724	0.794443	0.442559	0.470302	5.46762	1.91531	0.2362	1.86258	5.4075	0.862111	0.599271	0.582429	0.55429	0.683311	0.851533	1.17636	0.718799
469-00700	0.574837	0.694848	0.962014	5.00234	0.791813	0.834481	2.93959	1.51765	1.20351	0.941884	1.83801	2.51279	1.40502	0.55688	0.581495	0.568237	1.35413	0.397458	0.536052	0.349302	1.09609	0.20008	0.739155	1.29645	1.34184	0.575055	0.550074	0.580766	0.658026	0.679344	0.760231	0.859154
469-16000
471-00009	0.562501	0.622951	0.770782	0.288415	0.969463	1.04248	0.631877	0.583568	0.921888	0.573424	0.577679	0.844055	0.8038	1.26819	0.672692	0.757423	0.635766	2.1815	0.696487	0.304519	0.949834	0.123869	0.518807	0.684773	0.786294	1.34661	0.696068	0.8155	0.581268	0.941758	1.02127	0.852255
471-00080	0.122473	1.00779	1.7214	0.888289	1.44659	1.4595	0.860687	0.683476	1.34675	1.63473	1.67953	0.864543	0.903891	0.615906	0.376088	0.279742	0.206851	0.346536	0.392923	0.525877	0.837849	0.285835	0.864237	0.688797	0.564744	0.559576	0.409725	0.332831	0.370356	0.321721	0.38612	0.280565
471-00700	0.465824	0.56315	0.415484	0.350295	0.693271	0.771766	0.968551	0.566256	0.82664	0.62855	0.570114	0.59982	0.404494	0.808334	0.616117	0.540588	0.281558	0.700503	0.804338	0.176291	1.14799	0.172338	0.367448	0.498348	0.554842	0.86253	0.800624	0.539099	0.606556	0.449052	0.44624	0.374806
471-16000
473-00009
473-00780	0.348338	0.637257	0.463331	0.761636	0.717116	0.676791	0.660806	0.690402	0.493747	0.662592	0.606631	0.310753	0.587609	0.652998	0.629933	0.772744	1.10039	0.751172	0.637738	0.644904	0.750848	0.14713	0.751417	0.675011	0.809564	0.706492	0.642735	0.762469	0.560154	0.56931	0.725114	0.655069
473-16000
475-00009	0.0201415	0.445054	0.602048	0.756958	0.699127	0.631533	0.000732287	0.275444	0.337849	0.50784	0.731137	0.763981	1.06969	0.583688	0.707036	0.827442	1.10183	0.459046	0.739314	0.517257	0.802321	0.156569	0.938765	0.891274	0.403564	0.664132	0.691819	0.667506	0.891102	0.642237	0.792846	1.2223
475-16780	0.0441444	0.689647	0.279061	0.759464	0.674818	0.872312	0.148542	0.798263	0.692588	0.653161	1.20665	1.08139	0.672225	0.794702	0.811522	0.84091	0.843918	0.879258	0.830742	0.629924	1.03206	0.17008	0.841216	0.740752	0.996575	0.729102	0.825816	0.855407	0.780531	0.820163	0.757358	0.870729
477-00009	0.00328459	0.506895	0.00601783	0.281116	0.540217	0.520607	1e-07	0.216896	0.130404	0.0328365	0.319768	1e-07	0.401849	0.845064	0.674765	0.671827	0.649394	0.730561	0.771349	0.0551104	1.88939	0.248763	0.477324	0.333935	0.73846	1.00597	0.551368	0.773343	0.612144	1.00862	0.775914	0.598539
479-00009	0.679219	0.808334	0.728768	0.873675	1.03898	1.1795	1.19317	0.769375	0.858189	0.961401	0.804713	0.745622	0.90317	1.0102	0.916145	0.903844	0.770854	1.01275	0.904648	0.613116	1.12087	0.167715	1.20133	1.02544	0.940246	1.68821	0.830206	0.945738	0.773677	0.74066	0.909312	0.545896
479-00700	0.749605	0.695078	0.612901	0.936856	0.855328	0.920948	0.867295	0.765349	0.865349	0.788741	0.865992	0.924163	0.63091	0.756951	0.547456	0.700316	0.62099	1.33769	0.641916	0.657748	0.980788	0.156346	0.801693	1.01197	0.808307	0.860495	0.692811	0.688017	0.608679	0.694026	0.630978	0.665115
571-00009	1.26906	0.752151	0.542763	0.884501	0.806079	0.412233	0.860843	0.964232	0.912461	0.663989	0.847725	1.12213	0.975116	0.875589	0.785949	1.15357	0.916449	0.787415	0.926526	0.635721	0.659393	0.201283	0.265703	0.474279	0.870221	0.671024	0.730774	1.05877	0.778252	0.786981	0.985385	0.988931
571-00780	1.34073	0.823554	1.15126	1.87997	0.987264	0.653169	1.32874	0.757729	0.866785	0.729496	1.42822	1.06855	1.05885	0.911814	0.90971	1.08566	1.21729	0.797964	0.94217	0.794894	0.620255	0.190798	0.479149	0.525514	1.14507	0.835784	0.886061	1.05101	0.898582	0.829291	0.95987	1.01851
571-16000	0.550612	1.02168	0.68483	0.43714	0.765885	0.821747	0.692637	0.728142	0.680603	0.693573	0.828506	0.995195	0.977351	0.855053	0.84318	0.825924	0.915411	0.888632	0.94045	0.412485	0.531427	0.160867	0.265073	0.23138	0.891473	0.861628	0.833493	0.859323	0.813774	0.86552	0.845798	0.820913
573-00009	1.14122	0.853095	0.697558	1.16923	0.874537	0.716943	1.2202	0.752655	0.861415	0.738446	1.53306	1.0101	1.00265	0.875633	1.06807	0.845592	0.993179	0.976661	0.981283	0.72755	0.801103	0.208616	0.575055	0.451813	0.973345	0.869732	1.0038	0.855447	0.830836	0.981645	0.905325	0.93108
573-00780	0.923007	1.08384	1.09058	1.29659	0.7832	0.879658	1.14174	1.18703	0.826893	0.878791	1.28173	1.00102	0.921449	1.12615	0.900142	0.849448	0.887258	1.0305	0.98649	0.394757	0.507742	0.173884	0.356846	0.355351	0.923486	1.24585	0.939097	0.909635	1.14646	1.05505	0.911177	0.892806
573-16000	0.918232	0.85874	0.743599	0.579618	0.785234	0.64046	0.745109	1.32929	0.849769	0.676805	0.652927	0.84997	0.863035	0.846538	1.20098	0.860502	0.868594	0.803367	0.927685	0.464035	0.498234	0.233436	0.537663	0.280224	0.83055	0.78612	1.22607	0.838904	0.811863	0.891766	0.932521	0.858895
575-00009	0.951082	1.27582	0.636492	1.18028	0.805826	0.930697	0.826237	0.921522	0.85536	0.663735	1.19276	0.999819	0.938412	1.12057	0.751935	0.95708	0.902953	1.17924	0.958253	0.92358	0.661237	0.199236	0.320335	0.4411	0.890457	1.14561	0.737439	0.932503	1.02288	1.07225	0.822145	0.910775
575-00080	1.29293	1.07363	0.91881	1.53773	1.03305	0.744608	1.34465	0.55206	0.826473	0.696769	1.31585	1.37993	0.935607	0.963596	0.813924	0.945169	0.976788	1.07043	0.981285	0.681656	0.537368	0.176817	0.320557	0.404829	0.924745	1.08805	0.852386	0.954968	0.940311	0.991749	0.87762	0.946499
575-16000	0.77825	1.28067	0.61832	0.626312	0.844692	0.929971	1.00613	1.50274	0.785701	0.642772	0.681872	1.07516	0.9268	1.18593	0.820573	0.837063	0.853835	1.05379	1.06717	0.699741	0.583539	0.179055	0.411519	0.301019	0.878715	1.31168	0.763656	0.84366	1.1239	0.953029	0.834314	0.844667
577-00009	1.3838	1.11595	1.13083	1.84144	0.880715	0.747309	1.18725	0.638035	0.946814	0.728871	1.36726	1.41406	0.967296	0.986246	0.926799	0.942911	0.92066	1.01677	0.97659	1.80483	0.653463	0.183474	0.917312	0.599374	0.918853	1.12015	0.947543	0.951751	0.922604	0.930788	0.932165	0.889358
577-00080	0.834022	0.529769	0.998279	1.36398	0.561441	0.456191	0.925921	0.885101	0.714179	0.52029	0.884095	0.752251	0.88555	0.824223	1.1196	0.991697	0.956459	0.757222	0.91632	0.327048	0.530148	0.204487	0.621124	0.691448	0.937317	0.773041	1.04655	0.847664	0.823071	0.932965	1.00557	0.921666
577-00700	1.26284	0.798714	0.94341	0.889802	0.973802	0.461762	1.23768	1.18913	0.968736	0.873678	1.15013	1.45078	1.00649	0.757841	1.01161	0.930717	0.957969	0.862399	0.983637	0.373812	0.670935	0.194526	0.466335	0.316261	0.914038	0.748328	0.975404	0.950692	0.812552	0.853687	0.91039	1.04721
577-16000	1.23156	1.01946	0.981151	1.96224	0.752265	0.836257	1.13162	1.3272	0.861955	0.657654	2.06252	1.09408	0.969995	0.921978	0.802792	0.957	0.913823	0.806671	0.835615	1.12557	0.684377	0.246895	0.511355	0.470123	0.924452	0.901932	0.756838	1.02334	0.895655	0.796185	0.866067	0.934504
579-00009	1.0316	0.824797	0.805526	0.567342	0.951424	0.572533	0.907571	0.974647	0.746435	0.634707	0.688228	1.03768	1.04761	1.00164	0.984672	0.925334	1.01525	1.09087	0.968301	0.679047	0.557532	0.23362	0.476306	0.41448	1.04082	0.947374	0.895822	0.990163	0.974011	1.08126	0.890667	0.922518
579-00080	0.925264	0.771191	0.563592	0.810246	0.659665	0.51607	1.15345	0.762923	0.519106	0.55026	1.39249	1.22482	0.903317	1.07782	0.721818	0.87282	0.798258	1.03645	0.948143	0.735604	0.611295	0.218934	0.377635	0.404557	0.814624	1.1259	0.709613	0.937477	1.0015	0.882391	0.835955	0.850762
579-00700	1.01512	0.847765	0.590424	0.88833	1.04897	0.942121	1.13822	0.688751	0.842275	0.713508	0.735931	1.1266	1.0255	0.917289	0.90845	1.17397	0.971849	0.973744	0.884497	0.652807	0.582668	0.232989	0.41497	0.421545	1.0019	0.904343	0.83575	1.16496	0.837222	0.919894	0.939059	1.01344
579-06000	0.979797	1.06363	0.780061	0.78352	0.856443	0.782497	1.17515	0.949676	0.606131	0.713933	0.849341	1.00424	0.950005	1.00936	0.836406	0.892149	0.898364	0.941915	0.950971	0.940706	0.593596	0.167915	0.343611	0.350112	0.939775	0.994044	0.751648	0.907762	0.948579	0.871712	0.861456	0.910236
579-10000	0.643397	1.06955	0.576737	0.592569	0.898847	0.721832	0.830235	0.913461	0.727477	0.663346	0.557565	0.951721	0.86743	0.981471	0.833411	0.789999	0.85281	0.904932	0.882206	0.7098	0.528863	0.246986	0.316164	0.336251	0.859274	1.03744	0.704723	0.820582	0.94477	0.897357	0.752926	0.824746
581-00009	1.96	1.13236	1.17213	6.62224	0.634916	0.68581	1.26032	0.569318	1.78269	0.645231	3.81513	1.6136	0.828373	0.677226	0.904486	0.825066	0.790568	0.638917	0.660933	4.36628	0.696036	0.174984	1.16485	1.19642	0.84303	0.676059	0.861675	0.847809	0.613579	0.657237	0.694374	0.547575
581-00080	1.68397	0.817863	0.989533	24.32	0.231734	0.544868	0.953544	0.204499	0.698559	0.630923	5.68362	1.5852	0.867847	0.794015	0.800338	0.750996	0.686833	0.733325	0.4115	2.65686	2.13089	0.23833	7.38381	5.00135	0.812368	0.995056	0.782081	0.749283	0.895765	0.808943	0.736369	0.698867
581-00700	1.66442	1.29799	0.925831	9.60967	0.372503	0.630488	1.2376	0.507164	1.31979	0.682815	4.47661	1.48054	0.953947	0.891727	0.941595	0.82269	0.824905	0.854298	0.607203	2.69175	0.697175	0.16173	1.77255	1.15494	0.91464	1.0324	0.866626	0.831254	0.923345	0.946032	0.811407	0.817961
581-06000	2.04033	1.16415	0.683903	12.2065	0.410288	1.40237	1.57615	0.511636	1.02986	0.680759	5.0199	1.75763	0.995664	0.844907	0.735534	0.820157	1.0203	0.699639	0.576328	4.3042	0.766579	0.174967	1.51549	1.39295	1.00878	0.887845	0.749059	0.827835	0.793814	0.669731	0.667469	0.708999
581-10000	1.75942	1.98586	0.874715	8.41396	0.552266	1.27789	1.59261	0.787565	1.28939	1.12314	3.30803	2.39795	1.01931	1.0694	0.874568	0.966121	0.906228	1.02348	0.759507	3.05179	0.705165	0.163843	1.64853	1.20707	0.940675	1.12745	0.769894	0.927191	1.0664	1.03618	0.792524	0.757064
583-00009	1.02876	0.591929	1.15132	0.762185	1.23795	0.741955	1.08984	0.605586	1.59771	0.74784	1.06743	0.912259	0.776176	0.565948	1.03522	0.740007	0.901628	0.68688	0.835873	0.599832	0.49103	0.179933	0.528352	0.382369	0.831578	0.562369	0.942829	0.628554	0.580939	0.668632	0.700844	0.613807
583-00080	0.929805	0.953782	0.821075	0.778919	0.910496	0.641251	1.08155	1.07743	0.617387	0.626817	1.10669	1.03281	0.850591	0.958005	0.897597	0.822671	0.842397	0.854601	0.988219	0.737362	0.570855	0.202022	0.341797	0.393626	0.857314	0.977338	0.993536	0.829613	0.904574	0.816548	0.748446	0.734311
583-00700	0.879763	0.792824	0.81268	0.671762	1.23005	0.690548	0.910911	0.451345	0.677996	0.583828	0.598274	1.04294	0.950836	0.832413	0.864436	0.873294	0.982413	0.882413	0.935482	0.783108	0.52865	0.236812	0.445168	0.475939	1.04157	1.03077	0.906474	0.979549	0.809414	0.773997	0.766889	0.785272
583-06000	0.962945	0.956671	0.92389	0.785465	1.38404	1.04118	1.0083	0.666306	1.10607	0.951794	0.927501	1.09675	0.986689	1.03482	1.17762	0.910484	0.956634	0.911684	1.09142	1.06528	0.642836	0.216503	0.746273	0.368254	0.79536	0.862047	1.02262	0.800465	0.67039	0.769445	0.818192	0.652315
583-10000	1.04861	0.990114	0.603396	0.644696	0.949531	0.810306	0.894616	0.646582	0.601247	0.631999	0.790723	1.0406	0.887316	0.958978	0.729303	0.885296	0.853961	0.988418	0.90557	0.903686	0.562274	0.220011	0.396573	0.376698	0.880862	0.934211	0.719677	0.863438	0.756003	0.799612	0.684391	0.56397
585-00009	1.13377	1.08688	0.68523	0.828035	1.09095	0.869709	1.22334	1.11968	0.734031	0.717839	0.721078	1.30626	0.938313	1.08595	0.738065	0.987333	0.870496	0.943765	0.965959	0.856988	0.586806	0.180892	0.441919	0.405133	0.913644	1.05971	0.822769	1.04808	0.82192	0.844086	0.848934	0.760039
585-00080	0.560636	0.817215	0.39059	0.356658	1.06584	0.714779	0.600899	1.07339	0.43916	0.670033	0.363605	0.789365	0.815179	0.909859	0.764318	0.6982	0.76036	0.852813	0.906615	0.440749	0.595364	0.165487	0.367865	0.219408	0.762592	1.00022	0.743529	0.698563	0.753126	0.763733	0.623591	0.617009
585-00700	0.482152	0.659229	0.431025	0.26513	1.11155	1.14549	0.550608	1.18178	0.689691	0.716098	0.287367	0.859041	0.881363	1.0002	0.899344	0.922926	0.904895	0.979989	0.976058	0.541641	0.569567	0.215377	0.425352	0.349268	0.935266	0.704239	0.94574	0.930782	0.953308	0.890334	0.864082	0.8342
585-16000	0.269134	0.575264	0.304906	0.179181	0.902791	0.778417	0.389329	1.60656	0.306685	0.658079	0.296048	0.621967	0.827232	0.941195	0.733442	0.839138	0.821612	0.84315	0.933439	0.395883	0.515949	0.190775	0.303066	0.367475	0.833641	0.889731	0.726171	0.858932	0.826758	0.720368	0.630631	0.467126
587-00009	0.494058	0.674048	0.374534	0.298891	0.757686	0.735547	0.600497	1.06035	0.460728	0.652549	0.408627	0.692973	0.981057	1.01598	0.818393	1.28543	0.976031	1.07231	0.887402	0.375754	0.621281	0.258491	0.312562	0.444869	0.971086	0.965187	0.765835	1.02134	1.00886	1.06288	1.16671	1.04858
587-00080	0.299587	0.619239	0.317581	0.200975	0.895062	0.934572	0.35445	0.611485	0.416822	0.503944	0.223484	0.542983	0.884227	0.970743	0.731593	0.83294	0.946775	1.07015	0.954658	0.315119	0.487785	0.187061	0.377166	0.279464	0.923943	1.06684	0.756846	0.877212	0.917466	0.900501	0.791503	0.802687
587-00700	0.329185	0.617643	0.323039	0.161224	0.847248	0.656585	0.467694	0.646008	0.308742	0.519035	0.167991	0.515782	1.016	1.05122	0.806312	0.842736	1.09244	1.15335	1.09594	0.508944	0.4613	0.167815	0.273953	0.213949	1.05101	1.07089	0.786631	0.913733	0.985836	0.973563	0.841076	0.992072
587-16000	0.301481	0.608502	0.246097	0.176564	0.604912	0.621009	0.30324	0.952297	0.227246	0.505425	0.104799	0.55053	1.04993	1.16544	0.831977	0.966834	0.932645	1.15217	1.12063	0.258446	0.567508	0.211301	0.293282	0.363805	1.03251	1.30684	0.850779	1.0464	1.02373	1.07503	0.866283	0.991977
589-00009	0.453536	1.57145	0.913484	0.399248	1.80102	1.23633	0.74205	1.17289	2.43822	0.927372	0.416977	0.955517	1.00764	0.993903	1.3488	0.88684	1.12098	1.01206	1.09238	0.28303	0.770822	0.213092	0.341679	0.316931	0.913513	0.856929	1.22757	0.830442	0.863939	1.09355	1.03284	0.961373
589-00080	0.222527	1.36891	0.52437	0.242599	0.893184	0.91847	0.549454	0.894663	0.545468	0.617309	0.211795	0.649397	0.995344	1.04036	1.10063	0.988707	0.978275	1.03481	1.03092	0.470085	0.503466	0.122871	0.332589	0.27523	0.973527	1.04671	1.0416	0.986739	1.03757	1.02984	0.964028	1.03597
589-00700	0.298514	1.05346	0.3759	0.239843	0.936063	0.811765	0.424427	0.643298	0.551368	0.671661	0.373855	0.871107	0.830125	0.831305	1.19114	0.890503	0.952744	0.921569	0.907816	0.604545	0.487019	0.160168	0.410727	0.315096	0.948544	0.795201	1.14288	0.910825	0.852172	0.940876	0.913023	0.921004
589-16000	0.174633	0.622384	0.267703	0.214003	0.873033	0.7215	0.429451	1.45937	0.330744	0.63634	0.288105	0.553855	1.10758	1.09745	0.93101	0.952953	1.11609	1.07934	1.07692	0.220038	0.506209	0.190246	0.245763	0.307496	1.1083	1.12949	0.918037	1.02131	1.0785	0.985632	0.922354	0.939994
591-00009
591-00080	0.320571	1.21072	0.462857	0.250899	0.922202	0.744414	0.372062	0.839065	0.699931	0.646457	0.338418	0.7523	0.970239	1.01698	1.09107	0.949616	0.985788	0.961428	0.96415	0.420985	0.551969	0.213368	0.276254	0.300063	0.923898	0.946293	1.00507	0.977377	0.874495	1.00643	0.97494	0.875198
591-00700	0.312614	1.04056	0.395822	0.212038	0.898487	0.878436	0.400506	0.799098	0.547999	0.69581	0.510126	0.729712	1.14427	1.0056	1.0046	0.906206	1.05626	0.978249	1.01876	0.657064	0.507966	0.18637	0.301969	0.266258	1.05136	0.931929	0.993445	0.955404	0.959572	1.03987	0.907081	0.944251
591-16000	1.09355	1.03298	1.00617	1.03874	0.961777	0.939341	0.899674	0.949883	0.964929	0.723731	1.14154	0.915983	0.858955	0.852218	1.01356	0.946842	0.955744	0.840646	0.993513	0.406602	0.524982	0.187869	0.496657	0.56879	0.993579	0.917397	1.10471	0.986945	0.864613	0.820189	0.975408	0.956613
593-00009	0.478279	0.656185	0.365273	0.16986	0.488353	0.619642	0.328332	0.740629	0.551981	0.540176	0.252743	0.504605	0.83836	0.590737	1.08114	0.788903	0.930952	0.606309	0.828325	0.117864	0.481714	0.171553	0.110755	0.0913942	0.787167	0.539036	0.998131	0.678569	0.549442	0.736546	0.851124	0.729084
593-00080	0.343847	1.57341	0.382675	0.247133	0.829229	0.7175	0.453287	0.942516	0.298268	0.62682	0.306103	0.77154	0.93751	1.05491	0.85057	1.07201	0.934258	0.879802	0.900314	0.531246	0.530355	0.200472	0.380905	0.270467	0.867783	0.877358	0.731955	0.937617	1.04564	0.878537	0.922351	0.903847
593-00700	0.237578	1.02927	0.435623	0.267885	0.670229	0.852513	0.226061	0.851284	0.620829	0.597441	0.157571	0.709398	0.846687	0.918408	1.06533	0.886731	0.901938	0.972061	0.905917	0.52905	0.556259	0.232907	0.371994	0.294686	0.84911	0.925048	0.977694	0.868686	0.91565	0.974305	0.902852	0.86338
593-06000	1.05028	0.950868	0.575818	0.898468	0.87864	0.654168	0.996442	0.690143	0.668157	0.702055	0.865362	0.889327	0.93722	0.95556	0.772411	0.975605	0.921583	0.933577	0.837789	0.605924	0.719215	0.22643	0.491883	0.447196	0.894036	0.91156	0.710771	0.955883	0.884858	0.844548	0.896828	0.885696
593-10000	0.198323	0.486381	0.22236	0.264929	1.90848	0.472693	0.307298	0.42914	0.327364	0.413583	0.522892	0.660964	0.998791	0.892501	1.1041	0.985193	0.947	0.811224	0.659005	1.5173	1.07748	0.296874	0.668253	0.547233	0.978576	0.783474	1.10242	0.941729	0.851058	0.989962	1.13573	0.956844
595-00009	0.754931	1.28119	0.611523	0.764061	0.731922	0.951229	0.779906	1.02152	0.589081	0.698315	0.466008	0.717603	0.933684	1.22526	0.759503	0.87038	0.835772	1.14003	0.996696	0.451748	0.591221	0.183635	0.322929	0.346528	0.858356	1.1957	0.71166	0.818171	1.09854	1.04485	0.80182	0.864029
595-00080	1.20467	0.712284	0.834572	0.631544	1.06527	0.728049	1.04462	0.426805	0.930241	0.788681	0.755299	1.08954	1.03856	0.720997	1.08132	0.985922	0.957118	0.698093	0.983929	1.30279	0.445726	0.166691	0.536291	0.362369	0.985852	0.723678	1.04207	1.08228	0.812344	0.756222	1.09013	1.03554
595-00700	0.824658	1.25203	0.761146	0.848089	0.950303	1.05702	0.919835	1.02371	0.852878	0.764335	0.557963	1.04446	0.972245	1.18792	0.990731	0.94108	0.939644	1.15745	1.25287	0.967069	0.409514	0.14863	0.432718	0.401206	0.967743	1.42809	1.057	1.01512	1.14258	1.12592	0.905696	0.976317
595-06000	0.840969	0.945437	0.617085	0.982992	0.803365	0.788027	0.913337	0.977296	0.650026	0.762435	0.531313	0.923937	1.02251	0.9098	0.923525	0.987578	0.920707	0.9951	0.907026	0.722861	0.640175	0.243392	0.454397	0.368019	0.899641	0.893704	0.823173	0.970301	0.834218	0.948828	0.884761	0.942943
595-10000	0.548966	0.945679	0.413419	0.42652	0.913305	0.878699	0.525523	1.32968	0.41763	0.717177	0.637038	0.779213	0.956077	1.14813	0.958339	0.916734	0.96923	1.03419	0.975088	0.870589	0.545779	0.190235	0.30547	0.285892	0.88136	1.10638	0.788006	0.89485	1.20399	1.06033	0.879468	0.914938
597-00009	0.714548	1.06427	0.737242	0.717004	0.882112	0.929898	0.842641	1.11717	0.758289	0.667098	1.01193	0.953868	1.03893	1.04408	0.90678	0.880739	0.951051	1.04386	0.997894	0.948165	0.536701	0.185667	0.423576	0.384046	0.97707	1.08813	0.78422	0.926223	0.98088	1.00788	0.889132	0.918789
597-06000	1.11348	0.818001	0.844543	0.846234	1.01561	0.586071	1.00139	0.877428	0.942812	0.978288	0.671558	1.19551	0.999456	0.772511	0.919908	0.946672	1.12686	0.853225	0.93443	0.87347	0.628213	0.265432	0.532242	0.365139	0.910267	0.697237	0.852611	0.892998	0.835549	0.88096	0.864036	1.02467
597-10000	1.14875	0.783923	0.951395	0.488934	0.930951	0.7932	1.24534	0.897968	0.671913	0.78192	0.566942	0.944278	0.989729	0.932586	1.06548	0.863477	0.970906	0.800973	0.970626	0.700304	0.421548	0.188971	0.302012	0.288729	0.96253	0.862863	1.03828	0.875472	0.88791	0.93056	0.931146	0.930344
599-00009	0.989184	1.32632	0.651946	0.639505	0.961735	0.707806	0.920512	1.2929	0.617064	0.69718	1.11961	1.14874	1.06314	1.13454	0.797442	0.913619	1.00626	0.975341	0.990698	0.91917	0.652411	0.220544	0.417261	0.342998	0.999733	1.03099	0.763108	0.916232	1.06825	0.938125	0.930106	0.965609
599-16780	1.39084	1.17619	0.896258	0.802685	0.947356	1.00938	1.39213	1.01534	0.72297	0.860423	1.18541	1.22701	0.938714	1.06452	0.847227	0.897497	0.980937	1.0328	1.05942	1.03327	0.453486	0.170102	0.327611	0.311667	0.934467	1.0664	0.836954	0.94272	1.01181	0.981405	0.990249	1.01283
AAV9_1	3.31448	1.99908	3.97798	203.813	1.64267	1.01083	7.08067	13.8015	1.98346	7.26797	13.7388	21.9564	1.15321	1.11505	0.963628	0.803497	0.682228	0.61457	0.319495	16.5302
AAV9_2	3.22097	2.64521	5.18027	213.632	1.66078	2.29619	9.54476	10.4209	2.39948	7.86268	19.1884	36.4517	1.86013	1.81139	1.60048	1.42468	1.06363	1.04494	0.490403	24.4088
AAV9_3																					21.5942	663.927	5.79422	77.0188	0.773357	0.0211932	0.012071	0.0138071	0.723959	0.739433	0.605261	0.511938
AAV9_4																					18.2067	1401.34	16.2388	54.454	1.57122	0.0248329	0.0115626	0.0104815	2.05028	2.05752	1.86755	1.5957
AAV9_5																																	0.507476	0.0303023	0.00463978	0.00363763
AAV9_6																																	0.447707	0.0204215	0.00203501	0.00179675
AAV9_7																																	0.442237	0.0120916	0.00306863	0.00248112
AA356																																	0.283861	0.0514766	0.00214294	0.00157224
AA358																																	0.475453	0.020637	0.00230463	0.00176944
AA360																																	0.332491	0.0164088	0.00219054	0.00224958
AA362																																	0.37344	0.0340197	0.00211132	0.0015321
AA364
AA366
AA368
AA370
AA372
AA374
AA376
AA378
AA380																																	0.879713	0.0190423	0.00259788	0.00250003
AA382																																	0.476427	0.0216582	0.0016052	0.00169258
AA384																																	0.524517	0.0205671	0.00202414	0.00226961
AA386																																	0.322084	0.0186604	0.00284482	0.00169086
AA388																																	0.377316	0.0145959	0.00133467	0.00123341
AA390																																	0.434181	0.0285629	0.00242917	0.00156825
AA392																																	0.389886	0.0170222	0.00209084	0.00161439
AA394
AA396
AA398
AA400
AA402
AA404
AA406																																	0.154486	0.0181151	0.00108942	0.000842159
AA408																																	0.357239	0.0205035	0.00119645	0.00135756
AA410																																	0.908696	0.0303555	0.00345402	0.0036371
AA412																																	0.22572	0.0342388	0.00196808	0.00239744
AA414																																	0.605433	0.0178859	0.00174648	0.00203596
AA416
AA418																																	0.446703	0.0302151	0.00344569	0.00182044
AA420																																	0.390263	0.0164719	0.00163212	0.00217566
AA422
AA424																																	0.354069	0.0297389	0.00187365	0.00124619
AA426																																	0.292983	0.0191576	0.00308847	0.00200131
AA428																																	0.519865	0.0332522	0.00193724	0.00231943
AA430																																	0.443692	0.0197546	0.00233046	0.00192352
AA432
AA434
AA436
AA438
AA440																																	0.427043	0.0340069	0.0017591	0.00180363
AA442
AA444
AA446																																	0.881907	0.0317703	0.00315374	0.00261507
AA448																																	1.04643	0.0374772	0.00269724	0.00234934
AA450																																	0.26736	0.024264	0.00176487	0.00171948
AA452																																	0.918409	0.0354352	0.0024496	0.00217866
AA454																																	0.408465	0.0352379	0.00184689	0.0014448
AA456																																	0.702474	0.0191239	0.00247982	0.00211534
AA458																																	0.321408	0.0235804	0.00216336	0.00150909
AA460																																	0.429103	0.0162178	0.0018272	0.00168269
AA462
AA464																																	0.712298	0.0297215	0.00247736	0.00221181
AA466																																	0.540351	0.0153146	0.00238634	0.00179258
AA468																																	0.383459	0.0306036	0.00218429	0.00211566
AA470																																	0.639418	0.0129473	0.0015949	0.00179142
AA472																																	0.41985	0.0164049	0.00181298	0.00166436
AA474																																	0.547911	0.0256146	0.0022048	0.00201796
AA476
AA478
AA480
AA482																																	0.612724	0.0174386	0.00213768	0.00162438
AA484																																	0.417523	0.010944	0.00243386	0.000756104
AA486																																	0.33391	0.033457	0.00207744	0.00184763
AA488																																	0.509024	0.0201106	0.00170441	0.00166208
AA490																																	0.279119	0.0302015	0.00160707	0.00177529
AA492																																	0.386982	0.0390221	0.00226568	0.00222813
AA494																																	0.318483	0.016826	0.00192332	0.00176497
AA496																																	0.203694	0.0294892	0.00173154	0.00117806
AA498																																	0.346623	0.0309685	0.00209365	0.00160825
AA500																																	0.297062	0.0363805	0.00257192	0.00150566
AA502																																	0.733907	0.0227457	0.00270451	0.00339615
AA504																																	0.519766	0.0136579	0.00198208	0.00172617
AA506																																	0.189742	0.0278072	0.00117122	0.00134309
AA508																																	0.29763	0.0126048	0.00273033	0.000339587
AA510																																	0.377412	0.0271149	0.000712077	0.00189653
AA512																																	0.379826	0.0254361	0.0019989	0.00176825
AA514																																	0.145561	0.0119971	0.00114658	0.00103814
AA516																																	0.356205	0.0165782	0.00208384	0.00172201
AA518
AA520
AA522																																	0.620248	0.0251678	0.00291026	0.00126879
AA524																																	0.542337	0.0349527	0.00213563	0.00182468
AA526																																	0.424391	0.0194746	0.00245384	0.00207206
AA528																																	0.473128	0.0159389	0.00172102	0.00149074
AA530																																	0.627767	0.0214434	0.00212186	0.00289163
AA532																																	0.855526	0.0374582	0.00259038	0.0020689
AA534																																	0.872607	0.0133683	0.00175036	0.00160319
AA536																																	0.319902	0.0285042	0.00186949	0.00138932
AA538																																	0.445113	0.0150903	0.00190396	0.00197205
AA540
AA542
AA544																																	0.534812	0.0216882	0.00287232	0.00236786
AA546																																	0.507424	0.0130096	0.00258838	0.00207753
AA548																																	0.580936	0.0306416	0.00385472	0.00280276
AA550																																	0.538891	0.0234406	0.00281024	0.00224967
AA552																																	0.415061	0.0226751	0.00300679	0.00191737
AA554																																	0.483512	0.0164752	0.00234413	0.00180533
AA556																																	0.578308	0.0176448	0.00352577	0.002643
AA558
AA560																																	0.370417	0.0125018	0.00272639	0.00161123
AA562																																	0.574185	0.0246225	0.00361303	0.00262796
AA564																																	0.343027	0.0153234	0.00252652	0.00155896
AA566																																	0.255345	0.010601	0.00212325	0.00124641
AA568
AA570
AA572																																	0.571051	0.0287445	0.00361025	0.00270096
AA574																																	0.384541	0.015377	0.00244501	0.00170102
AA576																																	0.405133	0.0183544	0.00258638	0.00186552
AA578																																	0.234641	0.0109333	0.00213059	0.000925807
AA580																																	0.500296	0.0137623	0.00299036	0.00203856
AA582																																	0.424072	0.011373	0.00285673	0.00178158
AA584																																	0.441443	0.0138893	0.00269834	0.00184352
AA586																																	0.507457	0.0240539	0.00324129	0.00256483
AA588																																	0.506954	0.0308128	0.00434431	0.0025664
AA590																																	0.49667	0.0184906	0.00281285	0.00214932
AA592																																	0.574542	0.0149815	0.00293227	0.0023178
AA594																																	0.4491	0.0159842	0.00312899	0.00191293
AA596																																	0.531237	0.0215882	0.00340171	0.0023611
AA598																																	0.475111	0.0217782	0.00289288	0.00223145
AA600																																	0.439386	0.0188272	0.00295771	0.00207135
AA602
AA604																																	0.443888	0.0171356	0.00298935	0.00237608
AA606
AA608
AA610
AA612
AA614
AA616																																	0.487901	0.00912735	0.00192203	0.00125925
AA618
AA620																																	0.505958	0.00943649	0.00216721	0.00145686
AA622
AA624																																	0.587689	0.00997374	0.00241469	0.00181301
AA626																																	0.436703	0.0107099	0.00212904	0.00194465
AA628																																	0.480534	0.0175187	0.00220012	0.00129707
AA630																																	0.417087	0.0101057	0.0022286	0.00156194
AA632																																	0.477003	0.014292	0.00222983	0.00186489
AA634
AA636
AA638
AA640																																	0.442784	0.0166593	0.00251058	0.001413
AA642																																	0.36849	0.00311884	0.00121557	0.000475144
AA644
AA646
AA648
AA650
AA652
AA654
AA656																																	0.32316	0.00800167	0.00159555	0.00127078
AA658																																	0.517313	0.0116826	0.000793946	0.00100006
AA660																																	0.387212	0.0105993	0.00227947	0.00178559
AA662																																	0.330062	0.0100025	0.00189203	0.00108973
AA664																																	0.518119	0.0126237	0.00188547	0.00181198
AA666																																	0.369533	0.010285	0.00190678	0.00174088
AA668																																	0.458488	0.0118271	0.0026877	0.00174942
AA670
AA672
AA674
AA676
AA678
AA680
AA682
AA684
AA686
AA688																																	0.501479	0.0112136	0.00228025	0.00137668
AA690
AA692
AA694
AA696
AA698																																	0.292498	0.014846	0.00107653	0.0006027
AA700
AA702																																	0.466634	0.0134425	0.0015901	0.00122952
AA704																																	0.286759	0.00537364	0.0010013	0.000783558
AA706																																	0.615098	0.0108891	0.00173035	0.00128591
AA708																																	0.428342	0.00578929	0.0012912	0.000813552
AA710																																	0.30826	0.00297794	0.000715391	0.000429018
AA712
AA714
AA716
AA718
AA720
AA722																																	0.260706	0.00949011	0.00130671	0.00120296
AA724																																	0.396676	0.00497631	0.00166963	0.0012983
AA726
AA728																																	0.309443	0.00609205	0.00198733	0.00105371
AA730
AA732
AA734																																	0.641834	0.0146342	0.00194824	0.00163402
AA736																																	0.636387	0.00821052	0.00135396	0.00117103

## Sheet: R585Emt_STDEVP
	Brain	Heart	Lung	Liver	Kidney	Spleen	Intestine	Pancreas	Testis	Muscle	Fat	Skin	T1	T2	T3	T4	T5	T6	T7	T8	Pro5Binding	Lec2Binding	Pro5Tx	Lex2Tx	AAV9NTAb_T1	AAV9NTAb_T2	AAV9NTAb_T3	AAV9NTAb_T4	AAV1NTAb_T1	AAV1NTAb_T2	AAV1NTAb_T3	AAV1NTAb_T4	AAV9NTAb_AAV9mt_T1	AAV9NTAb_AAV9mt_T2	AAV9NTAb_AAV9mt_T3	AAV9NTAb_AAV9mt_T4
AAV2R585E_reference_no_1	0.90196	0.437835	0.589581	0.377132	0.38723	0.24537	0.912368	1.01219	0.355844	0.407358	0.531925	0.619439	0.520212	0.386081	0.443689	0.336999	0.635321	0.459859	0.323079	0.561766
AAV2R585E_reference_no_2	0.766877	0.391608	0.544631	0.325272	0.290168	0.379526	0.805248	1.05207	0.510311	0.337831	0.615547	0.616524	0.213437	0.316579	0.270267	0.317304	0.226699	0.300397	0.27471	0.443136
AAV2R585E_reference_no_3																					0.313271	0.405721	0.519245	0.432968	0.41436	0.524333	0.505133	0.513182	0.782088	0.6996	0.655312	0.585476
AAV2R585E_reference_no_4																					0.420129	0.537835	0.552623	0.494064	0.180438	0.339289	0.269465	0.253401	0.362565	0.353419	0.245929	0.294563
AAV2R585E_reference_no_5																																	0.345548	0.520809	0.436831	0.301148
AAV2R585E_reference_no_6																																	0.364812	0.514324	0.482244	0.364812
AAV2R585E_reference_no_7																																	0.418679	0.920294	0.574142	0.583351
441-00700	0.632926	0.355888	0.694646	0.681497	0.395697	0.433413	1.05769	0.774852	0.733171	0.338313	0.523698	0.498917	0.541665	0.57947	0.195581	0.278633	0.436631	0.468582	0.209063	0.307246	0.182719	0.0411151	0.289545	0.549064	0.467852	0.633122	0.171701	0.345055	0.304115	0.356294	0.419344	0.477244
441-16000	0.237987	0.117514	0.341462	0.366245	0.221506	0.421368	0.549606	0.535777	0.491087	0.318658	0.199453	0.494798	0.340974	0.141898	0.255757	0.213155	0.696576	0.395097	0.227177	0.135543	0.240652	0.0780909	0.373677	0.342001	0.441595	0.138361	0.21541	0.340316	0.209735	0.552623	0.600871	0.525436
443-00009	0.567373	0.130809	0.392982	0.307826	0.211275	0.210638	0.318346	0.465993	0.279401	0.229047	0.153791	0.333269	0.496091	0.52507	0.660006	0.58543	1.29806	0.623185	0.450104	0.641783	0.218922	0.0539564	0.277966	0.52639	0.268768	0.580003	0.636472	0.503112	1.10855	0.522281	0.658134	0.684123
445-00009	0.367301	0.178434	0.313824	0.171583	0.162203	0.29144	0.474353	0.405718	0.157777	0.347676	0.209954	0.279005	0.353527	0.199628	0.310617	0.493084	0.129499	0.130567	0.33792	0.34024	0.442535	0.0707098	0.258702	0.27236	0.294176	0.252522	0.320471	0.735842	0.39384	0.178902	0.459855	0.552207
445-00080	0.25316	0.173411	0.327625	0.37729	0.122034	0.180844	0.182878	0.802779	0.3079	0.231833	0.447268	0.287059	0.791313	0.097275	0.0548566	0.465073	0.839419	0.116658	0.161229	0.457111	0.140914	0.0703768	0.710144	0.809059	0.499316	0.123141	0.187274	0.545908	0.308136	0.109029	0.617448	0.497262
445-00700	0.580359	0.401087	0.317575	0.277974	0.884006	0.511722	0.387173	0.404671	0.568946	0.440763	0.505918	0.616732	0.433412	0.829916	0.0430114	0.284667	0.435239	1.42252	0.199672	0.268994	0.495085	0.110953	0.458382	0.762316	0.423974	1.30429	0.0982428	0.351025	0.242373	0.76096	0.853674	0.424614
445-16000	0.296852	0.107261	0.221543	0.232157	0.145569	0.873535	0.748719	0.772379	0.231221	0.302637	0.238416	0.223386	0.283616	0.159824	0.235779	0.151791	0.714868	0.0539812	0.220487	0.105601	0.214237	0.0460384	0.426435	0.312446	0.331267	0.0581687	0.176569	0.165163	0.281262	0.511149	0.605077	0.356995
447-00009	0.355631	0.0711707	0.321476	0.0769019	0.151514	0.178065	0.37859	0.268193	0.271443	0.18313	0.104558	0.100926	0.480317	0.628278	0.154725	0.0761165	0.361245	0.657657	0.274484	0.0862905	0.395792	0.10897	0.323173	0.293231	0.245071	0.767793	0.152685	0.161688	0.24055	0.681065	0.981253	0.451294
447-00080	0.293514	0.112774	0.718788	0.305217	0.338625	0.270492	0.62079	0.783089	0.25483	0.257523	0.387246	0.547229	0.296874	0.517626	0.274867	0.786317	0.172118	0.294273	0.290017	1.655	0.349254	0.0251694	0.394894	0.380093	0.279925	0.543996	0.26756	1.01071	0.406773	0.409655	0.479125	1.5574
447-00700	0.205374	0.289185	0.351199	0.560322	0.156826	0.22721	0.803822	0.50223	0.237921	0.264522	0.277541	0.496849	0.356141	0.205176	0.890461	0.270426	0.376534	0.139903	0.472808	0.289452	0.463935	0.0650312	0.402187	0.397585	0.295005	0.180347	0.763639	0.328336	0.38208	0.345361	0.39934	0.446969
447-16000	0.248504	0.245063	1.19775	0.499835	0.220125	0.460741	0.489827	0.800848	0.276832	0.535576	0.498004	0.828718	0.392505	0.174415	0.249025	0.308464	0.90886	0.111793	0.167332	0.303663	0.404887	0.0586613	0.228806	0.425779	0.354916	0.126197	0.393742	0.331895	0.429137	0.652999	0.564002	0.469278
449-00009	0.464896	0.218565	0.411471	0.0994247	0.446892	0.771417	0.503524	0.566661	0.21082	0.360029	0.155532	0.656004	0.45543	0.34988	0.128719	0.162383	0.912419	0.351784	0.12212	0.119262	0.389511	0.0878598	0.396332	0.436289	0.603272	0.393335	0.126315	0.216275	0.188579	0.366215	0.290663	0.373209
449-00700	0.271922	0.213321	0.521115	0.360802	0.24805	0.545836	0.989165	0.345552	0.233733	0.254087	0.202205	0.496915	0.346152	1.22061	0.345259	0.387382	0.119508	0.877953	0.339231	0.361677	0.506811	0.106036	0.307616	0.375258	0.265043	0.856491	0.357013	0.334114	0.451006	0.194791	0.273007	0.435115
449-16000	0.564211	0.297928	0.696631	0.813671	0.282848	0.156885	1.4607	0.392476	0.645783	0.471647	1.99993	1.39716	0.771107	0.388156	0.293484	0.509636	0.350297	0.37435	0.264115	0.643352	0.452335	0.172777	0.634412	0.455831	0.417568	0.59143	0.229654	0.545	0.238136	0.118128	0.461646	0.375396
451-00009	0.339889	0.0798595	0.337393	0.166919	0.217559	0.76629	0.400063	0.500888	0.296966	0.189361	0.223421	0.363812	0.323997	0.263207	0.334693	0.292048	0.720043	0.575822	0.308569	0.319363	0.232913	0.0483685	0.429049	0.692445	0.376452	0.273832	0.112136	0.0410271	0.468252	0.325424	0.587826	0.785593
451-00080	0.239809	0.13693	0.248823	0.382496	0.127082	0.197306	0.546689	0.500533	0.327786	0.613527	0.331913	0.224794	0.541463	0.429784	0.306893	0.388263	0.627972	0.547141	0.315734	0.822602	0.83594	0.0533406	0.26411	0.569625	0.328941	0.722204	0.30642	0.474632	0.440996	0.690323	0.573872	0.47889
451-00700	0.136087	0.12015	0.340033	0.0674778	0.220323	0.248363	0.735215	0.201538	0.226724	0.225662	0.152639	0.223073	0.269581	0.293573	0.0909796	0.268745	0.0333852	0.399454	0.364097	0.24334	0.158468	0.0682952	0.347879	0.172546	0.317445	0.329076	0.0644006	0.459942	0.18342	0.125225	0.517152	0.584667
451-16000	0.187861	0.172529	0.321135	0.394173	0.0847614	0.416899	0.584431	0.409255	0.230518	0.396011	0.187759	0.410286	0.61573	0.129372	0.968126	0.708078	0.909046	0.143313	0.304494	0.0311166	0.219045	0.0986539	0.324882	0.317922	0.63415	0.1398	0.847895	0.726794	0.880189	0.633188	0.17457	0.0456824
453-00009	0.128179	0.26625	0.343235	0.259361	0.146398	0.54482	0.221488	0.75508	0.205571	0.475583	0.207842	0.293056	0.329924	0.311978	0.440101	0.480552	0.968336	0.175066	0.613249	0.287555	0.287999	0.0686766	0.436782	0.313189	0.683968	0.264187	0.277231	0.336193	0.444029	0.294437	0.234171	0.67161
453-00080	0.231076	0.181272	0.404218	0.480443	0.184557	0.168549	0.316825	0.690512	0.317503	0.272571	0.342604	0.557005	0.367645	0.108921	0.164268	0.3275	0.109202	0.116698	0.556961	0.16991	0.371165	0.0812164	0.363033	0.262986	0.203417	0.104726	0.210822	0.360756	0.306838	0.144095	0.22739	0.623082
453-00700	0.929683	0.276781	0.326785	0.831903	0.303288	0.660537	0.487524	0.491033	0.693084	0.494369	0.317287	0.666061	0.65294	0.331754	0.182919	0.292513	0.406877	0.358052	0.2062	0.27478	0.420289	0.0713146	0.382878	0.524864	0.248605	0.28331	0.209266	0.455338	0.353669	0.449675	0.5128	0.407251
453-16000	0.692682	0.407327	0.904059	0.51697	0.375064	1.01446	0.969267	1.07229	0.230278	0.471284	0.806697	0.508987	0.941784	0.0927925	0.0784521	0.218382	0.439268	0.104763	0.215775	0.359535	0.827366	0.0485906	0.36688	0.315993	0.263388	0.115243	0.0850993	0.247426	0.255509	0.217831	0.303105	0.0856261
455-00009	0.211572	0.0684646	0.171369	0.206648	0.14541	0.161422	0.822515	0.498095	0.230263	0.200542	0.250929	0.258727	0.630066	0.181917	0.0644799	0.127552	0.431954	0.232672	0.126536	0.0207615	0.250236	0.0976953	0.330345	0.294327	0.384949	0.343795	0.0563392	0.131793	0.523242	0.520563	0.539802	0.423254
455-00080	0.240535	0.195172	0.396491	0.238399	0.461953	0.511175	0.698907	1.29038	0.305919	0.329938	0.213541	0.39837	0.334091	0.299623	0.311373	0.360986	1.40215	0.226658	0.274001	0.11054	0.280025	0.0845959	0.367727	0.358647	0.315108	0.263138	0.261095	0.470095	0.447632	0.771955	0.777614	0.619001
455-00700	0.299513	0.169988	0.2995	0.151242	0.508195	0.479033	0.862658	0.408833	0.320156	0.536212	0.236287	0.434242	0.314742	0.272153	0.12368	0.185901	0.0668737	0.295747	0.115381	0.238436	0.263234	0.0746865	0.324417	0.216074	0.179848	0.320326	0.128074	0.260729	0.189453	0.125641	0.435515	0.456847
455-16000	0.623051	0.57235	0.754869	0.548062	0.503017	1.31498	0.690885	0.27091	0.475806	0.872586	0.504517	0.851115	0.403936	0.129645	0.351846	0.34128	0.302014	0.162483	0.308327	0.932248	0.54211	0.0858412	0.547222	0.293506	0.262117	0.138848	0.639967	0.326512	0.330677	0.22028	0.421828	0.616303
457-00009	0.816556	0.345422	0.247369	0.571296	0.157496	0.154864	0.664961	0.89954	0.176506	0.217842	0.349167	0.433927	0.326701	0.101921	0.183795	0.410119	0.497538	0.191728	0.440968	0.343636	0.351385	0.0384978	0.395644	0.387844	0.656486	0.328822	0.333708	0.491763	1.2247	0.569345	0.748462	0.413663
457-00080	0.528001	0.449542	0.67123	0.470972	1.49903	1.0179	1.82305	0.755053	0.552974	0.965028	0.473214	0.946663	0.477208	0.567661	0.463445	0.654746	0.979289	0.610987	0.382791	0.564241	0.800041	0.0683622	0.61011	0.97608	0.29669	0.677557	0.34497	0.848642	0.75703	0.931828	0.803335	0.795918
457-00700	0.146918	0.203809	0.407755	0.320401	0.27353	1.13375	0.475075	0.509604	0.245993	0.719577	0.296625	0.423716	0.500129	0.32141	0.34761	0.337394	1.00572	0.802236	0.422148	0.0835549	0.345629	0.0593873	0.289831	0.356559	0.425264	0.579286	0.34014	0.42167	0.389491	0.34565	0.228592	0.460209
457-16000	0.687798	0.347183	0.323697	0.429315	0.0950548	0.201474	0.830863	0.833895	0.226231	0.200647	0.238762	0.370958	0.345066	0.941663	0.356325	0.306556	1.39655	0.599939	0.324397	0.270307	0.286501	0.0727304	0.327218	0.217214	0.31782	0.683016	0.37114	0.376737	0.913253	0.544629	0.258558	0.417479
459-00009	0.538037	0.126621	0.337889	0.352826	0.285408	0.462185	0.572897	1.06627	0.433896	0.21299	0.243104	0.352301	0.253396	0.533406	0.127404	0.158319	0.562125	0.567939	0.147615	0.124321	0.418256	0.0779112	0.325753	0.493842	0.29405	0.648911	0.254188	0.244259	0.189863	0.789974	0.703165	0.568407
459-00080	0.456243	0.19969	0.380236	0.22159	0.53309	0.714013	0.674113	1.47301	0.240918	0.650028	0.230112	0.422523	0.355059	0.0764647	0.190584	0.179959	0.579086	0.0394658	0.0982328	0.0612472	0.385693	0.0569239	0.335556	0.431176	0.384715	0.0840403	0.175819	0.261247	0.224296	0.359149	0.547028	0.312361
459-00700
459-16000	0.0134614	0.156528	0.233321	0.0513798	4.87115	0.36808	0.268377	0.366486	0.12884	0.133666	0.11527	0.30264	0.302632	0.727135	0.261425	0.184559	0.668344	0.615614	0.260268	0.0924525	0.323997	0.0830067	0.110466	0.231324	0.498879	0.688247	0.230449	0.257362	0.434667	0.869088	0.368005	0.3339
461-00009	0.470086	0.17794	0.460178	1.07847	0.457657	0.756312	1.01834	0.879025	0.384971	0.427144	0.609104	0.630351	0.508546	0.174917	0.253559	0.395725	0.469107	0.207818	0.281385	0.112562	0.452169	0.0964388	0.499706	0.316793	0.306133	0.206731	0.229852	0.448661	0.428562	0.441171	0.550044	0.721101
461-00080	0.881646	0.511073	0.398239	0.380745	0.829737	0.70351	0.611751	0.380786	0.527995	0.438231	0.437357	0.880327	0.699054	0.815636	0.415887	0.346952	1.1522	0.857724	0.377892	0.325679	0.577001	0.0485403	0.540294	0.74568	0.866298	0.84394	0.306092	0.47781	0.439283	1.28566	1.22525	0.478129
461-00700
461-16000	1.3037	0.673578	1.05259	8.80565	0.561153	0.956388	1.94632	0.550249	0.526509	0.742349	3.87593	2.96272	0.963104	0.200117	0.211121	0.315156	0.492264	0.288164	0.283973	0.256537	0.385526	0.0592136	0.375423	0.614092	0.397522	0.250656	0.224444	0.407163	0.374417	0.427237	0.515585	0.493786
463-00009	1.67064	0.982412	0.708316	3.69384	0.356786	0.308915	1.17933	0.819857	0.474543	0.315718	0.569975	1.63248	0.250486	0.412417	0.508196	0.181776	1.13664	0.709372	0.381743	0.231984	1.01106	0.0786402	0.496696	0.695662	0.653679	0.520584	0.403752	0.347184	0.689165	0.977519	1.18565	0.786115
463-00080	1.34222	0.375301	0.491564	2.69238	0.433907	0.118777	1.08071	0.417162	0.688339	0.306662	0.262023	1.01562	0.242095	0.47726	0.0775934	0.12028	0.987541	0.509261	0.175673	0.308455	0.34546	0.0754236	0.153272	0.669981	0.407333	0.597023	0.0604113	0.265754	0.190488	1.09847	0.913851	0.475823
463-00700
463-16000	1.98111	0.499388	1.07395	13.8241	0.598289	0.431303	2.47173	4.62426	1.10713	0.665252	4.59769	4.97832	0.305673	0.175985	0.14518	0.0898286	0.260394	0.132973	0.27089	0.751159	1.0113	0.148152	0.439293	1.02983	0.351791	0.38969	0.123045	0.21814	0.242179	0.251958	0.288157	0.254202
465-00009	1.80406	0.641859	0.554987	29.692	0.865902	0.166035	1.18695	2.69485	0.73391	0.816157	2.68821	3.85344	0.444288	0.481601	0.231489	0.227531	0.31655	0.100436	0.115318	1.79976	0.728086	0.0370353	1.93195	3.9301	0.190935	0.33594	0.189635	0.298431	0.261127	0.374512	0.398273	0.299074
465-00080	1.22063	0.50639	1.99543	21.783	0.567885	0.114666	1.73305	2.2982	0.445157	0.494514	1.91135	2.9671	0.301388	0.229877	0.138528	0.147222	0.251781	0.322336	0.147355	6.26144	0.615723	0.0759974	1.27832	2.12969	0.254841	0.344154	0.143239	0.371789	0.217558	0.281499	1.19713	0.380173
465-00700	0.915395	0.798222	0.77839	49.3329	0.467663	0.152539	1.92455	5.0147	0.652843	0.82033	3.66376	3.67819	0.505843	0.263593	0.2288	0.219277	0.344014	0.3206	0.207439	6.36877	1.04308	0.121887	2.65404	5.83629	0.491973	0.19521	0.0828289	0.220823	1.11393	0.463304	0.424446	0.399129
465-16000	1.15727	0.662057	0.834125	20.4571	0.522238	0.132805	1.84146	2.65324	0.469481	1.01173	2.34991	2.64548	0.286546	0.235781	0.181084	0.22757	0.222677	0.399437	0.117504	3.23155	0.810241	0.104095	1.67355	4.27752	0.25709	0.686227	0.173595	0.836013	0.276685	0.423869	0.653535	0.610479
467-00009	1.74432	0.771968	0.520555	9.91441	0.562202	0.0673331	1.57152	1.64998	0.557228	0.244977	1.13056	1.54052	0.277356	0.277005	0.183088	0.100886	0.986641	0.847866	0.0998933	3.79676	0.621441	0.0746281	1.51288	2.4399	0.24045	0.313171	0.146369	0.281218	0.267743	0.608205	0.481612	0.346212
467-00080	1.30935	0.980621	0.443386	29.8213	0.793517	0.181732	1.23504	1.64765	1.06255	0.762731	6.26134	3.66555	0.999231	0.509789	0.257186	0.239996	0.284029	0.531207	0.164672	0.807622	0.656546	0.0525833	0.758071	6.17471	0.215716	0.66745	0.222292	0.283222	0.194166	0.467546	0.296676	0.32629
467-00700	0.884613	0.258985	0.596843	1.88806	0.380371	0.171502	1.15455	0.957096	0.447132	0.382131	0.633176	0.622532	0.791986	0.251534	0.163815	0.104762	0.418293	0.368422	0.210872	0.0822511	0.682297	0.0523236	0.16493	0.472563	0.331458	0.369564	0.169426	0.143842	0.256869	0.311817	0.393133	0.181049
467-16000	0.840434	1.0995	1.40793	18.4408	0.551247	0.41687	3.96136	1.48249	0.79299	0.843332	4.5012	3.97303	0.431501	0.144724	0.230048	0.342529	0.339079	0.154799	0.248902	0.77926	1.61984	0.141542	1.40889	2.72097	0.986288	0.899291	0.362874	0.717532	0.268315	1.48732	0.545082	0.895754
469-00009	0.976722	0.368213	1.00295	9.71079	0.577877	0.16836	2.34663	2.25736	0.378427	0.438586	1.65931	2.6973	0.940662	0.27126	0.152551	0.325351	0.552016	0.320101	0.135032	2.58931	0.543303	0.661066	0.584764	7.30666	0.377082	0.316444	0.150476	0.342712	0.216977	0.503471	0.532039	0.407551
469-00080	0.831292	0.12849	0.412461	14.039	0.530089	0.177946	4.18686	3.45884	0.630061	0.553013	1.60416	1.92963	0.377951	0.37659	0.162727	0.184219	0.436719	0.177611	0.135083	1.62016	0.790476	0.0932893	0.864687	3.00533	0.352451	0.350268	0.187413	0.23102	0.243685	0.791949	1.10961	0.365099
469-00700	0.590762	0.118599	0.458704	2.56049	0.165678	0.249159	2.92664	0.893075	0.773635	0.52446	0.724334	1.74828	0.918224	0.16321	0.0866706	0.189324	0.532938	0.0925414	0.132432	0.215099	0.538422	0.0759006	0.361981	0.684206	0.934455	0.189259	0.141743	0.2334	0.239738	0.456913	0.391358	0.426985
469-16000
471-00009	0.811283	0.189404	0.447796	0.118015	0.351345	0.407103	0.841043	0.832157	0.585139	0.207616	0.347823	0.814629	0.708541	0.423872	0.177464	0.313208	0.436716	1.74435	0.171379	0.250527	0.484431	0.060165	0.372506	0.374578	0.33787	0.453149	0.159552	0.431291	0.262069	0.788263	0.813407	0.67939
471-00080	0.152785	0.746807	1.75077	0.622335	0.966986	1.03057	1.27235	1.14816	1.1148	1.09807	1.51525	0.857234	0.991896	0.287566	0.215974	0.138588	0.0960889	0.113826	0.112438	0.599023	0.57427	0.3377	0.683726	0.659904	0.282743	0.229248	0.175047	0.329423	0.189952	0.222052	0.363762	0.197716
471-00700	0.391045	0.282297	0.290498	0.269098	0.364817	0.258088	1.25358	0.646871	0.551192	0.188496	0.313387	0.254487	0.295807	0.350638	0.274276	0.194637	0.0703954	0.398808	0.313221	0.140995	0.647259	0.153128	0.287822	0.190529	0.183428	0.397036	0.35045	0.269455	0.348603	0.202234	0.25887	0.190079
471-16000
473-00009
473-00780	0.384685	0.211309	0.417823	0.349729	0.288994	0.219526	0.977925	0.77819	0.284771	0.416864	0.396436	0.352842	0.303491	0.191733	0.143698	0.177034	0.909904	0.351787	0.157003	0.412746	0.249903	0.0918193	0.362384	0.32861	0.283038	0.276687	0.144443	0.263269	0.194993	0.320946	0.494349	0.310584
473-16000
475-00009	0.0385456	0.0952438	0.735463	0.604597	0.599633	0.360426	0.00107097	0.434669	0.264063	0.291684	0.759568	1.05968	0.415874	0.191188	0.299466	0.278577	0.716474	0.113242	0.255682	0.621045	0.435567	0.132344	0.839364	0.583292	0.439877	0.188202	0.176948	0.738866	0.458722	0.311622	0.312979	0.7617
475-16780	0.0604255	0.196558	0.196507	0.359203	0.354888	0.308376	0.438429	0.65726	0.247137	0.348145	0.61282	0.604199	0.334626	0.538746	0.337987	0.333403	0.525856	0.704476	0.253815	0.237361	0.566263	0.100595	0.395814	0.393202	0.472133	0.494343	0.27798	0.477697	0.395066	0.646146	0.529106	0.549869
477-00009	0.00414053	0.328255	0.0143377	0.374963	0.53365	0.419914	1.32349e-23	0.326531	0.255228	0.0894903	0.460378	1.32349e-23	0.257529	0.400359	0.368063	0.336099	0.332481	0.323042	0.450926	0.0331203	1.29222	0.166788	0.486008	0.315279	0.276386	0.474148	0.262327	0.305248	0.273621	0.904174	0.469989	0.453734
479-00009	0.69314	0.300585	0.532735	0.473971	0.281647	0.395769	1.10359	0.913076	0.295859	0.401222	0.646864	0.722852	0.461187	0.389818	0.452393	0.483954	0.381734	0.404168	0.387653	0.533797	0.682767	0.081236	0.622627	0.58766	0.472267	1.50211	0.485722	0.963779	0.527403	0.432903	0.674079	0.341566
479-00700	0.930249	0.232041	0.300879	0.576764	0.306768	0.448043	0.824143	0.658817	0.350078	0.242587	0.288329	0.447245	0.464278	0.329225	0.109365	0.251253	0.29566	1.28288	0.161305	0.411388	0.485273	0.0971036	0.318469	0.516723	0.322737	0.478427	0.225613	0.26114	0.238853	0.468075	0.265894	0.314858
571-00009	0.681884	0.562029	0.317619	0.375326	0.329524	0.166852	0.393927	0.843738	0.738454	0.223652	0.673532	0.818405	0.163225	0.318734	0.112394	0.421355	0.169318	0.351965	0.262952	0.221552	0.414428	0.169999	0.12786	0.368739	0.286369	0.145822	0.153276	0.351395	0.294998	0.252009	0.321818	0.272373
571-00780	0.522581	0.332659	0.410092	0.800942	0.337452	0.222647	0.412368	0.520137	0.39019	0.106617	0.829787	0.384389	0.149182	0.305426	0.257365	0.305001	0.406039	0.109262	0.184866	0.20134	0.223259	0.153367	0.325421	0.268559	0.255096	0.160896	0.0986332	0.137778	0.366059	0.169109	0.205759	0.195118
571-16000	0.322044	0.802913	0.409099	0.223113	0.277041	0.374988	0.455628	0.560855	0.330177	0.212151	0.590468	0.466141	0.143971	0.361247	0.253267	0.266331	0.282948	0.315548	0.318234	0.154311	0.235524	0.133568	0.145242	0.17967	0.222008	0.407216	0.211964	0.263734	0.352789	0.369622	0.222825	0.168877
573-00009	0.540994	0.44751	0.4038	0.526213	0.379801	0.431658	0.665337	0.592775	0.444175	0.308108	0.986685	0.460832	0.209993	0.295704	0.421619	0.0996992	0.302452	0.378743	0.297187	0.251538	0.442041	0.181739	0.478004	0.337987	0.343119	0.34469	0.344081	0.115731	0.339282	0.416552	0.190866	0.26053
573-00780	0.54422	0.666444	0.84713	0.416683	0.268591	0.389233	1.19696	1.07754	0.401238	0.403881	0.925224	0.656335	0.238743	0.412305	0.290694	0.20413	0.259251	0.31159	0.35385	0.18163	0.191351	0.156393	0.17135	0.2064	0.212789	0.385468	0.305204	0.124713	0.447028	0.312559	0.198815	0.159041
573-16000	0.459201	0.528289	0.416343	0.227522	0.186927	0.48489	0.512205	1.31093	0.331701	0.192788	0.332164	0.370956	0.0988065	0.278522	0.39	0.125252	0.0951885	0.327113	0.316375	0.12656	0.222986	0.202061	0.269035	0.144815	0.113738	0.260412	0.462729	0.110363	0.258113	0.349045	0.258651	0.0994998
575-00009	0.417088	0.511898	0.374617	0.319115	0.167156	0.511476	0.512063	0.560223	0.485308	0.160136	0.744953	0.464603	0.102835	0.326535	0.0452885	0.245074	0.143557	0.36401	0.228924	0.291929	0.265153	0.149289	0.264056	0.313932	0.144014	0.268355	0.0643981	0.221269	0.382292	0.341039	0.172763	0.188697
575-00080	0.759215	0.55042	0.54644	0.686886	0.401679	0.477468	0.854767	0.293839	0.456399	0.133569	0.72478	0.575911	0.178662	0.296071	0.146486	0.241993	0.314127	0.388323	0.24448	0.308535	0.224162	0.163328	0.236733	0.300751	0.184067	0.333721	0.178699	0.267008	0.339167	0.349492	0.188773	0.216406
575-16000	0.406457	0.496959	0.366764	0.201617	0.17792	0.412329	0.621694	1.01156	0.358246	0.201029	0.499368	0.506663	0.12659	0.316739	0.162542	0.0857029	0.103247	0.280287	0.40245	0.231089	0.217754	0.136559	0.236352	0.191804	0.125545	0.113974	0.109545	0.0696023	0.347368	0.323414	0.128337	0.102785
577-00009	0.649528	0.548699	0.847648	1.02332	0.323604	0.295657	0.855161	0.642025	0.497297	0.393625	1.13452	0.59347	0.190067	0.428263	0.254292	0.235356	0.247406	0.321657	0.28518	1.25747	0.273603	0.135755	0.747379	0.448827	0.185904	0.335091	0.280765	0.181769	0.456768	0.313517	0.350969	0.334664
577-00080	0.481847	0.147259	1.03701	0.56465	0.0946768	0.243083	0.441918	0.697444	0.331298	0.167238	0.625971	0.404682	0.187868	0.276432	0.345851	0.264146	0.110698	0.220035	0.258393	0.143697	0.221025	0.151007	0.442115	0.358482	0.150714	0.211786	0.310459	0.12109	0.295887	0.373985	0.293936	0.131897
577-00700	0.894801	0.458169	0.836866	0.323297	0.447755	0.285407	0.952298	1.19062	0.824105	0.371337	1.25217	0.947134	0.327724	0.224653	0.493708	0.365757	0.294556	0.394945	0.407388	0.236031	0.556736	0.173587	0.589598	0.282588	0.40771	0.0765299	0.35559	0.402834	0.363563	0.312746	0.28325	0.402042
577-16000	0.571332	0.428016	0.535303	0.6658	0.232981	0.536715	0.649061	1.05313	0.703346	0.179131	0.99606	0.473614	0.129194	0.376583	0.163498	0.201762	0.156827	0.286929	0.181093	0.312029	0.354329	0.216699	0.310442	0.261112	0.188622	0.344384	0.0527103	0.247484	0.422548	0.261221	0.158891	0.181662
579-00009	0.664681	0.309846	0.377854	0.211621	0.276442	0.24543	0.577096	0.830279	0.351513	0.113331	0.491955	0.414362	0.140083	0.381704	0.302889	0.150207	0.268226	0.441557	0.268728	0.2524	0.226257	0.204276	0.244602	0.360671	0.212509	0.304826	0.211597	0.168039	0.426102	0.482402	0.150444	0.206629
579-00080	0.553763	0.217616	0.362531	0.356869	0.308483	0.262549	0.646089	0.718979	0.344741	0.130245	1.2227	0.497897	0.187453	0.307415	0.141884	0.251945	0.237379	0.237966	0.239522	0.432071	0.280249	0.226265	0.279377	0.246124	0.171837	0.278322	0.0944925	0.285398	0.383578	0.252735	0.281308	0.205306
579-00700	0.527157	0.564998	0.245342	0.451656	0.37542	0.648801	0.521634	0.505392	0.510117	0.238364	0.321928	0.393178	0.166302	0.286894	0.219717	0.458514	0.13457	0.381247	0.124619	0.19673	0.331914	0.200327	0.232507	0.312065	0.230552	0.270738	0.173255	0.423709	0.284214	0.347099	0.21629	0.336827
579-06000	0.419832	0.603209	0.596676	0.217535	0.273591	0.553516	1.10962	0.89567	0.248675	0.249047	0.819025	0.617289	0.1476	0.475133	0.195905	0.150557	0.134626	0.361089	0.282335	0.233494	0.273245	0.12888	0.270808	0.276361	0.136719	0.305155	0.122	0.223151	0.458777	0.358301	0.171063	0.170831
579-10000	0.3513	0.498437	0.46815	0.212306	0.539815	0.461918	0.684857	0.727615	0.389762	0.260834	0.441794	0.499949	0.18279	0.352543	0.24319	0.0999293	0.165543	0.320994	0.268071	0.220239	0.192332	0.223711	0.164093	0.222301	0.17717	0.327927	0.0681788	0.0768604	0.438309	0.333735	0.109769	0.14718
581-00009	1.15552	0.562193	0.62563	3.89889	0.279962	0.357161	0.696768	0.532218	1.45361	0.280663	2.07919	1.12596	0.113515	0.19302	0.319928	0.127389	0.188768	0.218892	0.239175	1.21579	0.317987	0.149125	0.410358	0.612993	0.150581	0.268106	0.217891	0.116714	0.26285	0.336691	0.208954	0.112013
581-00080	1.0149	0.513739	0.759714	14.7484	0.104195	0.320295	0.596189	0.159629	0.372277	0.673505	2.90941	1.05387	0.145616	0.270945	0.221835	0.21751	0.154069	0.32729	0.141078	0.872585	0.835347	0.216667	5.70447	2.86296	0.223503	0.378834	0.258446	0.24081	0.408503	0.314608	0.186351	0.152891
581-00700	0.894019	0.648407	0.718098	5.07863	0.180732	0.381849	0.956025	0.342157	1.07627	0.51776	1.98536	0.599298	0.150028	0.288847	0.334689	0.136101	0.141646	0.372342	0.165738	0.709703	0.255464	0.125532	0.986153	0.475231	0.195136	0.492094	0.264611	0.133279	0.373951	0.407431	0.17905	0.14685
581-06000	0.920149	0.547208	0.396197	7.54873	0.201318	0.840867	0.830565	0.345608	0.542505	0.315747	1.67684	0.54147	0.169445	0.284575	0.0972396	0.14074	0.374804	0.223672	0.209392	1.92782	0.335501	0.148162	0.858621	0.684368	0.236908	0.37344	0.0871647	0.128383	0.368941	0.220058	0.10761	0.149825
581-10000	0.882867	0.815953	0.49853	3.49176	0.175733	0.772691	0.887591	0.645689	0.492242	0.694548	1.24643	1.32391	0.193464	0.271271	0.146176	0.182939	0.112068	0.201251	0.159549	0.896301	0.307546	0.128042	0.994888	0.850819	0.179329	0.261654	0.081225	0.109693	0.413163	0.31655	0.13413	0.155768
583-00009	0.426042	0.301335	0.580523	0.255443	0.328876	0.477961	0.770355	0.550728	1.2163	0.351445	1.00786	0.278401	0.163244	0.173363	0.29407	0.101538	0.23271	0.223767	0.276968	0.203393	0.25792	0.15384	0.35325	0.255612	0.205776	0.110167	0.316171	0.299276	0.228186	0.317967	0.233558	0.16042
583-00080	0.595734	0.513514	0.5983	0.275336	0.549817	0.380317	0.558359	0.851477	0.306066	0.140742	0.724619	0.376925	0.187056	0.430407	0.281737	0.16549	0.18463	0.321088	0.397954	0.333405	0.26207	0.167047	0.200259	0.376485	0.165526	0.406829	0.358761	0.148855	0.436211	0.289642	0.169203	0.150635
583-00700	0.440901	0.23432	0.423865	0.207604	0.633077	0.34698	0.684936	0.338923	0.255497	0.185392	0.402326	0.416104	0.15668	0.191549	0.224003	0.167021	0.246211	0.176449	0.286132	0.368837	0.186368	0.17911	0.207598	0.319162	0.250655	0.329319	0.211199	0.20954	0.28283	0.157026	0.169956	0.157541
583-06000	0.587037	0.441699	0.668688	0.280237	0.454482	0.543605	0.763109	0.857093	0.634906	0.539682	0.632184	0.594452	0.45598	0.440992	0.539196	0.251652	0.245267	0.352161	0.439821	0.56733	0.34186	0.171828	0.518112	0.312233	0.224042	0.485491	0.473684	0.0977798	0.335697	0.296776	0.417605	0.0714927
583-10000	0.543421	0.786818	0.30211	0.365549	0.477094	0.372844	0.514678	0.429899	0.344007	0.132659	0.621942	0.315113	0.072076	0.370127	0.13862	0.299575	0.0850121	0.305447	0.292646	0.359801	0.259541	0.199186	0.228402	0.224651	0.107831	0.371335	0.079342	0.152535	0.165463	0.330543	0.169129	0.0655189
585-00009	0.636826	0.850901	0.300194	0.333348	0.393053	0.483004	0.595473	0.919105	0.346078	0.147703	0.403237	0.565945	0.113861	0.478892	0.0830559	0.287942	0.165905	0.303249	0.282092	0.38074	0.262117	0.140053	0.213142	0.270108	0.13451	0.383183	0.148959	0.273934	0.314121	0.339913	0.23697	0.164229
585-00080	0.658136	0.477826	0.244522	0.177416	0.447306	0.260482	0.605021	1.07182	0.189548	0.21756	0.337331	0.736885	0.210488	0.329074	0.280071	0.182688	0.167692	0.201899	0.312595	0.14063	0.351075	0.146807	0.25548	0.181032	0.176814	0.329754	0.202188	0.19805	0.319845	0.357309	0.126989	0.153814
585-00700	0.291112	0.372999	0.262423	0.221305	0.417303	1.00475	0.291751	1.13753	0.60861	0.240651	0.2232	0.467447	0.216146	0.552828	0.222116	0.274217	0.207316	0.460311	0.346831	0.222164	0.282732	0.175245	0.225376	0.249475	0.272957	0.0763533	0.244929	0.18724	0.530097	0.376197	0.275046	0.293051
585-16000	0.191014	0.310065	0.184662	0.173084	0.242362	0.481247	0.238462	1.24351	0.191015	0.206515	0.326015	0.259419	0.148693	0.355223	0.144331	0.26306	0.10439	0.226225	0.250284	0.192314	0.230617	0.159025	0.118854	0.357784	0.12323	0.268071	0.0915628	0.163735	0.349361	0.229839	0.183569	0.164304
587-00009	0.306657	0.36298	0.287305	0.219741	0.226229	0.466926	0.42512	0.925211	0.2466	0.149277	0.648068	0.397624	0.178688	0.370231	0.0807307	0.411534	0.142858	0.401701	0.179711	0.187641	0.254799	0.213978	0.195374	0.369912	0.172423	0.316664	0.107667	0.407351	0.395237	0.41114	0.377986	0.154917
587-00080	0.276886	0.239881	0.223265	0.173664	0.227706	0.45746	0.190642	0.440426	0.254915	0.123239	0.254195	0.231207	0.078211	0.328225	0.0880714	0.0862354	0.176633	0.280217	0.242147	0.0953557	0.175572	0.147467	0.218509	0.227564	0.0779583	0.290245	0.0636132	0.0990621	0.312506	0.275331	0.145371	0.086537
587-00700	0.261354	0.325542	0.23356	0.15463	0.321731	0.430133	0.313201	0.507044	0.162031	0.134795	0.228798	0.250884	0.177251	0.352981	0.0918449	0.102596	0.234516	0.364072	0.376462	0.188847	0.183652	0.153297	0.144765	0.202858	0.220514	0.38173	0.102403	0.108909	0.363096	0.33595	0.122029	0.284258
587-16000	0.270539	0.339799	0.142527	0.159554	0.209657	0.401402	0.318478	0.628445	0.15758	0.109759	0.0946255	0.302089	0.315536	0.175886	0.134395	0.295673	0.266418	0.287745	0.366963	0.122171	0.241851	0.153372	0.173135	0.357406	0.253228	0.296922	0.113278	0.276567	0.395348	0.321773	0.227185	0.311651
589-00009	0.273397	1.14652	0.748449	0.377362	0.682018	0.694541	0.376107	0.568711	1.9493	0.445253	0.209068	0.416085	0.305545	0.362976	0.51363	0.103826	0.407211	0.516202	0.444433	0.125347	0.427402	0.162295	0.237703	0.278022	0.215887	0.331723	0.568242	0.199472	0.354786	0.431181	0.382066	0.317538
589-00080	0.182628	0.917753	0.558298	0.209856	0.190182	0.551275	0.350719	0.641719	0.386866	0.119763	0.27744	0.39528	0.18455	0.325482	0.38289	0.178709	0.149836	0.424775	0.29965	0.190446	0.198466	0.0830726	0.229157	0.239244	0.153034	0.362203	0.321234	0.168714	0.363635	0.386429	0.202798	0.198876
589-00700	0.24829	0.793721	0.396345	0.208867	0.26095	0.507306	0.257733	0.539122	0.410113	0.203916	0.403431	0.402994	0.0805775	0.289521	0.411434	0.157979	0.175467	0.346553	0.286684	0.202288	0.242116	0.121746	0.212858	0.287865	0.218782	0.261947	0.335339	0.163005	0.325118	0.34274	0.164146	0.195618
589-16000	0.179271	0.242783	0.177245	0.193157	0.266335	0.304719	0.311974	0.964395	0.19355	0.192841	0.312888	0.319142	0.250766	0.409384	0.224403	0.11115	0.316989	0.262767	0.325009	0.0952799	0.189623	0.14657	0.0846516	0.245832	0.231916	0.322218	0.187018	0.124126	0.365177	0.285266	0.178394	0.27214
591-00009
591-00080	0.190711	0.761122	0.323406	0.207981	0.161311	0.327219	0.202007	0.910906	0.450943	0.173586	0.335858	0.30149	0.126264	0.487566	0.256064	0.154032	0.122508	0.322953	0.302856	0.248905	0.204905	0.143127	0.0837011	0.218288	0.164665	0.372652	0.244106	0.243239	0.373458	0.376883	0.19859	0.110085
591-00700	0.300787	0.68431	0.334944	0.200079	0.287139	0.564961	0.359654	0.706983	0.124025	0.257581	0.689238	0.436983	0.244853	0.412025	0.278736	0.0826162	0.188735	0.282384	0.319647	0.213746	0.275957	0.15775	0.167104	0.220098	0.218967	0.336137	0.282527	0.0811671	0.373878	0.368671	0.117501	0.151646
591-16000	0.47656	0.560929	0.64919	0.331592	0.195824	0.447415	0.4012	0.865805	0.351585	0.216083	0.671176	0.329145	0.196661	0.327752	0.282548	0.118978	0.101026	0.267564	0.34349	0.166748	0.21661	0.159052	0.20272	0.529099	0.135185	0.282328	0.327122	0.234713	0.345173	0.225501	0.220295	0.203476
593-00009	0.366209	0.51873	0.359232	0.120572	0.322285	0.403708	0.291373	0.875117	0.381058	0.149364	0.306747	0.294355	0.223937	0.190749	0.355071	0.198598	0.460543	0.21165	0.390081	0.0871019	0.283063	0.17978	0.0763263	0.0714359	0.255	0.154128	0.319174	0.137598	0.210985	0.3376	0.302612	0.189442
593-00080	0.389865	1.19031	0.210637	0.180419	0.297601	0.436634	0.38463	0.565088	0.132256	0.196473	0.325099	0.431222	0.200326	0.352979	0.206121	0.442761	0.299053	0.193828	0.174826	0.182081	0.256616	0.169126	0.338996	0.261313	0.184921	0.224595	0.115764	0.271024	0.404418	0.249836	0.270124	0.183616
593-00700	0.230649	0.620456	0.353611	0.221961	0.142436	0.561575	0.228036	0.643023	0.521073	0.132416	0.129435	0.236782	0.175302	0.318544	0.398704	0.136187	0.140796	0.30931	0.302834	0.214837	0.220139	0.22976	0.207246	0.207936	0.131059	0.360077	0.31476	0.186164	0.304809	0.325361	0.156303	0.170883
593-06000	0.589408	0.537143	0.249969	0.239492	0.275006	0.488149	0.643479	0.322143	0.3896	0.153172	0.711392	0.553256	0.146866	0.248161	0.0894036	0.252829	0.208331	0.357102	0.143156	0.179199	0.27215	0.161631	0.29013	0.321237	0.179939	0.277274	0.0794663	0.296552	0.263951	0.303501	0.283001	0.158996
593-10000	0.223722	0.174575	0.231622	0.177327	0.435055	0.244505	0.380704	0.554786	0.294919	0.254685	0.485968	0.424744	0.119895	0.247035	0.357992	0.218033	0.120593	0.216477	0.171504	0.68334	0.404053	0.163552	0.275824	0.547896	0.0697222	0.155424	0.369835	0.122961	0.31256	0.358346	0.375029	0.100689
595-00009	0.367041	0.773045	0.311818	0.186913	0.149476	0.464816	0.673523	0.866704	0.208128	0.273287	0.6912	0.490403	0.071119	0.311233	0.0785193	0.149323	0.115245	0.400179	0.349955	0.159035	0.205396	0.139928	0.264355	0.200431	0.0711291	0.344634	0.0480208	0.0643301	0.420345	0.387568	0.109309	0.1224
595-00080	0.891599	0.602511	0.558402	0.292638	0.522046	0.527618	0.899028	0.370587	0.754974	0.306412	0.924549	0.608592	0.202184	0.249963	0.293746	0.235561	0.237176	0.172306	0.319471	0.720245	0.320925	0.17762	0.304322	0.277305	0.296994	0.229473	0.28554	0.285956	0.324467	0.20333	0.35704	0.279479
595-00700	0.480014	0.729381	0.481156	0.239304	0.293911	0.367665	0.55367	0.486911	0.391094	0.272694	0.514164	0.510445	0.210835	0.47647	0.293546	0.126297	0.144104	0.382492	0.510801	0.292781	0.209861	0.126234	0.324495	0.263754	0.161916	0.543626	0.397227	0.130634	0.478192	0.446074	0.165858	0.185057
595-06000	0.475329	0.525363	0.431539	0.382535	0.300183	0.572001	0.706035	0.870674	0.372935	0.241532	0.516711	0.454651	0.151081	0.366636	0.280867	0.290284	0.0640982	0.446337	0.236813	0.21038	0.294054	0.19139	0.230583	0.249924	0.0626504	0.316072	0.207107	0.223874	0.376369	0.428099	0.136688	0.164319
595-10000	0.36265	0.48063	0.205791	0.252385	0.268226	0.472959	0.525978	0.716916	0.136979	0.22669	0.642005	0.39895	0.219381	0.3767	0.279721	0.163535	0.239809	0.303653	0.269482	0.382547	0.297583	0.152546	0.198275	0.200148	0.16685	0.330482	0.0845628	0.117304	0.456176	0.36692	0.166906	0.174599
597-00009	0.439036	0.64055	0.543122	0.289309	0.261185	0.720776	0.856858	0.824951	0.634316	0.212335	0.99728	0.486876	0.202632	0.31089	0.302205	0.120803	0.1641	0.300967	0.273913	0.247565	0.219254	0.15239	0.148662	0.230954	0.154291	0.324336	0.0701217	0.15743	0.323116	0.381976	0.167703	0.113364
597-06000	0.670859	0.564953	0.541354	0.452231	0.66013	0.491665	0.701705	0.922568	0.716211	0.427529	0.587088	0.715334	0.308132	0.283486	0.260651	0.337837	0.523573	0.360325	0.333507	0.378324	0.444536	0.26747	0.320169	0.316198	0.329386	0.269073	0.22713	0.291088	0.447992	0.418468	0.186657	0.36857
597-10000	0.652147	0.475392	0.75196	0.168907	0.27516	0.544267	0.999089	0.837199	0.387345	0.181783	0.5489	0.457625	0.134541	0.311608	0.404418	0.114563	0.153051	0.251214	0.32027	0.301685	0.248003	0.180758	0.186094	0.229432	0.193857	0.319049	0.277994	0.131953	0.337798	0.410937	0.172302	0.173386
599-00009	0.591847	1.03341	0.40663	0.240851	0.258213	0.351674	0.464529	1.14863	0.466779	0.214157	0.722058	0.428108	0.147455	0.388786	0.0753236	0.087604	0.10001	0.262693	0.194514	0.330827	0.265308	0.170455	0.227927	0.239922	0.123324	0.361633	0.0675963	0.0912303	0.366735	0.407034	0.130106	0.109036
599-16780	0.971566	0.715175	0.556979	0.311809	0.184802	0.813328	0.894325	0.758256	0.426209	0.329596	0.980199	0.790079	0.162193	0.234755	0.0936904	0.0990518	0.135213	0.393255	0.338364	0.493898	0.253281	0.191892	0.242462	0.213	0.190316	0.406322	0.128489	0.117534	0.306409	0.345916	0.225502	0.229228
AAV9_1	2.50038	0.927557	2.07298	74.9554	0.831939	0.692719	3.99121	12.9865	0.725781	4.20549	5.58238	9.5852	0.515283	0.455886	0.392846	0.36732	0.379047	0.275808	0.144209	6.8942
AAV9_2	2.45243	1.00858	2.17157	102.856	0.799377	2.25733	5.11639	11.8586	0.909635	4.36793	11.1347	20.1412	0.659133	0.838024	0.580672	0.552349	0.42425	0.513348	0.139288	10.4657
AAV9_3																					11.8423	338.028	3.64838	67.4232	0.421096	0.00920671	0.00423329	0.00619021	0.399594	0.566217	0.459701	0.419541
AAV9_4																					7.05286	1024.74	9.71036	30.6631	0.594147	0.012463	0.00383226	0.00432253	1.04065	0.900823	0.559275	0.496995
AAV9_5																																	0.184536	0.0278763	0.00153713	0.00110604
AAV9_6																																	0.401453	0.016076	0.00105145	0.000952268
AAV9_7																																	0.217941	0.011097	0.0018036	0.00157041
AA356																																	0.216047	0.0399256	0.00152478	0.000766916
AA358																																	0.342573	0.0121024	0.00100992	0.000749412
AA360																																	0.285505	0.011642	0.000969142	0.00128529
AA362																																	0.196847	0.0281739	0.00153468	0.000798669
AA364
AA366
AA368
AA370
AA372
AA374
AA376
AA378
AA380																																	0.657789	0.0154297	0.0012348	0.00093457
AA382																																	0.330056	0.0149652	0.000965528	0.000692391
AA384																																	0.332733	0.0150693	0.00101752	0.00144131
AA386																																	0.198116	0.01255	0.0013098	0.00099804
AA388																																	0.241567	0.00988681	0.000734441	0.000639304
AA390																																	0.26395	0.0218918	0.00139266	0.000724966
AA392																																	0.11922	0.0118668	0.00125706	0.00114593
AA394
AA396
AA398
AA400
AA402
AA404
AA406																																	0.125643	0.0115391	0.00129684	0.000858333
AA408																																	0.348129	0.0182001	0.00138505	0.0017989
AA410																																	0.580444	0.0233745	0.00169001	0.0024388
AA412																																	0.111419	0.0172316	0.000613869	0.00206047
AA414																																	0.407672	0.00889836	0.000974675	0.00134601
AA416
AA418																																	0.286211	0.0255634	0.00160948	0.000783993
AA420																																	0.215844	0.0104297	0.000955839	0.00129414
AA422
AA424																																	0.320918	0.0315967	0.000903486	0.000624523
AA426																																	0.163605	0.0102875	0.00193325	0.00127524
AA428																																	0.49434	0.0290273	0.000467467	0.0010914
AA430																																	0.242902	0.0112452	0.000822913	0.000818984
AA432
AA434
AA436
AA438
AA440																																	0.213047	0.0253668	0.000749769	0.000891599
AA442
AA444
AA446																																	0.737403	0.0256796	0.00177616	0.00159062
AA448																																	0.878265	0.0341483	0.00102334	0.000859389
AA450																																	0.18431	0.0177139	0.00072895	0.00092372
AA452																																	0.667367	0.0313942	0.000569193	0.000746822
AA454																																	0.332056	0.0241941	0.000591544	0.000623918
AA456																																	0.529318	0.0130949	0.000936709	0.000853921
AA458																																	0.184088	0.0150321	0.00105235	0.00127631
AA460																																	0.244401	0.0108366	0.000911653	0.000747314
AA462
AA464																																	0.472223	0.0185166	0.000812973	0.000664472
AA466																																	0.553175	0.0101319	0.00100429	0.000965888
AA468																																	0.127408	0.015757	0.000631854	0.000615533
AA470																																	0.55536	0.00816944	0.000959211	0.00143079
AA472																																	0.219935	0.00986729	0.000658444	0.000808685
AA474																																	0.294072	0.0154284	0.000792952	0.000857706
AA476
AA478
AA480
AA482																																	0.389989	0.0122382	0.000895136	0.000542362
AA484																																	0.307785	0.0081551	0.00217531	0.000689591
AA486																																	0.181244	0.0167595	0.000567596	0.000600108
AA488																																	0.313705	0.021391	0.000690758	0.000566766
AA490																																	0.221867	0.020478	0.000420647	0.00108373
AA492																																	0.287734	0.0276891	0.0010064	0.00134517
AA494																																	0.166618	0.0100872	0.00122013	0.00136271
AA496																																	0.119104	0.0248824	0.000961094	0.000689052
AA498																																	0.140625	0.0165747	0.000437879	0.000534871
AA500																																	0.155472	0.0314769	0.00106734	0.000751151
AA502																																	0.562859	0.0145413	0.000745526	0.00131446
AA504																																	0.353505	0.00931743	0.000651048	0.000429622
AA506																																	0.117959	0.0204445	0.000635311	0.0010842
AA508																																	0.138065	0.00963936	0.00309532	0.000489434
AA510																																	0.230952	0.0240955	0.00105625	0.002095
AA512																																	0.156731	0.0147557	0.000908909	0.000668857
AA514																																	0.116702	0.00676692	0.00118311	0.00119655
AA516																																	0.273394	0.0111153	0.00107079	0.000759359
AA518
AA520
AA522																																	0.554758	0.0186999	0.00150086	0.000780915
AA524																																	0.372182	0.027132	0.000894379	0.000410574
AA526																																	0.485577	0.0124144	0.0011021	0.000715278
AA528																																	0.330198	0.0115361	0.000716666	0.000540543
AA530																																	0.398584	0.0120508	0.00094108	0.00132129
AA532																																	0.685701	0.0353512	0.00095923	0.000781107
AA534																																	0.864045	0.00960091	0.000567794	0.000521952
AA536																																	0.154371	0.0158982	0.000615724	0.00046993
AA538																																	0.29193	0.00892664	0.000845895	0.00128561
AA540
AA542
AA544																																	0.228482	0.0145746	0.000700098	0.000810053
AA546																																	0.186241	0.00640565	0.000977348	0.000308289
AA548																																	0.142795	0.0226579	0.0011738	0.000707671
AA550																																	0.0943842	0.0183851	0.000505595	0.00076847
AA552																																	0.0985024	0.0177979	0.000855015	0.000358827
AA554																																	0.206207	0.0118824	0.00076561	0.000351344
AA556																																	0.194805	0.00887727	0.00116752	0.00035451
AA558
AA560																																	0.0984325	0.00580376	0.000849488	0.000527401
AA562																																	0.18954	0.0208035	0.000987225	0.000739754
AA564																																	0.135784	0.00777933	0.000860626	0.00043466
AA566																																	0.0466969	0.00684205	0.000963389	0.000496353
AA568
AA570
AA572																																	0.194009	0.0229421	0.00134239	0.00119136
AA574																																	0.129825	0.0110833	0.000780943	0.000548052
AA576																																	0.105218	0.0106826	0.00108009	0.000493323
AA578																																	0.0786639	0.00690953	0.0012597	0.000321143
AA580																																	0.145582	0.00592713	0.00110611	0.000426949
AA582																																	0.100492	0.005204	0.00070488	0.00021131
AA584																																	0.0947431	0.00765933	0.000439254	0.000319067
AA586																																	0.0932582	0.0163024	0.000609323	0.000591628
AA588																																	0.0957741	0.0233466	0.0016289	0.000678018
AA590																																	0.129332	0.011039	0.000747699	0.000396819
AA592																																	0.166288	0.00724465	0.00103003	0.000213829
AA594																																	0.0739217	0.010406	0.00131566	0.000358491
AA596																																	0.132105	0.0150541	0.00111063	0.000611896
AA598																																	0.172518	0.0123837	0.000605721	0.000772593
AA600																																	0.116046	0.0108322	0.000776447	0.000334753
AA602
AA604																																	0.121674	0.0122027	0.000951907	0.00080695
AA606
AA608
AA610
AA612
AA614
AA616																																	0.192893	0.0067418	0.000868213	0.000758325
AA618
AA620																																	0.210514	0.00796245	0.00120231	0.000981908
AA622
AA624																																	0.159084	0.00333672	0.000971333	0.000935122
AA626																																	0.151277	0.00960981	0.00125367	0.00143849
AA628																																	0.149297	0.0125768	0.00127348	0.000576863
AA630																																	0.0781631	0.00726086	0.00080205	0.000960786
AA632																																	0.0618836	0.013099	0.00142866	0.00129679
AA634
AA636
AA638
AA640																																	0.0938703	0.0149432	0.0032944	0.00121974
AA642																																	0.251924	0.00285255	0.00129706	0.000471447
AA644
AA646
AA648
AA650
AA652
AA654
AA656																																	0.117193	0.00453106	0.0011281	0.000766401
AA658																																	0.167351	0.0129079	0.000246678	0.000796237
AA660																																	0.0973626	0.00852844	0.000992499	0.00103707
AA662																																	0.0664689	0.00580915	0.00112123	0.000734034
AA664																																	0.272773	0.00767269	0.000693048	0.00103085
AA666																																	0.21153	0.00884728	0.00134699	0.00148036
AA668																																	0.226527	0.00935051	0.00113263	0.0013324
AA670
AA672
AA674
AA676
AA678
AA680
AA682
AA684
AA686
AA688																																	0.129533	0.010425	0.00166256	0.00110745
AA690
AA692
AA694
AA696
AA698																																	0.0816114	0.016113	0.0009547	0.000453688
AA700
AA702																																	0.154973	0.00739033	0.000895571	0.000924473
AA704																																	0.124659	0.0040894	0.000713307	0.000608381
AA706																																	0.342886	0.00903845	0.000912893	0.000933228
AA708																																	0.175999	0.00673886	0.000912893	0.000398981
AA710																																	0.295956	0.00293752	0.00045125	0.000283526
AA712
AA714
AA716
AA718
AA720
AA722																																	0.0657255	0.00519484	0.000743605	0.00106776
AA724																																	0.162332	0.00349402	0.000617896	0.00136421
AA726
AA728																																	0.127461	0.00379388	0.00128916	0.000772159
AA730
AA732
AA734																																	0.270524	0.00994366	0.00106416	0.00161561
AA736																																	0.434812	0.00782375	0.000950026	0.000431015

## Sheet: R585Emt_P_value
	Brain	Heart	Lung	Liver	Kidney	Spleen	Intestine	Pancreas	Testis	Muscle	Fat	Skin	T1	T2	T3	T4	T5	T6	T7	T8	Pro5Binding	Lec2Binding	Pro5Tx	Lex2Tx	AAV9NTAb_T1	AAV9NTAb_T2	AAV9NTAb_T3	AAV9NTAb_T4	AAV1NTAb_T1	AAV1NTAb_T2	AAV1NTAb_T3	AAV1NTAb_T4	AAV9NTAb_AAV9mt_T1	AAV9NTAb_AAV9mt_T2	AAV9NTAb_AAV9mt_T3	AAV9NTAb_AAV9mt_T4
AAV2R585E_reference_no_1	0.99962	0.99964	0.99962	0.99964	0.99962	0.99964	0.99962	0.99962	0.99964	0.99962	0.99962	0.99962	0.99932	0.99932	0.99932	0.99932	0.99932	0.99932	0.99932	0.99932
AAV2R585E_reference_no_2	0.99964	0.99964	0.99964	0.99964	0.99964	0.99964	0.99964	0.99964	0.99964	0.99964	0.99964	0.99964	0.99952	0.99952	0.99952	0.99952	0.99952	0.99952	0.99952	0.99952
AAV2R585E_reference_no_3																					0.99874	0.99864	0.99872	0.99868	0.99872	0.99874	0.99874	0.99872	0.99872	0.99874	0.99872	0.99874
AAV2R585E_reference_no_4																					0.99884	0.99882	0.99874	0.99884	0.99886	0.99886	0.99886	0.99886	0.99886	0.99886	0.99886	0.99886
AAV2R585E_reference_no_5																																	0.99886	0.99886	0.99886	0.99886
AAV2R585E_reference_no_6																																	0.99884	0.99886	0.99882	0.99884
AAV2R585E_reference_no_7																																	0.99886	0.99886	0.99886	0.99886
441-00700	0.040916	0.30256	0.34244	0.118752	0.163268	0.021306	0.94054	0.42078	0.68492	0.16528	0.047908	0.51854	0.66714	0.070588	0.052672	0.132862	0.3292	0.0144388	0.24954	0.00238	0.37986	8.7592e-08	0.87978	0.64632	0.97766	0.04867	0.25616	0.23724	0.8975	0.168116	0.35278	0.62988
441-16000	5.3364e-05	4.0742e-06	0.02142	0.2864	6.4816e-05	0.073318	0.58378	0.42974	0.29328	0.0108198	0.60528	0.086234	0.0137098	0.0010762	0.0029446	0.0072152	0.54466	0.0043306	0.00091428	1.41024e-05	0.057214	2.7122e-08	0.02542	0.116598	0.149992	0.00090962	0.0009814	0.075792	0.0130702	0.0141336	0.24626	0.193018
443-00009	0.028376	0.00029842	0.5822	0.069978	0.13619	0.030332	0.00105164	0.035904	0.94174	0.00066432	0.9681	0.13373	0.073514	0.81356	0.87142	0.9668	0.064206	0.65374	0.08623	0.26114	0.042066	8.7592e-08	0.59464	0.082006	0.24902	0.34922	0.142136	0.68058	0.73258	0.74382	0.99554	0.59106
445-00009	0.0003366	6.0778e-05	0.0059436	6.4418e-07	0.0002575	0.00095116	0.12214	0.041474	0.00182366	0.0036738	0.00057184	0.028982	0.0080552	0.031678	0.25722	0.53244	0.00056384	0.032268	0.29058	0.00049744	0.161092	8.7592e-08	0.117726	0.090296	0.067004	0.25678	0.9426	0.7158	0.38528	0.08413	0.34956	0.80316
445-00080	9.6222e-05	0.00022012	0.041914	0.00027614	1.48932e-05	0.134284	4.3082e-06	0.83094	0.0014215	0.000107386	0.074312	0.117248	0.33844	0.0120382	0.05347	0.155702	0.92998	0.0172404	0.4237	0.31562	0.00023212	8.7592e-08	0.86214	0.74676	0.79234	0.148254	0.44794	0.0183646	0.94196	0.191556	0.8049	0.54918
445-00700	0.048236	0.026664	0.00144302	0.036866	0.3853	0.9213	0.002423	0.84702	0.51068	0.099514	0.197908	0.92826	0.25722	0.184446	0.0135482	0.104696	0.21014	0.83516	0.00238	0.178404	0.49624	2.8982e-08	0.96248	0.96836	0.34956	0.109416	0.036546	0.57236	0.100754	0.58344	0.99554	0.33728
445-16000	9.9128e-05	1.16876e-06	5.5692e-05	2.3536e-06	4.1452e-07	2.2074e-05	0.46982	0.88344	1.01974e-05	0.00155306	4.5354e-06	1.43288e-05	0.013663	0.0129242	0.050454	0.73208	0.0072152	0.00043296	0.0044554	6.5214e-06	0.0040424	2.7122e-08	0.32146	0.0071264	0.3651	0.0082264	0.079102	0.64642	0.82316	0.59106	0.68262	0.8936
447-00009	0.000144078	9.4462e-08	4.3622e-06	7.5182e-09	1.66852e-06	7.365e-05	0.0004917	7.8734e-05	5.5198e-06	2.1052e-06	9.055e-08	1.07418e-07	0.043296	0.102596	0.68744	0.41306	0.079858	0.24954	0.00018322	4.5896e-06	0.48868	2.7122e-08	0.01577	0.0029954	0.39054	0.038818	0.86366	0.97766	0.642	0.7946	0.39144	0.44616
447-00080	0.000155178	1.65404e-05	0.0016039	3.0866e-06	0.00056116	0.0117238	0.00146928	0.185288	9.0736e-06	0.000156392	0.0049044	0.00193902	0.0086706	0.92264	0.084548	0.059822	0.0039416	0.68066	0.53244	0.29812	0.044356	2.9112e-07	0.35278	0.70428	0.41028	0.46806	0.3845	0.03471	0.35536	0.82034	0.4103	0.60474
447-00700	1.38712e-05	0.0143084	0.00026058	0.088912	5.6522e-07	0.36158	0.5119	0.7207	0.0035464	0.0059206	0.46186	0.0033934	0.0129242	0.049374	0.26852	0.175438	0.050454	0.000945	0.047274	0.187524	0.029488	2.7122e-08	0.77514	0.50746	0.97766	0.124944	0.044818	0.27472	0.78022	0.32	0.100754	0.37846
447-16000	4.8382e-06	0.0088808	0.4534	0.22158	2.2252e-07	0.98182	9.1068e-05	0.38324	7.1474e-05	0.049658	0.83264	0.075512	0.121344	0.005606	0.23568	0.03153	0.85688	0.00148844	0.77788	0.00055154	0.0041866	2.7122e-08	0.061454	0.0066568	0.47686	0.013286	0.99558	0.031042	0.26982	0.39908	0.24172	0.049252
449-00009	0.00062812	2.8894e-05	7.865e-05	9.8348e-09	0.82868	0.4075	0.00190104	0.3639	2.2398e-06	0.0024692	1.09854e-05	0.00045522	0.07654	0.047274	0.000131126	0.00091428	0.30244	0.0108338	0.000112772	4.3906e-06	0.075392	8.7592e-08	0.31604	0.024512	0.40394	0.0150284	3.6804e-05	0.00064668	0.011442	0.0150284	0.034242	0.056004
449-00700	2.2294e-05	0.00031278	0.02515	0.0022732	4.482e-05	0.43244	0.0191186	0.033408	0.034046	0.016359	0.21128	0.49874	0.0028572	0.83516	0.118062	0.25722	2.3236e-05	0.49664	0.03379	0.72178	0.07359	2.7122e-08	0.102056	0.0109718	0.0028308	0.82034	0.2198	0.1031	0.031926	0.0040324	0.0031538	0.0114142
449-16000	0.003556	0.061336	0.0032404	0.51442	0.00040888	5.208e-05	0.096078	0.005583	0.84312	0.37128	0.0036738	0.54812	0.28126	0.0118824	0.0030346	0.029402	0.001744	0.004754	0.005606	0.137698	0.013895	5.587e-08	0.20396	0.109578	0.06869	0.0121936	0.0048108	0.028514	0.0063744	0.000114954	0.0139322	0.0029344
451-00009	0.00016969	2.549e-06	0.00154852	9.0174e-07	3.4058e-07	0.143864	0.00055158	0.22572	3.1004e-05	1.6351e-06	0.00020774	6.3432e-05	0.43996	0.037618	0.25722	0.85688	0.020016	0.057386	0.4078	0.100664	0.161092	2.7122e-08	0.82708	0.74676	0.23484	1.12206e-06	3.5584e-08	2.4984e-08	0.6979	0.10976	0.048146	0.32688
451-00080	1.48694e-05	6.18e-06	6.872e-05	0.000171494	5.3272e-07	2.012e-07	0.0199238	0.051522	0.000142586	0.0190376	0.00059018	0.000163862	0.60128	0.065648	0.09876	0.178404	0.3201	0.21694	0.011552	0.38212	0.5027	8.7592e-08	0.04683	0.151786	0.60242	0.41222	0.46806	0.54858	0.41668	0.71054	0.49792	0.36658
451-00700	5.3556e-06	3.0362e-06	0.00171924	8.4736e-09	1.41966e-05	0.109968	0.002552	0.000171356	8.7084e-05	1.95202e-06	2.913e-06	3.2716e-06	0.00135216	0.07654	0.00179972	0.41836	3.9002e-05	0.0031272	0.00022816	0.0008556	0.005078	2.7122e-08	0.55644	0.0008287	0.0063744	0.2251	0.0124838	0.81402	0.03668	0.0121936	0.7508	0.85694
451-16000	8.8092e-05	0.00026216	0.00110366	0.00109962	4.9986e-08	0.042464	0.30476	0.123388	0.000145864	0.102692	0.0023078	0.026436	0.050454	0.096474	0.20348	0.4078	0.58848	0.01336	0.23962	8.8038e-05	0.0029612	2.7122e-08	0.41668	0.158366	0.40394	0.52616	0.039876	0.38528	0.8692	0.042066	5.6728e-07	2.7636e-08
453-00009	7.0176e-07	0.004321	0.00050588	4.446e-06	5.7572e-05	0.65026	3.9134e-05	0.09404	0.00067434	0.025564	7.5292e-05	0.00083418	0.082896	0.093222	0.72872	0.34786	0.69426	0.0051464	0.84962	0.00020454	0.139152	8.7592e-08	0.20354	0.168636	0.95086	0.079102	0.013895	0.0051192	0.70744	0.53378	0.40952	0.179146
453-00080	1.10394e-05	0.00142732	0.055056	0.15889	7.5248e-06	0.54156	0.0059666	0.139146	0.0146014	0.00127926	0.169984	0.065152	0.02491	0.002454	0.175438	0.75668	0.00036334	0.00135216	0.063688	0.000115588	0.546	2.7122e-08	0.9866	0.0029382	0.0057072	0.0096874	0.88986	0.7419	0.43622	0.093276	0.079672	0.45814
453-00700	0.05146	0.13839	0.0011442	0.14039	0.028746	0.0133326	0.60516	0.47298	0.27962	0.377	0.67442	0.55584	0.020514	0.95944	0.0006111	0.089672	0.0089816	0.38212	0.00153662	0.001043	0.29006	2.7122e-08	0.74104	0.62212	0.0017411	0.133326	0.0041866	0.36716	0.026928	0.013704	0.0126806	8.5916e-05
453-16000	0.059224	0.79808	0.05273	0.054398	0.0109786	0.00070752	0.87532	0.65262	0.00158536	0.61598	0.72724	0.106804	0.89332	3.784e-05	0.00147022	0.0094796	0.067758	1.96994e-05	5.0016e-05	0.0072152	0.29006	8.7592e-08	0.5558	0.2455	0.17347	5.922e-05	0.0049712	0.031358	0.123468	0.00035324	5.9146e-05	4.2278e-07
455-00009	1.23482e-05	1.14788e-07	2.5594e-05	3.4244e-07	8.1282e-08	0.3146	0.07219	0.62324	1.7451e-06	8.6784e-06	1.7075e-05	0.00078898	0.66714	0.020496	0.0031546	0.01055	0.61422	0.00029362	2.9364e-06	1.23494e-05	0.089032	2.7122e-08	0.51948	0.088162	0.49084	0.120484	0.0098424	0.03376	0.55644	0.6457	0.6744	0.95142
455-00080	7.0508e-05	5.1914e-06	0.03099	1.39116e-06	0.94114	0.003494	0.45106	0.2766	0.002125	0.003556	0.0002036	0.022218	0.123582	0.181406	0.104558	0.169618	0.99632	0.065648	0.28962	7.7584e-06	0.40292	2.7122e-08	0.26022	0.0155648	0.40364	0.39262	0.196834	0.39144	0.51768	0.45314	0.39054	0.171258
455-00700	4.5812e-05	1.03378e-05	0.058538	2.7048e-07	0.00130218	1.50778e-06	0.085296	0.0164042	0.053856	0.35276	0.00055066	0.05938	0.002238	0.0064494	0.0007819	0.061088	4.4354e-05	0.0072678	0.00022816	3.3534e-05	0.099942	2.7122e-08	0.169958	0.000118816	0.00046376	0.0126006	0.00051684	0.2395	0.0021844	4.721e-06	0.0003028	0.0016854
455-16000	0.022996	0.167434	0.17259	0.31706	0.0020484	7.2102e-05	0.095494	0.28742	0.118878	0.49022	0.63764	0.041896	0.49664	0.000100626	0.090652	0.048314	0.00179972	0.000152268	0.0176782	0.181406	0.9779	8.7592e-08	0.48382	0.003629	0.035684	0.000118252	0.072336	0.049494	0.021966	0.0002108	0.00023314	0.00047368
457-00009	0.27252	0.016911	0.106746	0.23126	0.0027306	6.6396e-05	0.35848	0.86318	8.8926e-05	0.0003756	0.90072	0.2632	0.28962	0.031678	0.061402	0.25722	0.00055154	0.003738	0.25722	0.084548	0.49568	8.7592e-08	0.55644	0.34412	0.15974	0.00150384	9.4182e-05	0.014373	0.19185	0.9779	0.22418	0.107202
457-00080	0.0140174	0.199058	0.124056	0.0032174	0.64128	1.27478e-05	0.41192	0.53032	0.57068	0.95736	0.90878	0.75954	0.62074	0.80022	0.80638	0.65374	0.9447	0.92998	0.81356	0.0064548	0.111894	8.7592e-08	0.69912	0.32636	0.94374	0.36738	0.71054	0.43622	0.33814	0.142136	0.195692	0.2251
457-00700	9.761e-06	5.9488e-05	0.052106	3.617e-05	2.9426e-05	6.791e-07	0.98564	0.9549	0.00176226	0.063456	0.00142252	0.016175	0.31118	0.032474	0.74266	0.70798	0.9153	0.20022	0.99632	5.976e-06	0.043198	2.7122e-08	0.0139322	0.053388	0.81836	0.28008	0.98674	0.87978	0.86214	0.0037086	4.706e-05	0.00036848
457-16000	0.113874	0.00037968	0.049678	0.72988	6.348e-08	2.675e-06	0.160972	0.15792	7.3598e-05	1.0047e-06	0.0004299	0.0056916	0.25722	0.61422	0.35866	0.66714	0.5695	0.20348	0.07204	0.00046416	0.019126	2.7122e-08	0.0080622	0.0110876	0.9531	0.96908	0.70542	0.82708	0.35536	0.005518	6.28e-06	0.00022022
459-00009	0.0064968	3.5188e-06	0.22586	0.0116436	0.04048	0.0039128	0.62974	0.131084	0.037598	0.0039838	0.079406	0.40608	0.014434	0.58848	0.00040374	0.00065406	0.104558	0.52036	0.000158036	6.243e-06	0.80316	2.7122e-08	0.0023536	0.130392	0.01577	0.027096	1.48282e-06	2.6072e-06	0.0065942	0.33236	0.21162	0.02348
459-00080	0.00194576	0.000143498	0.00054592	1.2255e-06	0.5162	6.9136e-09	0.162514	0.7871	1.81156e-05	0.24258	0.0033858	0.0111268	0.62728	7.9944e-05	0.0042036	0.00118832	0.86414	2.4164e-05	2.5642e-06	1.23494e-05	0.21674	8.7592e-08	0.23724	0.096944	0.87096	9.4182e-05	0.0020334	0.00089496	0.72418	0.030068	0.26982	0.20862
459-00700
459-16000	5.1506e-08	8.9326e-08	1.08908e-06	6.4704e-09	0.45262	0.00020246	1.333e-05	0.0094988	2.3052e-08	5.1594e-08	2.2268e-08	1.68368e-05	0.0037004	0.125854	0.72462	0.85688	0.45098	0.72178	0.40732	1.9365e-05	0.0124838	2.7122e-08	1.35754e-07	0.00028202	0.23284	0.051866	0.62812	0.91524	0.88776	0.3862	0.45306	0.66168
461-00009	0.44046	0.81134	0.37182	9.5758e-07	0.98172	8.5816e-07	0.18022	0.052142	0.8186	0.20758	0.022996	0.24188	0.98894	0.00048642	0.0034202	0.181406	0.77732	0.00026366	0.001043	5.4744e-06	0.9074	2.7122e-08	0.34382	0.88738	0.38408	0.00038044	0.0002108	0.026928	0.43756	0.33236	0.7158	0.33236
461-00080	0.075142	0.27718	0.0076078	0.66718	0.8457	0.48606	0.0145762	0.095056	0.77194	0.21912	0.62678	0.178552	0.02939	0.10655	0.62074	0.52638	0.74266	0.045248	0.45098	0.00130936	0.043198	8.7592e-08	0.00094942	0.39498	0.99554	0.025596	0.86366	0.92414	0.79234	0.57586	0.67198	0.6376
461-00700
461-16000	0.6678	0.81958	0.85122	5.444e-08	0.50004	0.44882	0.0114412	0.083594	0.032886	0.041932	9.13e-09	6.0932e-08	0.60774	0.00080042	0.000100626	0.00118832	0.187524	0.0020394	0.00022816	0.0026892	0.24244	8.7592e-08	0.0008597	0.073384	0.1031	0.0100034	3.8618e-05	0.0063744	0.0051886	0.0040424	0.026166	0.0154942
463-00009	0.3346	0.68714	0.57732	5.1444e-08	0.66006	0.0149236	0.048516	0.05938	0.00048206	0.036144	1.0932e-08	1.37324e-08	0.00074856	0.54466	0.95944	0.97418	0.49664	0.72872	0.43598	0.20678	3.6804e-05	2.7122e-08	0.88864	0.003933	0.634	0.17475	0.104594	0.42964	0.30616	0.52412	0.41668	0.76062
463-00080	0.053316	0.158276	0.059982	6.4704e-09	0.90874	1.04384e-05	0.000174914	0.52188	0.00108022	0.141834	2.1916e-07	6.4552e-07	0.0016373	0.81356	0.0079414	0.25336	0.61422	0.68744	0.067758	0.95944	0.00071326	2.7122e-08	0.00052068	0.92328	0.4103	0.51694	0.030962	0.97766	0.19981	0.9074	0.85336	0.75792
463-00700
463-16000	0.0010514	0.0094616	0.51002	1.55012e-15	0.91584	4.4874e-06	0.0113784	0.9986	0.0091388	0.054548	7.641e-10	4.9436e-10	0.00028702	7.3536e-06	4.7526e-06	7.6704e-08	1.91156e-05	5.3884e-06	1.96684e-05	0.00027338	0.181896	4.5946e-08	0.24626	0.34412	0.040904	0.044818	0.00165858	0.0005258	0.022128	0.0021276	0.007584	0.00144744
465-00009	0.123492	0.27052	0.00129714	6.4704e-09	0.94114	3.4008e-08	5.796e-05	0.0031322	0.04676	0.151756	2.5672e-08	6.6254e-09	0.09876	0.0060722	0.00139626	0.00074856	0.119138	9.0464e-05	6.8116e-06	2.3416e-06	0.00051684	8.7592e-08	1.88116e-07	3.3252e-08	0.47686	0.00159036	0.00020178	0.0027288	0.54894	0.089032	0.26022	0.04554
465-00080	0.146024	0.7021	0.0049028	6.4704e-09	0.80494	1.25788e-08	9.3458e-06	0.0081276	0.0039688	0.377	6.5468e-09	8.4614e-09	0.0026892	0.002597	0.002238	0.0181256	0.00097668	0.0020612	0.00010453	2.2374e-06	0.00031096	2.7122e-08	0.00046376	3.1172e-08	0.03471	0.004458	0.00156224	0.126238	0.077658	0.0037086	0.7158	0.144374
465-00700	0.0474	0.22772	4.924e-05	1.46554e-15	0.0028918	7.1136e-15	0.00023302	0.0006712	0.91036	0.00105336	3.5462e-15	7.139e-11	0.049868	0.00095868	8.2218e-06	9.0768e-07	5.6478e-05	0.00069542	5.0088e-08	0.91646	0.000118252	4.9048e-08	3.908e-08	2.5662e-08	0.96872	0.00049372	1.16548e-05	6.5026e-05	0.40364	0.028672	0.0167664	0.021612
465-16000	1.67004e-05	2.3212e-05	2.7268e-09	4.887e-15	0.78628	9.3574e-14	1.04256e-05	0.02113	1.06528e-05	5.1064e-06	2.0222e-15	3.0524e-15	0.0117374	0.051562	0.0101304	0.049868	0.0030222	0.0188416	3.3722e-08	2.825e-10	4.2502e-05	3.3082e-08	1.95374e-07	2.5662e-08	0.0533	0.58344	0.036774	0.92414	0.30534	0.066968	0.37136	0.62988
467-00009	0.37758	0.86126	0.16006	6.4704e-09	0.55304	3.1186e-08	0.00042952	0.00063	0.131138	0.81284	6.5468e-09	7.0442e-09	0.0026892	0.34314	0.010002	0.0151914	0.66044	0.44546	7.9944e-05	0.00044832	0.0006316	2.7122e-08	4.4916e-07	2.5662e-08	0.090308	0.7946	0.013286	0.049288	0.44454	0.175412	0.53302	0.34354
467-00080	0.12016	0.16588	0.14526	1.01518e-07	0.51734	1.10764e-06	2.3826e-05	0.044674	0.042978	0.098928	2.6468e-08	1.16946e-07	0.057386	0.33844	0.0016373	0.0010777	0.035832	0.31562	2.1398e-05	1.96994e-05	0.0106794	8.7592e-08	9.7504e-06	1.50888e-07	0.03447	0.39058	0.00053622	0.0032744	0.0072952	0.036818	0.0164168	0.0090232
467-00700	0.52612	0.046208	0.93678	0.00051006	0.96548	0.33702	0.054826	0.29044	0.118752	0.55988	8.162e-07	1.1038e-05	0.018583	0.01336	0.00010453	3.2204e-05	0.002238	0.108572	0.00055154	5.0134e-06	0.011007	8.7592e-08	4.253e-05	0.6062	0.00195118	0.2251	3.6804e-05	3.838e-05	0.0050116	0.0022726	0.0075432	2.359e-05
467-16000	0.28562	0.144178	0.069614	4.887e-15	0.0457	1.04854e-07	0.00053876	0.64166	0.54632	0.070732	1.22702e-08	5.7828e-05	0.0160428	6.8162e-06	1.85776e-05	0.00109758	0.0015131	1.20784e-05	1.75444e-05	0.96704	0.00115048	8.493e-07	0.638	0.0002699	0.51948	0.066968	0.0103284	0.61812	0.049288	0.164556	0.075714	0.71054
469-00009	0.161664	0.3478	0.6766	2.5414e-08	0.31952	4.227e-07	0.83496	0.187	0.80688	0.0059206	2.2136e-06	5.8076e-08	0.74266	0.0040824	0.001043	0.166762	0.23832	0.010002	0.000197182	0.046252	0.002095	0.036382	0.034242	2.5662e-08	0.25086	0.0197012	0.0037676	0.68262	0.03955	0.109416	0.17347	0.21118
469-00080	0.6032	0.27804	0.000191704	6.4704e-09	0.64086	1.58612e-06	1.97972e-05	0.0029702	0.0090952	0.86856	6.5468e-09	6.6254e-09	0.193792	0.0064548	0.00044832	0.00038984	0.4237	0.00028666	2.9696e-05	2.807e-06	0.00047368	2.7122e-08	0.00017873	2.9464e-07	0.32696	0.00101704	0.0002108	0.00082572	0.27472	0.09768	0.70744	0.075392
469-00700	0.03318	0.002721	0.74132	4.7248e-08	0.023364	0.02443	0.030136	0.029746	0.81432	0.21712	5.502e-05	9.5432e-05	0.58212	0.00060674	0.00056384	0.00040374	0.088776	2.1398e-05	0.000112772	9.3228e-05	0.72278	8.7592e-08	0.0186494	0.20094	0.56438	0.00066874	4.458e-05	0.00149328	0.21262	0.039876	0.27472	0.62988
469-16000
471-00009	0.0059206	0.00017585	0.180786	1.18382e-07	0.54626	0.52822	0.037448	0.044238	0.14162	4.2794e-05	0.0027764	0.185288	0.07204	0.073514	0.0036292	0.065022	0.051552	0.030806	0.0097354	0.000112772	0.20464	2.7122e-08	0.00089496	0.029182	0.09619	0.036774	0.0117248	0.21994	0.03376	0.4155	0.77514	0.139152
471-00080	1.30986e-06	0.8533	0.55788	0.49144	0.117408	0.178614	0.088232	0.02286	0.68122	0.0118052	0.29072	0.42378	0.184446	0.0032222	3.3534e-05	2.1164e-05	2.0246e-05	3.7358e-05	1.41024e-05	0.011422	0.102224	1.02744e-05	0.184334	0.0238	0.0008724	0.00069778	1.5673e-06	2.592e-05	9.0266e-05	1.726e-05	0.00017873	6.218e-06
471-00700	0.005391	0.0002781	0.000150758	1.10682e-06	0.0105078	0.0062736	0.185288	0.04656	0.069202	0.000169028	0.0023872	0.015934	0.00055154	0.135264	0.0072678	0.0002833	1.8129e-05	0.118062	0.121344	6.243e-06	0.62988	5.235e-08	8.464e-06	3.456e-05	0.000159554	0.39058	0.061944	0.00100898	0.054698	0.00093618	0.00093156	4.1324e-05
471-16000
473-00009
473-00780	0.00032142	0.00058754	0.00075128	0.053232	0.0108198	0.000100998	0.0183418	0.140526	3.0212e-05	0.003223	0.004602	6.496e-05	0.0087414	0.0060722	0.0012678	0.037864	0.92998	0.07204	0.0008556	0.087936	0.009987	2.7122e-08	0.037698	0.0128846	0.140706	0.02671	0.00102082	0.120762	0.021966	0.020292	0.131868	0.04554
473-16000
475-00009	2.1268e-07	5.5206e-07	0.0090616	0.052616	0.0045298	0.00041794	1.03278e-07	0.000167868	8.8332e-07	2.0976e-05	0.040916	0.028166	0.74266	0.00100934	0.030806	0.150386	0.85688	8.3086e-05	0.030096	0.018431	0.046072	3.7742e-08	0.09619	0.3215	0.00044464	0.049252	0.011007	0.09397	0.88864	0.116978	0.72418	0.44794
475-16780	3.5316e-07	0.0021586	3.2966e-06	0.050204	0.006495	0.037098	7.57e-06	0.69772	0.0023904	0.008042	0.3073	0.60876	0.042348	0.053812	0.21014	0.3201	0.45098	0.128156	0.150386	0.028052	0.84628	2.7122e-08	0.26022	0.060776	0.97766	0.0143518	0.32144	0.37314	0.51224	0.27518	0.20396	0.39672
477-00009	3.0828e-08	7.365e-05	1.02828e-07	4.2362e-06	0.00061384	0.0007207	2.5936e-08	5.0976e-05	7.7672e-07	1.08888e-07	0.000125082	2.5936e-08	0.00038984	0.20022	0.0125682	0.0111244	0.044264	0.10259	0.125854	2.807e-06	0.020292	5.235e-08	0.00026584	1.52934e-05	0.032832	0.82896	0.00038512	0.10967	0.085858	0.62202	0.37768	0.013895
479-00009	0.0188098	0.0187362	0.0137852	0.08571	0.34224	0.0103888	0.58026	0.099296	0.062982	0.3435	0.0092932	0.029372	0.65864	0.94272	0.42132	0.149916	0.146352	0.6376	0.2259	0.00163372	0.80254	8.7592e-08	0.44454	0.94784	0.51224	0.26666	0.20464	0.120762	0.32146	0.33236	0.49792	0.0063628
479-00700	0.065666	0.0043768	0.011215	0.42092	0.173176	0.125404	0.4821	0.49548	0.160386	0.037994	0.57744	0.89156	0.065648	0.09256	0.000419	0.0140678	0.028052	0.72178	0.000945	0.037864	0.59106	2.7122e-08	0.15974	0.9006	0.098452	0.23318	0.0067556	0.0189262	0.06535	0.066734	0.075714	0.035786
571-00009	0.043922	0.022538	0.00034582	0.28622	0.027242	2.862e-08	0.77372	0.82612	0.192992	1.35772e-05	0.32016	0.83002	0.5851	0.08641	0.00026914	0.33906	0.054958	0.00141942	0.21244	9.323e-05	0.00091752	2.2104e-10	3.6502e-09	1.33494e-06	0.063812	0.00052814	6.058e-05	0.9507	0.021158	0.0099416	0.2926	0.99672
571-00780	0.004059	0.035946	0.107664	8.6792e-09	0.32704	9.9848e-05	0.006608	0.89138	0.43952	4.6456e-05	0.039156	0.28664	0.21244	0.111788	0.32714	0.34108	0.076494	0.0043422	0.3239	0.056174	4.5478e-06	4.5722e-11	1.2401e-05	7.0218e-06	0.036638	0.2876	0.39812	0.130154	0.138944	0.149222	0.72608	0.45074
571-16000	0.00057514	0.60722	0.0114688	1.20236e-09	0.00180388	0.105898	0.147728	0.63058	0.009912	2.3932e-05	0.3241	0.84232	0.61404	0.047568	0.005724	0.0021932	0.106518	0.33666	0.30036	4.1816e-09	1.65674e-07	3.4418e-11	5.835e-10	1.55206e-10	0.05122	0.03892	0.004397	0.0035668	0.052212	0.136756	0.0082396	0.0027346
573-00009	0.117402	0.27958	0.0167734	0.181122	0.2381	0.0089764	0.152188	0.77716	0.2643	0.00015713	0.024112	0.6463	0.87308	0.101444	0.74756	0.0033372	0.5753	0.48484	0.54956	0.0053194	0.083972	6.4142e-11	0.00017501	4.034e-06	0.4758	0.061876	0.46064	0.0034738	0.050246	0.46064	0.104502	0.112534
573-00780	0.59728	0.92884	0.41166	0.00032392	0.00041086	0.08645	0.89954	0.51244	0.067308	0.0133002	0.197724	0.76324	0.161616	0.079608	0.059434	0.01376	0.055362	0.3212	0.7195	6.7722e-12	8.4662e-09	4.5722e-11	1.25164e-08	3.1142e-09	0.072974	0.0194352	0.1434	0.079812	0.1858	0.45068	0.134596	0.04132
573-16000	0.98272	0.181122	0.037734	2.292e-07	0.00051606	0.00034326	0.27092	0.34112	0.28122	1.11276e-05	0.022902	0.4869	0.00089672	0.02426	0.048648	0.0134236	0.00088152	0.0074204	0.26148	1.66914e-08	3.4408e-08	2.5588e-10	4.2228e-05	1.0577e-10	5.85e-05	0.0058244	0.188556	0.00038686	0.025754	0.162324	0.108194	0.002256
575-00009	0.70386	0.051904	0.0016818	0.02539	0.00135334	0.37634	0.53556	0.43204	0.124564	2.44e-06	0.31908	0.77822	0.140598	0.182622	2.78e-05	0.197118	0.0172314	0.060614	0.33666	0.45842	0.000121326	4.0822e-11	1.10506e-08	1.45132e-06	0.0095246	0.077016	7.6994e-06	0.068848	0.9507	0.4168	0.00125746	0.04132
575-00080	0.07468	0.8485	0.48618	0.00197394	0.97644	0.0022444	0.084828	0.28298	0.23772	8.4024e-06	0.090472	0.0048264	0.23794	0.66956	0.0021464	0.2142	0.67304	0.68	0.71884	0.00143476	1.32128e-07	4.0822e-11	8.3326e-08	3.531e-07	0.116318	0.30086	0.008781	0.134596	0.55558	0.91138	0.068848	0.44084
575-16000	0.173532	0.009169	0.0039564	6.7258e-07	0.0061512	0.63622	0.78124	0.0172732	0.072134	2.6872e-06	0.044396	0.42278	0.085624	0.023664	0.00155764	0.00099314	0.00056096	0.173408	0.97148	0.00095998	9.53e-07	3.4418e-11	2.8538e-07	4.5582e-10	0.00191094	0.0025758	3.8402e-05	0.00015189	0.2087	0.67718	0.00196486	0.00085434
577-00009	0.0052574	0.4809	0.97608	8.5342e-06	0.115568	0.010147	0.3536	0.3104	0.52016	0.0005021	0.42758	0.0025338	0.50594	0.91834	0.27592	0.23984	0.08823	0.76934	0.64542	0.009165	0.000105864	2.9002e-11	0.169516	0.00052304	0.063812	0.172466	0.224	0.35962	0.38898	0.46064	0.2711	0.027442
577-00080	0.32378	5.109e-07	0.106986	0.0148382	1.77784e-09	1.19114e-07	0.79032	0.7802	0.0067704	1.8216e-09	0.27548	0.086986	0.0151232	0.0198442	0.28872	0.39206	0.2142	0.0004993	0.133716	3.5504e-10	6.9498e-08	3.8568e-11	0.00039722	0.0074176	0.183074	0.0061482	0.87878	0.002628	0.048342	0.34102	0.65918	0.132554
577-00700	0.187632	0.032768	0.156704	0.32254	0.9919	3.9374e-07	0.4318	0.47494	0.187528	0.036648	0.30858	0.092192	0.86184	0.00185854	0.23504	0.110718	0.78396	0.0172314	0.34862	1.1951e-08	0.00028684	1.57268e-10	4.3316e-05	2.085e-08	0.50168	0.0188432	0.31258	0.37108	0.040506	0.06756	0.141558	0.75096
577-16000	0.047774	0.99214	0.80274	1.0897e-09	0.00067048	0.079862	0.26412	0.142512	0.074762	3.5268e-06	5.4978e-06	0.2154	0.53064	0.24176	0.00044508	0.2909	0.027432	0.0151232	0.0128788	0.122946	0.00033674	4.1664e-10	7.6696e-05	9.53e-07	0.056828	0.126216	1.7849e-05	0.79512	0.188556	0.02031	0.013241	0.162324
579-00009	0.80858	0.105034	0.149612	6.1554e-08	0.2675	1.0149e-05	0.76316	0.69078	0.041664	1.58144e-07	0.058782	0.4869	0.39206	0.82082	0.4789	0.2142	0.9943	0.78762	0.56882	0.00053196	2.832e-07	3.357e-10	2.7074e-06	1.64438e-06	0.99014	0.67116	0.088696	0.82066	0.56668	0.71374	0.07565	0.138944
579-00080	0.97958	0.010515	0.000131786	0.031034	0.000149838	7.348e-07	0.20568	0.62216	4.076e-05	2.107e-09	0.3758	0.063274	0.043948	0.39206	2.218e-06	0.036114	0.00186282	0.52752	0.4498	0.0079656	3.302e-05	4.3968e-10	1.71998e-07	6.0456e-08	0.00025612	0.145668	7.4094e-07	0.05961	0.8658	0.20278	0.0062804	0.0148506
579-00700	0.59898	0.05532	0.00051782	0.084828	0.49876	0.19846	0.183706	0.59446	0.20862	0.000101962	0.107226	0.14337	0.63494	0.29748	0.093732	0.21952	0.37642	0.3248	0.0928	0.000187036	6.7742e-07	3.0122e-10	5.8318e-07	1.03718e-06	0.93102	0.5229	0.023642	0.20572	0.070376	0.21778	0.39812	0.54232
579-06000	0.56538	0.95446	0.052316	0.0040086	0.072148	0.0104986	0.70678	0.90078	0.00025358	9.2484e-05	0.171416	0.96386	0.190574	0.5029	0.0023678	0.049196	0.0193448	0.44126	0.3248	0.73316	1.03492e-05	3.4418e-11	4.647e-08	9.8594e-08	0.158432	0.8853	2.2308e-05	0.09836	0.35372	0.064212	0.0064746	0.126216
579-10000	0.022538	0.67772	0.00050262	1.70342e-07	0.028948	0.00164664	0.3744	0.69956	0.028246	3.5644e-05	0.00153954	0.93564	0.0030896	0.94868	0.0034942	6.6456e-05	0.0021464	0.35868	0.06963	0.0010101	2.4656e-08	5.7484e-10	3.7402e-09	2.0716e-09	0.0024492	0.99672	4.8546e-07	5.85e-05	0.44574	0.22716	6.1596e-06	0.00121372
581-00009	5.3566e-05	0.40256	0.185174	2.3246e-12	2.7928e-06	0.002577	0.099476	0.158218	0.176946	9.6208e-06	1.01942e-08	0.016008	9.1408e-05	1.64664e-05	0.034454	0.0022664	0.000187036	3.5332e-06	3.5332e-06	4.4818e-12	0.0025366	3.8568e-11	0.07125	0.22808	0.00048088	5.6598e-05	0.009991	0.00132318	2.7662e-05	4.9072e-05	2.2704e-06	2.781e-10
581-00080	0.00083092	0.058064	0.51748	2.26e-12	4.0708e-12	8.1182e-06	0.97958	8.3052e-05	0.008244	7.5966e-05	1.25204e-11	0.0115074	0.0022938	0.0111142	0.002728	0.000100868	2.9996e-07	0.003548	4.337e-11	9.3386e-11	6.6348e-08	6.746e-10	1.20524e-10	2.254e-09	0.00101948	0.99672	0.0072898	3.692e-05	0.27834	0.037386	3.3148e-05	4.8348e-07
581-00700	0.00058858	0.081892	0.40014	2.3246e-12	6.2824e-11	0.0007808	0.47464	0.14909	0.31568	0.00026678	1.04166e-10	0.00070006	0.25544	0.182622	0.197118	0.0021182	0.00048068	0.02396	9.2562e-08	1.30116e-11	0.00029624	3.0708e-11	0.00023916	0.165554	0.09183	0.38446	0.0141872	0.0006726	0.38898	0.32864	0.00069318	0.00052736
581-06000	1.11238e-06	0.2133	0.01011	2.26e-12	3.3678e-10	0.09446	0.003626	0.13409	0.97906	0.000164506	2.595e-11	1.3839e-06	0.76934	0.03365	2.6748e-06	0.00113664	0.20724	7.6454e-05	3.1384e-08	4.7936e-12	0.04257	3.4418e-11	0.0152192	0.015197	0.91792	0.087162	8.6894e-06	0.0002606	0.0170078	4.9072e-05	3.2506e-08	1.17602e-06
581-10000	2.273e-07	3.9982e-11	0.25042	1.14576e-18	1.86728e-11	0.36038	0.00031302	0.6702	0.00064642	0.74052	1.42244e-15	1.05668e-10	0.85978	0.170184	0.009771	0.45186	0.005152	0.48586	3.59e-06	1.75894e-15	0.0012503	3.4418e-11	0.00160116	0.4964	0.08416	0.120202	7.2078e-05	0.163522	0.4758	0.55558	0.00025612	1.30708e-05
583-00009	0.31802	2.3932e-05	0.34248	0.00144892	0.00107022	0.0036532	0.60446	0.18419	0.173378	0.00084278	0.58626	0.93564	2.4186e-05	5.8324e-08	0.75118	2.4938e-06	0.043452	1.68248e-05	0.023372	1.24198e-05	5.5072e-08	4.0822e-11	2.8804e-05	4.7858e-08	0.00090258	2.4494e-08	0.25014	1.05184e-05	1.27114e-05	0.000142122	7.4494e-06	1.19464e-08
583-00080	0.63222	0.92312	0.07766	0.0053868	0.0456	0.00110698	0.3257	0.34112	0.00052952	1.37554e-07	0.75558	0.45844	0.0038872	0.49382	0.03133	0.00158336	0.0031864	0.131262	0.35868	0.004868	1.22756e-06	5.4172e-11	1.78058e-08	1.98308e-07	0.002517	0.39354	0.29704	0.00066292	0.20278	0.05122	1.92256e-05	2.6692e-06
583-00700	0.57728	0.0194994	0.20018	3.3376e-05	0.24924	0.0017782	0.63504	0.051248	0.00134686	1.35494e-07	0.0059068	0.52212	0.2142	0.0190994	0.028108	0.051134	0.42724	0.108602	0.190574	0.026658	1.19384e-08	1.6512e-10	1.01976e-06	3.435e-06	0.94414	0.50168	0.25014	0.54798	0.036638	0.021216	9.0112e-05	9.3348e-05
583-06000	0.90094	0.9988	0.202	0.00146528	1.5852e-06	0.52692	0.9048	0.054594	0.40598	0.042346	0.61172	0.34866	0.36464	0.94584	0.27758	0.070604	0.2747	0.3947	0.56686	0.9498	1.4871e-05	2.4746e-10	0.0120834	1.19108e-07	0.00107668	0.037386	0.2216	7.7694e-05	0.00072774	0.03095	0.0002542	6.7286e-08
583-10000	0.40036	0.34548	0.00088904	1.0733e-05	0.168604	0.068946	0.9576	0.51496	0.00028248	1.0854e-07	0.082352	0.34146	0.0026242	0.54638	2.218e-06	0.0191836	0.00030956	0.9335	0.095614	0.38158	3.723e-06	2.0566e-10	1.59038e-07	8.4662e-09	0.00136164	0.39354	5.4992e-07	0.0053642	0.005512	0.0155414	5.0472e-07	4.4834e-09
585-00009	0.28664	0.93686	0.013134	0.073406	0.66052	0.142512	0.066126	0.3713	0.036354	3.9678e-05	0.080776	0.0127222	0.134956	0.71528	1.54822e-05	0.60158	0.0068104	0.53064	0.54956	0.133716	6.7522e-06	3.2512e-11	5.7606e-07	3.6142e-07	0.03309	0.7447	0.0032488	0.98356	0.056828	0.020758	0.0141872	2.9744e-05
585-00080	2.266e-05	0.0182852	1.10576e-10	7.3236e-17	0.48798	1.36456e-05	0.0046682	0.80092	1.7128e-11	7.189e-08	1.61812e-08	0.0153028	3.1806e-05	0.112742	3.7272e-06	1.12374e-07	2.4966e-07	0.015822	0.088664	1.62028e-10	7.0218e-06	1.05366e-10	1.01586e-07	1.24714e-10	8.151e-06	0.41088	8.86e-05	7.7296e-07	0.0092298	0.0053986	6.0308e-09	2.1054e-08
585-00700	6.4376e-05	0.00131678	1.63196e-06	3.9018e-11	0.2831	0.44374	0.0143604	0.45084	0.00120774	8.9514e-05	7.4362e-08	0.5324	0.081992	0.121792	0.061272	0.074924	0.086496	0.34634	0.37386	2.116e-06	3.5762e-06	6.7848e-11	2.886e-07	2.4194e-08	0.2401	0.00084426	0.257	0.25526	0.172466	0.08269	0.019868	0.00196486
585-16000	5.2312e-09	3.626e-05	3.6018e-09	5.5256e-12	0.24442	0.035054	0.0007743	0.019016	6.016e-10	5.846e-06	4.274e-07	0.0037654	0.000176682	0.167462	4.6522e-06	0.0021832	4.904e-05	0.03405	0.25346	5.4136e-09	5.0154e-08	4.8384e-11	1.21286e-09	3.1294e-08	0.000119276	0.155018	2.3936e-06	0.0069934	0.033776	0.00088002	3.0002e-07	1.07826e-09
587-00009	7.5256e-05	0.00117942	1.69486e-07	3.5074e-11	0.00042592	0.0050008	0.0419	0.61658	3.252e-07	6.8638e-07	2.4942e-05	0.039198	0.98288	0.66262	0.0020194	0.0053982	0.48484	0.379	0.117104	3.3188e-09	1.11752e-05	5.4492e-10	3.7596e-09	1.14814e-06	0.71374	0.8918	0.000132946	0.80148	0.8335	0.66516	0.162324	0.196684
587-00080	5.2744e-08	8.4646e-05	1.1589e-08	5.3746e-12	0.032438	0.30938	5.3566e-05	0.34922	8.2066e-08	7.418e-10	1.648e-08	0.00027506	0.00153232	0.54638	1.30906e-05	0.00092784	0.062604	0.17644	0.37642	1.40214e-10	1.44498e-09	3.8568e-11	1.06608e-07	7.3366e-10	0.01626	0.56112	2.3774e-05	0.0120666	0.36234	0.34522	9.1682e-05	2.4798e-05
587-00700	2.3408e-07	0.000129824	1.43054e-08	4.0708e-12	0.035254	0.00102988	0.0026686	0.33712	3.1558e-10	6.9778e-10	9.1114e-09	0.000101962	0.99412	0.54638	0.00074212	0.0025622	0.38158	0.051436	0.56558	1.84748e-07	1.00456e-09	3.8568e-11	2.2664e-10	1.73072e-10	0.52828	0.6355	0.00099004	0.141158	0.93102	0.8918	0.0034738	0.52828
587-16000	7.0224e-08	3.5644e-05	2.5734e-09	3.9588e-12	3.0112e-07	0.000145948	3.0422e-05	0.52422	5.189e-11	1.52422e-10	5.4872e-10	0.00078496	0.97908	0.021666	0.0026856	0.24562	0.26554	0.041986	0.34878	7.2308e-11	3.2334e-07	4.3204e-11	1.4267e-09	1.32128e-07	0.85932	0.00042482	0.036638	0.91792	0.70452	0.32864	0.0146262	0.51754
589-00009	1.05378e-05	0.137016	0.117628	8.3646e-08	6.721e-08	0.32468	0.26076	0.039756	0.0105536	0.092192	9.7578e-06	0.94504	0.198232	0.55594	0.003236	0.044492	0.76206	0.65572	0.82824	1.05694e-10	0.002988	1.0034e-10	3.4488e-08	1.19384e-08	0.0143272	0.050246	0.31256	0.0002631	0.11068	0.1858	0.50694	0.087162
589-00080	9.8734e-10	0.25088	7.5712e-05	1.52364e-11	0.122086	0.25642	0.014204	0.67336	4.8496e-05	3.1588e-08	5.7806e-08	0.0057924	0.75118	0.57204	0.71528	0.97148	0.46422	0.83196	0.92592	1.01658e-07	7.2994e-09	2.7388e-11	1.7907e-08	1.60218e-09	0.42064	0.75722	0.91138	0.8918	0.6064	0.99014	0.48736	0.42632
589-00700	4.6176e-08	0.37652	1.56544e-06	1.36678e-11	0.4698	0.017895	0.00128356	0.36576	5.2152e-05	9.1076e-06	5.7114e-06	0.54542	6.9104e-05	0.020098	0.133716	0.115486	0.190574	0.24952	0.1519	2.3678e-05	3.1294e-08	3.0708e-11	3.1676e-07	2.2404e-08	0.088696	0.0117876	0.124184	0.081384	0.088696	0.37998	0.117244	0.171388
589-16000	3.3678e-10	2.7514e-05	7.9594e-09	7.6954e-12	0.020852	0.00065922	0.00102636	0.0098028	1.07066e-08	1.65244e-06	1.71662e-07	0.00058008	0.27592	0.4498	0.166	0.54018	0.64542	0.22676	0.63858	3.0418e-11	5.9842e-09	3.8568e-11	1.42996e-10	3.446e-09	0.28572	0.067854	0.31668	0.34522	0.5255	0.91792	0.21778	0.096694
591-00009
591-00080	2.2008e-08	0.46256	9.0534e-06	1.44312e-11	0.21954	0.0032894	0.00029238	0.6831	0.0040694	6.3278e-07	1.46434e-06	0.085542	0.52442	0.70464	0.190574	0.70856	0.55914	0.51514	0.33906	4.1148e-08	5.5072e-08	4.0822e-11	1.6106e-10	1.05834e-09	0.107042	0.4074	0.7635	0.56112	0.176788	0.89832	0.8658	0.0126798
591-00700	1.93518e-07	0.8027	1.66482e-06	1.1928e-11	0.063274	0.19216	0.00064208	0.64754	3.4942e-06	4.5252e-05	0.000141362	0.050962	0.04547	0.53692	0.74756	0.085624	0.72598	0.82452	0.80234	0.00019796	3.2334e-07	4.3204e-11	1.08532e-09	9.049e-10	0.9507	0.26752	0.5779	0.57228	0.5229	0.72608	0.148612	0.196684
591-16000	0.192964	0.77822	0.97608	0.65642	0.54542	0.43204	0.98542	0.69078	0.88286	0.0002359	0.35664	0.86086	0.0086684	0.039638	0.9981	0.47176	0.130048	0.021956	0.48186	4.0628e-09	4.3568e-08	7.59e-11	1.25774e-05	0.000106938	0.60022	0.34102	0.37552	0.73848	0.150286	0.027442	0.56112	0.28484
593-00009	4.3742e-05	0.0039098	3.3586e-07	2.9106e-12	9.0726e-08	0.0003281	4.6024e-05	0.21906	1.55252e-05	2.107e-09	4.048e-08	0.000125734	0.0042558	3.957e-07	0.61158	0.00042172	0.06328	3.4032e-07	0.0103794	8.1854e-12	2.832e-07	4.8384e-11	9.406e-11	2.7694e-11	0.0030406	8.591e-08	0.79512	1.78902e-07	3.341e-06	0.00108078	0.0138654	1.71518e-05
593-00080	7.5956e-07	0.34146	1.53824e-07	1.0694e-11	0.039198	0.0047406	0.00197394	0.41826	1.13556e-09	1.1576e-06	3.957e-07	0.134948	0.29528	0.76206	0.0112666	0.81342	0.43282	0.097528	0.15603	7.0006e-07	2.832e-07	5.1198e-11	2.886e-07	6.8642e-09	0.0051306	0.152638	7.3762e-06	0.136756	0.91138	0.2401	0.113924	0.2413
593-00700	5.7494e-09	0.95132	6.358e-06	2.7576e-11	4.8504e-07	0.033768	1.82258e-06	0.86952	0.000184962	3.1066e-08	9.0582e-10	0.035598	0.003771	0.41078	0.81712	0.030956	0.023372	0.73316	0.20044	9.851e-07	1.32128e-07	8.3422e-10	2.8228e-08	6.2642e-10	0.00054376	0.3667	0.194158	0.0069382	0.45068	0.8464	0.115886	0.0170078
593-06000	0.44864	0.27608	0.00032906	0.154456	0.071528	0.00045358	0.64348	0.816	0.00070234	1.4844e-05	0.19832	0.50938	0.17644	0.48186	5.1084e-05	0.7548	0.2286	0.13873	0.0042226	1.75644e-05	0.0045722	5.4172e-11	1.95034e-05	1.9257e-06	0.027442	0.20572	2.4088e-07	0.20572	0.1858	0.029224	0.047412	0.060734
593-10000	2.4238e-14	9.0428e-12	1.47178e-14	1.00506e-17	2.878e-16	9.8638e-12	6.2974e-08	0.00128938	3.8528e-12	2.3156e-13	1.0977e-05	0.00126366	0.97368	0.052936	0.3941	0.6679	0.075052	0.0008234	6.3856e-09	3.462e-05	0.2193	2.0566e-10	0.021914	2.2038e-05	0.30806	0.0123788	0.87878	0.30474	0.077016	0.95726	0.45564	0.61812
595-00009	0.118326	0.3161	0.0033616	0.00083092	1.38172e-05	0.72786	0.27092	0.61558	5.1006e-05	2.311e-05	6.3324e-05	0.042698	0.078902	0.0078302	3.5132e-05	0.0134236	0.000176682	0.102444	0.51822	1.66914e-08	8.754e-07	3.4418e-11	1.45994e-08	1.37214e-09	0.000137002	0.096694	4.2048e-07	3.2932e-05	0.35372	0.62962	0.00021328	0.0055374
595-00080	0.6155	0.00172724	0.21314	1.5112e-05	0.4698	0.010262	0.97644	0.0163668	0.120436	0.0140494	0.0184846	0.49682	0.54006	0.0003153	0.34878	0.73674	0.34878	3.1834e-05	0.87308	0.27802	2.0738e-07	9.4906e-11	4.7294e-05	6.6348e-08	0.56668	0.00137452	0.46064	0.39812	0.042988	0.0101894	0.55558	0.80148
595-00700	0.33156	0.30116	0.051826	0.065548	0.45302	0.33712	0.9733	0.20802	0.199984	0.0031944	0.0035816	0.42052	0.45266	0.166	0.4789	0.34878	0.173408	0.074148	0.121792	0.91456	2.2948e-09	2.9002e-11	1.43052e-05	1.10118e-07	0.42154	0.00042482	0.59492	0.33274	0.37552	0.35372	0.090726	0.72608
595-06000	0.44864	0.70972	0.0026322	0.97644	0.0095996	0.028068	0.5908	0.76506	0.00157978	0.0008548	0.0022836	0.74222	0.91078	0.40002	0.068174	0.4027	0.0169536	0.27174	0.104464	0.003727	0.00022852	8.9758e-11	6.2934e-06	3.2516e-08	0.0025804	0.191342	0.0030406	0.34102	0.09836	0.20572	0.061408	0.30086
595-10000	6.946e-06	0.182822	2.9432e-10	9.5e-14	0.10776	0.062226	0.00116272	0.005496	7.245e-12	2.0868e-06	0.00027566	0.069788	0.25448	0.100928	0.15475	0.096958	0.192714	0.40714	0.48828	0.13548	4.1988e-06	3.8568e-11	3.565e-09	4.322e-10	0.0150446	0.37552	0.00096262	0.07565	0.114414	0.52828	0.027442	0.09571
597-00009	0.053346	0.48444	0.0196886	0.00043876	0.049574	0.09258	0.24124	0.23898	0.0030592	1.0733e-05	0.41142	0.7752	0.78028	0.51206	0.044958	0.039182	0.21772	0.66956	0.88814	0.95628	7.2794e-08	1.57268e-10	9.6794e-08	1.03076e-08	0.47072	0.44084	0.00031406	0.2087	0.97698	0.90486	0.038146	0.139264
597-06000	0.33156	0.06671	0.35066	0.043512	0.94656	3.1662e-05	0.72528	0.61102	0.183506	0.5402	0.027586	0.27092	0.9373	0.0025622	0.091878	0.2844	0.9297	0.0125542	0.14129	0.140598	0.000193896	9.3122e-09	0.000194338	1.05196e-07	0.23358	0.000157008	0.022646	0.04132	0.040506	0.050246	0.035674	0.7635
597-10000	0.21834	0.041112	0.203	9.168e-10	0.42736	0.022496	0.48938	0.81916	0.0030166	0.003154	0.0006937	0.9576	0.82082	0.33188	0.82082	0.0123864	0.41622	0.0052416	0.60824	0.0028588	6.61e-09	8.027e-11	2.5868e-09	6.9606e-10	0.58922	0.056338	0.58922	0.025212	0.180378	0.23036	0.224	0.34946
599-00009	0.97958	0.4698	0.007462	1.09276e-05	0.51956	0.0051038	0.82694	0.24534	0.0011647	6.8796e-05	0.51136	0.09068	0.184194	0.2676	0.00034444	0.117264	0.85274	0.79128	0.97908	0.35618	0.000121326	5.7314e-11	7.226e-07	8.4662e-09	0.72608	0.99672	1.65252e-05	0.084406	0.58922	0.41208	0.257	0.7635
599-16780	0.075974	0.45066	0.49052	0.0134452	0.48726	0.36576	0.067296	0.38064	0.009957	0.0176308	0.81112	0.24924	0.26722	0.33906	0.0129792	0.086088	0.69404	0.73674	0.65572	0.9981	2.035e-08	1.84306e-10	3.8104e-08	1.00456e-09	0.24342	0.78876	0.0106232	0.51996	0.87228	0.91138	0.82708	0.9898
AAV9_1	5.0198e-20	6.8826e-25	5.9612e-50	9.1062e-64	5.0458e-22	0.00092588	8.7248e-58	3.1384e-39	9.5414e-40	1.72322e-63	4.2394e-64	3.041e-64	2.0904e-05	0.0109116	0.6111	0.00025916	1.3186e-07	2.2434e-14	6.1392e-41	5.6036e-44
AAV9_2	1.78768e-22	2.9744e-51	7.1768e-61	7.6788e-64	2.9164e-25	2.3166e-13	3.2392e-64	2.096e-41	2.2902e-45	3.8696e-66	3.2774e-65	6.7866e-66	2.7638e-43	3.1512e-28	2.2984e-29	7.4044e-17	0.6981	0.14409	1.28104e-45	2.7336e-54
AAV9_3																					1.04058e-29	1.4999e-28	1.1004e-27	2.3172e-29	0.00026776	5.1e-30	5.1e-30	1.08704e-29	0.03918	0.002178	4.6444e-06	7.7758e-11
AAV9_4																					1.04072e-30	1.04954e-30	5.6566e-30	1.52182e-30	1.70632e-15	1.04954e-30	4.888e-31	2.293e-30	4.021e-15	9.476e-20	1.13782e-24	4.5916e-19
AAV9_5																																	5.2952e-24	7.1472e-31	4.888e-31	4.888e-31
AAV9_6																																	7.7114e-17	1.04954e-30	2.216e-30	7.1472e-31
AAV9_7																																	6.908e-23	4.888e-31	4.888e-31	7.1472e-31
AA356																																	2.4886e-07	2.1018e-08	2.2028e-08	2.1512e-08
AA358																																	0.000164826	7.0212e-08	7.3128e-08	2.1512e-08
AA360																																	6.6156e-06	7.0212e-08	2.2028e-08	2.1512e-08
AA362																																	2.1686e-06	2.1018e-08	2.2028e-08	2.1512e-08
AA364
AA366
AA368
AA370
AA372
AA374
AA376
AA378
AA380																																	0.031698	2.1018e-08	7.3128e-08	7.1642e-08
AA382																																	8.474e-05	2.1018e-08	2.2028e-08	2.1512e-08
AA384																																	0.00022382	2.1018e-08	2.2028e-08	2.1512e-08
AA386																																	4.5802e-07	2.1018e-08	2.2028e-08	2.1512e-08
AA388																																	1.93854e-06	2.1018e-08	7.3128e-08	2.1512e-08
AA390																																	2.5736e-05	2.1018e-08	2.2028e-08	2.1512e-08
AA392																																	4.3812e-06	2.1018e-08	7.3128e-08	2.1512e-08
AA394
AA396
AA398
AA400
AA402
AA404
AA406																																	4.16e-08	2.1018e-08	2.2028e-08	2.1512e-08
AA408																																	2.702e-05	2.1018e-08	2.2028e-08	2.1512e-08
AA410																																	0.33688	7.0212e-08	2.2028e-08	2.1512e-08
AA412																																	1.88084e-07	2.1018e-08	2.2028e-08	2.1512e-08
AA414																																	0.0008111	2.4092e-07	2.2028e-08	2.1512e-08
AA416
AA418																																	4.8024e-05	2.1018e-08	2.2028e-08	2.1512e-08
AA420																																	3.7122e-06	7.0212e-08	2.2028e-08	2.1512e-08
AA422
AA424																																	9.2344e-06	2.1018e-08	2.2028e-08	2.1512e-08
AA426																																	0.00014354	4.5206e-05	4.5894e-05	4.5546e-05
AA428																																	0.00025476	2.1018e-08	2.2028e-08	2.1512e-08
AA430																																	8.3754e-06	7.0212e-08	7.3128e-08	2.1512e-08
AA432
AA434
AA436
AA438
AA440																																	3.5904e-06	2.1018e-08	2.2028e-08	2.1512e-08
AA442
AA444
AA446																																	0.143158	2.1018e-08	2.2028e-08	2.1512e-08
AA448																																	0.25044	2.1018e-08	2.2028e-08	2.1512e-08
AA450																																	5.0748e-07	2.1018e-08	2.2028e-08	2.1512e-08
AA452																																	0.146048	2.1018e-08	2.2028e-08	2.1512e-08
AA454																																	1.89486e-05	2.1018e-08	2.2028e-08	2.1512e-08
AA456																																	0.022444	2.1018e-08	2.2028e-08	2.1512e-08
AA458																																	3.289e-07	2.1018e-08	2.2028e-08	2.1512e-08
AA460																																	6.2328e-06	2.1018e-08	2.2028e-08	2.1512e-08
AA462
AA464																																	0.0173344	2.1018e-08	2.2028e-08	2.1512e-08
AA466																																	0.00071954	2.4092e-07	2.2028e-08	2.1512e-08
AA468																																	1.18446e-06	2.1018e-08	2.2028e-08	2.1512e-08
AA470																																	0.002378	7.0212e-08	2.2028e-08	2.1512e-08
AA472																																	6.6156e-06	2.4092e-07	2.2028e-08	2.1512e-08
AA474																																	0.000148156	2.1018e-08	7.3128e-08	2.1512e-08
AA476
AA478
AA480
AA482																																	0.0009285	2.1018e-08	7.3128e-08	2.1512e-08
AA484																																	3.4406e-05	2.1018e-08	2.2028e-08	2.1512e-08
AA486																																	4.1034e-07	7.0212e-08	7.3128e-08	2.1512e-08
AA488																																	0.00015087	7.0212e-08	2.2028e-08	2.1512e-08
AA490																																	1.1203e-06	2.1018e-08	2.2028e-08	2.1512e-08
AA492																																	1.91694e-05	2.1018e-08	2.2028e-08	2.1512e-08
AA494																																	2.7832e-07	2.1018e-08	2.2028e-08	2.1512e-08
AA496																																	5.59e-08	2.1018e-08	2.2028e-08	2.1512e-08
AA498																																	3.4766e-07	2.1018e-08	7.3128e-08	2.1512e-08
AA500																																	1.6766e-07	2.1018e-08	7.3128e-08	2.1512e-08
AA502																																	0.0084656	7.0212e-08	2.2028e-08	2.1512e-08
AA504																																	0.00035794	2.4092e-07	2.2028e-08	7.1642e-08
AA506																																	4.9684e-08	2.1018e-08	2.2028e-08	2.1512e-08
AA508																																	4.7914e-07	2.1018e-08	2.2028e-08	2.1512e-08
AA510																																	2.1506e-06	2.1018e-08	7.3128e-08	2.1512e-08
AA512																																	1.65026e-06	2.1018e-08	2.2028e-08	7.1642e-08
AA514																																	3.6936e-08	7.0212e-08	7.3128e-08	2.1512e-08
AA516																																	2.7824e-06	2.1018e-08	2.2028e-08	2.1512e-08
AA518
AA520
AA522																																	0.0088282	2.1018e-08	2.2028e-08	7.1642e-08
AA524																																	0.00079846	2.1018e-08	2.2028e-08	2.1512e-08
AA526																																	5.5306e-05	2.1018e-08	2.2028e-08	7.1642e-08
AA528																																	9.6554e-05	2.1018e-08	7.3128e-08	2.1512e-08
AA530																																	0.005502	2.1018e-08	2.2028e-08	2.1512e-08
AA532																																	0.06861	2.1018e-08	2.2028e-08	2.1512e-08
AA534																																	0.026432	2.1018e-08	2.2028e-08	2.1512e-08
AA536																																	2.9428e-07	2.1018e-08	2.2028e-08	2.1512e-08
AA538																																	3.972e-05	2.1018e-08	2.2028e-08	2.1512e-08
AA540
AA542
AA544																																	1.08942e-05	2.1018e-08	2.1018e-08	2.1018e-08
AA546																																	8.2952e-07	2.1018e-08	2.1018e-08	2.1018e-08
AA548																																	2.8402e-06	2.1018e-08	2.1018e-08	2.1018e-08
AA550																																	8.5718e-07	2.1018e-08	2.1018e-08	2.1018e-08
AA552																																	5.4118e-08	2.1018e-08	2.1018e-08	2.1018e-08
AA554																																	1.13894e-06	2.1018e-08	2.1018e-08	2.1018e-08
AA556																																	8.9902e-06	7.0212e-08	2.1018e-08	2.1018e-08
AA558
AA560																																	1.20644e-07	2.1018e-08	2.1018e-08	2.1018e-08
AA562																																	6.7174e-06	2.1018e-08	2.1018e-08	2.1018e-08
AA564																																	3.384e-08	7.0212e-08	7.0212e-08	2.1018e-08
AA566																																	2.1018e-08	2.1018e-08	2.1018e-08	2.1018e-08
AA568
AA570
AA572																																	3.354e-06	2.1018e-08	2.1018e-08	2.1018e-08
AA574																																	4.283e-08	2.1018e-08	2.1018e-08	2.1018e-08
AA576																																	4.8156e-08	2.1018e-08	2.1018e-08	2.1018e-08
AA578																																	2.1018e-08	2.1018e-08	2.1018e-08	7.0212e-08
AA580																																	3.1334e-07	2.1018e-08	2.1018e-08	7.0212e-08
AA582																																	4.8156e-08	7.0212e-08	2.1018e-08	2.1018e-08
AA584																																	1.72182e-07	2.1018e-08	7.0212e-08	2.4092e-07
AA586																																	4.3562e-07	2.1018e-08	2.1018e-08	2.1018e-08
AA588																																	3.4636e-07	2.1018e-08	2.1018e-08	2.1018e-08
AA590																																	2.1262e-07	7.0212e-08	2.1018e-08	2.1018e-08
AA592																																	2.74e-06	2.1018e-08	2.1018e-08	2.1018e-08
AA594																																	6.4426e-08	2.1018e-08	2.1018e-08	2.1018e-08
AA596																																	4.594e-07	2.1018e-08	2.1018e-08	7.0212e-08
AA598																																	3.4972e-07	2.1018e-08	2.1018e-08	2.1018e-08
AA600																																	2.1776e-07	2.1018e-08	2.1018e-08	2.1018e-08
AA602
AA604																																	2.7488e-07	2.1018e-08	2.1018e-08	2.1018e-08
AA606
AA608
AA610
AA612
AA614
AA616																																	4.0986e-06	2.1018e-08	7.0212e-08	2.1018e-08
AA618
AA620																																	5.5198e-06	2.1018e-08	2.1018e-08	2.1018e-08
AA622
AA624																																	5.8924e-05	2.4092e-07	2.1018e-08	2.1018e-08
AA626																																	7.2486e-07	2.1018e-08	2.1018e-08	2.1018e-08
AA628																																	9.2236e-07	2.1018e-08	2.1018e-08	2.1018e-08
AA630																																	2.0538e-07	2.1018e-08	2.1018e-08	2.1018e-08
AA632																																	1.01418e-06	2.1018e-08	2.1018e-08	2.1018e-08
AA634
AA636
AA638
AA640																																	1.21112e-07	2.1018e-08	2.1018e-08	2.1018e-08
AA642																																	9.7246e-07	2.1018e-08	2.1018e-08	2.4092e-07
AA644
AA646
AA648
AA650
AA652
AA654
AA656																																	2.8328e-08	7.0212e-08	2.1018e-08	7.0212e-08
AA658																																	1.46948e-05	2.1018e-08	2.4092e-07	7.0212e-08
AA660																																	4.6984e-07	2.1018e-08	7.0212e-08	2.1018e-08
AA662																																	8.4184e-08	7.0212e-08	7.0212e-08	7.0212e-08
AA664																																	2.641e-05	2.1018e-08	2.4092e-07	2.1018e-08
AA666																																	4.351e-07	2.1018e-08	2.1018e-08	2.1018e-08
AA668																																	4.528e-06	2.1018e-08	2.1018e-08	2.1018e-08
AA670
AA672
AA674
AA676
AA678
AA680
AA682
AA684
AA686
AA688																																	3.5104e-06	7.0212e-08	7.0212e-08	7.0212e-08
AA690
AA692
AA694
AA696
AA698																																	2.6692e-08	2.1018e-08	2.1018e-08	2.1018e-08
AA700
AA702																																	9.2236e-07	2.1018e-08	2.1018e-08	2.1018e-08
AA704																																	8.9414e-08	2.1018e-08	7.0212e-08	2.1018e-08
AA706																																	0.00062098	2.1018e-08	2.1018e-08	7.0212e-08
AA708																																	7.8654e-07	7.0212e-08	2.1018e-08	7.0212e-08
AA710																																	1.3327e-06	2.1018e-08	2.1018e-08	2.1018e-08
AA712
AA714
AA716
AA718
AA720
AA722																																	7.46e-08	7.0212e-08	2.1018e-08	2.1018e-08
AA724																																	1.90148e-07	7.0212e-08	2.1018e-08	7.0212e-08
AA726
AA728																																	1.07058e-07	7.0212e-08	2.1018e-08	2.1018e-08
AA730
AA732
AA734																																	0.00053256	2.1018e-08	2.1018e-08	2.1018e-08
AA736																																	0.0048042	2.1018e-08	7.0212e-08	7.0212e-08

## Sheet: Brain_GNR
AAV2R585E_reference_no_2	0.908866	1.57581	0.821426	1.05673	0.793664	0.519664	0.767248	0.546787	0.785133	1.17899	0.62773	0.654278	1.15241	1.16852	0.641116	0.937786	0.97545	1.06798	0.750147	1.36675	0.866039	0.824572	0.219743	1.45897	1.20336	0.418743	0.418396	1.09184	1.99509	0.407434	0.983918	1.24211	0.6118	1.79419	0.423796	0.780499	1.20256	0.797851	1.27742	0.277712	0.651607	1.03664	1.41465	1.77544	0.903535	0.737937	0.751235	0.430622	0.937646
AAV2R585E_reference_no_1	3.9232	2.41769	0.577139	3.0152	0.342778	1.3086	0.53581	0.876094	1.32529	0.62038	0.684567	1.39631	1.71667	1.50305	0.921391	1.01371	0.991463	0.121542	0.360452	1.74532	0.20235	1.35176	0.605245	0.0916143	0.727487	1.89586	0.0899478	0.488423	1.68967	0.132662	0.790412	0.722923	0.352215	0.78023	1.31892	0.13331	0.888152	0.5356	0.271515	1.2998	0.693663	0.467293	0.71373	0.422306	0.636936	1.16431	0.0560147	1.05612	0.248931
441-00700	2.39302	0.50767	0.493834	0.0712681	0.192984	0.123734	0.0600102	0.324598	0.998628	0.536884	0.664417	1.21487
441-16000	0.150984	0.188029	0.64145	0.417645	0.0866376	0.045743	0.0465608	0.152823	0.00140644	0.557778	0.61119	0.559996
443-00009	1.20062	0.843754	1.62909	0.266599	0.151534	0.168639	0.119591	0.122327	0.00316572	1.4579	0.00181725	0.661741
445-00009	0.12948	0.0778441	0.936983	0.192883	0.153679	0.0584626	0.0514457	0.0723512	0.153785	0.310162	1.17952
445-00080	0.102191	0.232716	0.228121	0.0198523	0.106744	0.175249	0.0193483	0.10955	0.324712	0.810169	0.710117
445-00700	0.882414	0.376025	0.554425	0.0275195	0.113192	0.227095	0.426928	0.477762	0.277028	1.42545	2.02931
445-16000	0.0160379	0.304496	0.248344	0.0885305	1.09077	0.118866	0.547219	0.111074	0.237892	0.58306	0.337644	0.000537986
447-00009	1.08063	0.855177	0.538729	0.0470992	0	0.0102385	0.122468	0.0486728	0.391696	0.000325149	0	0.450076
447-00080	0.0132989	1.01945	0.436914	0.152548	0.191684	0.162987	0.139232	0.0114457	0.561304	0.00228337	0.418825
447-00700	0.222375	0.17068	0.0143549	0.273601	0.0920146	0.0566393	0.00200724	0.030767	0.500607	0.442328	0.588392	0.490629
447-16000	0.0232333	0.00413207	0.0514475	0.122137	0.0990557	0.646968	0.0029943	0.00122962	0.691622	0	0.000690508
449-00009	0.450044	0.00853152	0.0327649	0.996637	0	0.0025438	0.0031718	0.0235098	0.886177	0.000832519	1.38389	0.336088
449-00700	0.252934	0.0628773	0.040285	0.0394247	0.00815992	0.15051	0.154993	0.948108	0.00728048	0.000952348
449-16000	0.0598125	0.0342329	0.00240872	1.09526	0.943775	0.0276787	1.75389	0.00341119	0.304531	0.00326056	0.00898711	0.837387
451-00009	0.171138	0.135024	0.0796704	1.22425	0.287357	0.124816	0.0873431	0.0649684	0.497374	0.715992	0.00107679	0.399972
451-00080	0.0773668	0.301062	0.151106	0.52662	0.0406618	0.0770391	0.0820365	0.00305453	0.173973	0.314194	0.240558	0.882358
451-00700	0.203237	0.217424	0.131431	0.323479	0.185654	0.124609	0.0974072	0.0431823	0.110452	0.519685	0.00681586
451-16000	0.363009	0.616069	0.494573	0.260005	0.441228	0.000685696	0.250459	0.0344435	0.068942	0.295869	0.397522
453-00009	0.219045	0.189372	0.0699713	0.0575723	0.0447279	0.101268	0.0285982	0.000649709	0.444295	0.000999064	0.000994055
453-00080	0.179182	0.235589	0.00888651	0.0551839	0.307207	0.110894	0.756119	0.00789296	0.491359	0.00184311	0.00362669
453-00700	2.89422	1.15824	2.39928	0.973992	0.00415212	0.0771467	0.0706826	0.0725649	0.5531	0.326477	0.000590545	0.391643
453-16000	0.199133	0.537795	0.0045172	0.014102	0.85471	0.0693453	2.48535	0.226562	1.24472	0.106805	0.928955	0.916645
455-00009	0.0811412	0.0705175	0.520008	0.178812	0.120947	0.0125856	0.112078	0.00168083	0.209845	0.700574	0.447975	0.321126
455-00080	0.0654327	0.370109	0.712172	0.16982	0.0245979	0.0513917	0.0501917	0.531406	0.000769514	0.471269	0.473882
455-00700	0.901486	0.599603	0.71703	0.283885	0.248926	0.00447502	0.0423032	0.00331806	0.0386876	0.240396	0.0481162	0.000635798
455-16000	1.56165	0.0239265	0.686706	0.0398118	0.0776875	0.0801569	0.241812	0.190842	0.174198	0.59058	1.50193	1.72016
457-00009	1.00714	0.799857	2.97058	0.154961	0.221052	0.0282973	0.237216	0.137371	0.789762	0.456695	1.1419	1.75406
457-00080	0.671473	0.167815	0.0852437	1.69731	0.0710398	0.103848	0.00232208	0.421688	0.630482	1.11991	0.00949572	1.10334
457-00700	0.350041	0.29561	0.489514	0.0588096	0.0877271	0.0227636	0.106976	0.0590122	0.342977	0.151549	0.283059
457-16000	0.947171	1.14383	2.50561	0.145179	0.283942	0.0401	0.132565	0.093165	0.850977	0.000396912	0.902074	0.843446
459-00009	2.06082	0.0694959	0.140701	0.226877	0.199396	0.122846	0.261886	0.192932	0.672742	0.64477	0.497818	0.963096
459-00080	0.966527	0.349051	0.146795	0.00984993	0.048535	0.127625	0.173205	0.00221537	0.528264	1.57831	0.768244	0.286
459-00700
459-16000	0.0131191	0.0042285	0.0067474	0.0321281	0.0135305	0.0435353	0.00604479	0.0215155	0.00090846	0.000747159	0.000292739
461-00009	1.10487	0.00593319	0.846493	0.324826	0.946955	0.138183	0.797379	0.179403	0.520309	0.908112	1.50652	1.38294
461-00080	3.04484	1.58066	0.551673	1.73961	0.0609159	0.0619613	0.701986	0.0301167	0.26439	0.30978	0.0825297	0.653433
461-00700
461-16000	0.252861	1.21496	0.0263791	3.42484	0.386183	0.184645	2.10543	0.0442266	1.29765	0.555661	3.88341
463-00009	1.30032	1.54553	4.54709	5.57093	0.624916	0.172002	0.170146	0.0770109	0.947292	0.704113	2.18618	1.78894
463-00080	2.82046	0.661618	0.54259	5.05303	1.35102	0.18538	1.64615	0.158221	1.84512	1.49802	3.05616	1.7979
463-00700
463-16000	2.19834	5.59889	5.08083	7.77558	3.06566	0.528682	3.99943	0.745523	2.21205	1.08041	2.61681	5.569	0.385821	0.985641	1.16048	0.77483	0.0313198	0.0172624	0.731769	1.6767	0.982381	1.98833	1.82532	1.82532
465-00009	1.46596	3.07257	6.00701	1.41849	0.301014	0.162835	0.512103	0.240112	1.56956	0.987908	4.79601	2.81327
465-00080	3.94784	2.0205	3.18885	1.0503	0.262416	0.383298	0.184275	0.277345	1.41176	2.56792	1.26373	2.72051
465-00700	1.52248	0.152185	1.51253	0.687861	0.246042	0.254134	0.502753	0.468323	1.55028	1.7644	1.40289	1.02736	2.38629	1.3329	3.19259	1.87864	2.74898	1.0934	2.22746	1.45262	3.32492	0.436076	0.436076
465-16000	4.04409	1.08989	2.7485	0.829931	0.80094	0.340347	0.85449	0.412536	2.3811	1.11884	1.56861	2.82817	2.06687	1.18688	2.86956	1.92672	5.25387	2.62931	2.60321	0.808939	2.97273	1.64691	1.64786	1.64786
467-00009	1.07791	1.13398	6.64796	0.258503	0.355512	0.29171	0.436572	1.76565	2.25686	0.901132	1.99666
467-00080	4.48956	1.46744	3.86371	0.0921159	1.15129	0.612176	0.919718	0.858753	1.41165	0.656119	1.53571
467-00700	0.576827	0.180358	0.993677	2.82189	0.104181	0.155792	0.0921089	0.315012	1.34276	1.24656	0.859351	2.50587
467-16000	0.970538	0.666412	1.03764	0.615889	0.174129	3.21248	1.02501	1.04456	0.187204	1.14512	0.687589	2.036	1.65455	0.363523	3.40196	0.697187	1.54183	0.975216	0.268116	1.14744	1.14744
469-00009	0.578701	1.64693	0.209527	2.48793	0	0.238878	0.00379828	0.000549394	2.74284	0.24756	1.31267
469-00080	0.659667	1.53595	2.14473	0.316004	0.00830283	0.96646	0.171546	0.00314909	0.959057	2.64706	0.652717
469-00700	0.26124	1.70152	1.18954	0.041348	0.0435453	0.0548713	0.0930364	0.493334	0.632587	0.275794	1.53639
469-16000
471-00009	0.32703	0.660737	2.01251	2.5336	0.00339579	0.162167	0.111742	0.0541506	0.000898248	0.0786517	0.00876611	0.796367
471-00080	0.471676	0.130183	0.0142714	0.0293773	0	0.150774	0.00589084	0.352586	0.00112704	0.184796	0.00652058
471-00700	0.145005	0.081768	0.609653	0.796489	0.130626	0.338691	0.660599	0.379152	0.316101	0.663737	0.000845285	1.46722
471-16000
473-00009
473-00780	0.0913998	0.0315923	0.549374	0.754205	0	0.103384	0.406267	0.0631899	1.39958	0.184629	0.272226	0.324204
473-16000
475-00009	0	0.0340438	0	0.0360742	0.128245	0	0.00269641	0	0	0.000355481
475-16780	0.114199	0.188904	0.00805295	0.00492596	0.0535069	0.00216987	0.0656611	0.00132062	0.00143198	0.00127194
477-00009	0.0113302	0.00451816	0.00596485	0.0103527	0	0	0	0.00396402	0	0	0
479-00009	0.349332	1.35092	0.280097	0.248971	0.298845	0.0327796	0.523847	0.019154	1.3337	0.745299	0.0108264	3.01793	0.556206	0.142766	0.103309	1.61024	1.31253	0.558627	1.02242	0.90096	0.285811	1.32856	0.134061	0.134061
479-00700	0.14619	2.06563	1.72506	0.604942	0.0351458	0.0597447	0.0182947	0.0542334	0.216739	0.000945338	2.79788	1.27045
571-00009	1.38928	0.972517	0.917715	0.44543	0.107882	1.54626	1.54628	0.471971	0.905352	2.21054	0.761537	1.03098	2.76494	1.5266	0.976492	2.2404	0.994236	2.03473
571-00780	1.58331	1.42186	1.6937	0.786224	0.41026	0.423046	1.64613	1.29293	1.27548	0.839232	1.41269	1.30464	1.37797	1.61608	0.736252	2.10838	2.3854	1.8195
571-16000	0.38177	0.574148	1.32825	0.211146	0.225827	0.617737	0.371022	0.679563	0.433961	1.15146	0.396098	0.438665	0.50518	0.443525	0	0.768811	0.833254
573-00009	1.44928	1.15281	1.17759	0.420557	0.705396	0.270359	1.02548	1.15725	0.865204	0.839627	1.10459	2.42855	1.40182	0.785199	0.683079	1.3347	1.44612	2.29438
573-00780	1.10566	0.910545	2.29264	0.179913	0.42832	0.944622	0.653554	1.00516	1.20295	1.23092	1.26402	1.36298	0.633434	1.54276	2.24274	0.619749	1.91657	0.990338	0.550233	0.253641	0.250508	0.673609	1.13625	0.596709	0.406882	0.72901	0.724644	0.459422	0.459422
573-16000	1.1647	0.653805	1.46789	0.211191	0.248297	0.447396	0.840993	0.551828	0.986351	1.24175	1.35416	0.473535	0.840661	2.09355	0.938701	1.08545	1.22386	0.704041
575-00009	1.08336	0.925794	0.538233	0.301688	0.647569	0.201195	1.30732	0.94502	0.785845	0.447893	1.62865	0.644548	1.08144	1.64776	1.34385	1.23283	0.995405	1.36108
575-00080	0.850198	1.2271	1.22042	0.763617	0.543023	0.256644	1.47004	1.86406	0.865597	2.17725	0.469824	0.744624	1.23765	1.43129	0.804454	3.43614	2.28788	1.6229
575-16000	1.10755	0.880722	1.07271	0.515141	0.469355	0.328623	0.376459	1.44843	1.25135	1.70724	0.591619	0.863517	0.761212	0.536136	0.223919	0.911511	0.25601	0.706999
577-00009	1.63931	1.30201	1.41719	1.13045	0.646338	0.89292	3.21101	1.88409	0.809483	0.842988	1.64389	0.659975	0.655824	1.47048	0.86467	1.67082	2.09994	2.06704
577-00080	0.724488	0.28958	0.852213	0.646776	0.297586	0.748641	0.398174	0.795013	0.807544	1.02103	0.308763	1.06189	1.3614	1.4112	0.629955	1.556	0.124527	1.97761
577-00700	2.46498	0.77995	1.27768	0.000883637	0.240853	0.405512	1.36329	0.835145	1.92962	1.44486	2.65544	1.12895	1.53294	1.32016	0.000361457	0.477208	3.35604	1.51726
577-16000	1.24565	1.16559	0.368136	0.884331	0.513623	0.902298	1.89455	1.15012	1.84503	1.4833	1.34656	2.42172	0.850657	0.558662	1.05166	2.33178	1.37476	0.779622
579-00009	0.932559	1.06783	0.183306	0.116545	0.595423	0.308126	1.22615	0.432247	1.82176	1.24337	1.68717	0.807095	2.56093	0.621439	0.469745	0.841128	1.82364	1.83026
579-00080	0.831845	1.49055	1.87594	0.176999	0.261574	0.0579321	1.06041	1.06416	1.1479	1.08237	0.645978	0.981931	0.697407	2.02219	0.558408	0.973985	1.54891	0.176271
579-00700	0.690036	1.18595	1.32381	0.161159	0.607731	0.332469	0.615626	0.867944	0.951542	0.86673	2.08367	1.04006	0.519274	1.79078	0.963591	0.889506	2.06602	1.31619
579-06000	1.06922	1.1992	0.832262	0.490232	0.853295	0.39091	1.05464	1.13585	0.278934	1.01878	1.68376	1.03349	1.79418	0.657113	1.25074	1.43293	0.480998
579-10000	0.421719	0.159807	0.454567	0.441869	0.35628	0.169211	1.16883	0.482322	1.01132	1.07644	0.897966	1.18524	0.18359	0.62002	0.415822	0.926586	0.96616
581-00009	1.15625	0.708579	1.56554	0.969811	0.465843	0.628076	2.13214	1.66717	1.70287	3.18112	1.16658	2.02619	1.72469	3.22712	2.75671	5.21228	1.81314	3.17586
581-00080	2.1382	1.7069	0.380939	0.774747	1.30653	1.1849	0.947206	1.12744	1.03161	1.85651	1.60047	1.51762	2.71804	4.10738	0.619063	3.95747	2.31216	1.02422
581-00700	1.1582	1.28073	2.25204	0.398803	0.794541	0.508906	1.08878	1.99347	2.37298	1.35421	1.00313	1.02457	3.78519	1.44543	2.21403	2.8805	2.96202	1.44202
581-06000	1.43115	1.17423	2.49882	1.57017	0.408369	1.29334	2.16998	1.1117	2.57955	1.55474	1.14084	2.14636	2.73122	1.67133	2.51931	3.14183	3.63213	3.9509
581-10000	1.35586	1.34495	1.11743	0.88325	0.618179	0.90913	1.4941	1.56156	0.847856	1.57578	3.18625	2.93121	1.3721	1.9833	2.54074	1.75372	1.95432	2.8667	1.34278	1.16358	0.867502	3.00546	4.6444	0.785951	1.71079	2.21564	2.12865	0.834435	1.8935	1.8935
583-00009	1.78287	1.1575	0.47104	0.194219	0.692339	0.64147	0.834078	1.30551	0.943682	0.990977	1.14928	0.584561	0.789277	1.46105	0.888892	1.63017	1.44621	1.55461
583-00080	0.670559	0.703497	0.648844	0.608955	0.268946	0.312524	0.930516	1.1063	0.755115	0.895292	0.491678	1.11893	0.805642	2.44543	1.04734	1.72199	0.111005	2.09393
583-00700	1.6954	0.568574	1.01275	0.420348	0.381727	0.508713	1.79389	0.685929	0.424303	0.65595	0.440554	1.41658	1.22793	0.40432	1.02757	0.904804	1.05413	1.21227
583-06000	0.844096	0.812841	0.838396	0.539952	1.28192	0.70323	1.25892	1.20366	1.17004	1.31075	0.611348	2.05329	1.27154	0.859504	2.96729	0.681503	0.0191436	0.0169748	0.596408	0.533113	1.44584	1.28208	1.0942	0.833868	0.944472	0.41257	0.41257
583-10000	1.30559	0.744189	0.728062	0.385033	0.191203	0.174888	1.52701	0.695745	0.490145	0.876391	1.29328	1.53557	1.31261	1.29771	1.52094	1.30407	2.35029	1.1423
585-00009	1.13543	1.05013	1.0646	0.363854	0.181716	0.57843	0.59685	1.09025	0.628672	1.2175	1.23809	1.09852	0.776061	0.856924	1.67069	2.82165	2.07453	1.96395
585-00080	0.367699	0.781469	0.898674	0.00135232	0.000703737	0.0931043	0.201619	0.233545	0.269118	2.3899	0.431754	1.04807	1.26146	0.776934	0.000438663	2.33611	0.39891	1.8847	0.179264	0.00838796	0.0108071	0.562819	0.0190666	0.400178	0.00740559	0.975286	0.287383	0.885832	0.0535423	0.0535423
585-00700	0.252786	0.65166	0.913905	0.137934	0.355076	0.110257	0.420895	0.334639	0.260159	0.794579	0.692289	0.35399	0.526201	0.380784	0.381147	0.867609	0.102119	1.14271
585-16000	0.278091	0.454708	0.405645	0.0636376	0.0553272	0.101501	0.172274	0.278316	0.202918	0.572438	0.510496	0.699017	0.277542	0.0540157	0.000320978	0.31134	0.272812	0.134016
587-00009	0.739178	0.629335	0.546793	0.38289	0.358119	0.297562	1.29407	0.30184	0.528843	0.770573	0.606931	0.450375	0.00233397	0.765485	0.154916	0.00136341	0.56838
587-00080	0.411997	0.495423	0.502793	0.0547734	0	0.000280558	0.1542	0.0895311	0.102771	0.488409	0.430196	0.328901	0.492093	0.186465	1.13706	0.0694332	0.418137	0.030107
587-00700	0.453502	0.330504	0.803436	0.0509074	0.0158237	0.0275812	0.333089	0.0312561	0.180092	0.767063	0.554336	0.459417	0.185601	0.326831	0.238281	0.374912	0.791411	0.00129396
587-16000	0.223895	0.453877	0.991261	0.0443965	0.0716618	0.000295334	0.208474	0.302608	0.584622	0.415765	0.403931	0.527295	0.0916781	0.119768	0	0.260577	0.00122249	0.725341
589-00009	0.522897	0.407607	0.461252	0.19506	0.144151	0.0792737	0.450576	0.391825	0.439186	0.374341	1.13174	0.431745	0.375774	0.178099	0.246556	0.516995	1.01493	0.801639
589-00080	0.124635	0.487867	0.408252	0.0391627	0	0	0.242932	0.0837764	0.185388	0.231087	0.615675	0.355075	0.0526242	0.106499	0.00030283	0.315292	0.452653	0.304266
589-00700	0.694981	0.646655	0.177793	0.089161	0.000391887	0.000567646	0.463007	0.249516	0.192233	0.426462	0.391849	0.380812	0.191849	0.000187156	0.108188	0.207904	0.241205	0.910497
589-16000	0.36986	0.29903	0.0700333	0.000960315	0.00162813	0.10888	0.0984777	0.149737	0.125336	0.350505	0.163402	0.717282	0.0751574	0.00138863	0.0343435	0.293347	0.282292	0.0017399
591-00009
591-00080	0.263221	0.569231	0.439446	0.0424688	0.0419763	0.167182	0.363153	0.183447	0.196988	0.715107	0.609297	0.512672	0.320847	0.160898	0.103088	0.389067	0.28983	0.402365
591-00700	0.228488	0.154907	0.321454	0.0468395	0.000254494	0.000235031	0.128205	0.00183751	0.593445	0.675674	0.258855	0.718728	0.000572493	1.02499	0.000209513	0.510598	0.372854	0.588912
591-16000	1.65573	0.446204	1.31359	0.528906	0.813272	1.33456	0.799553	1.19033	1.22057	0.77325	1.50621	0.966721	0.593887	0.263848	1.43397	0.994568	1.96804	1.8807
593-00009	1.53145	0.565755	0.686556	0.234398	0.000218748	0.0184181	0.370879	0.267499	0.24093	0.562828	0.947522	0.740777	0.000413938	0.301653	0.357049	0.4866	0.565027	0.731046
593-00080	0.49368	0.151632	0.33317	0.317454	0.000302713	0.183108	0.445157	0.78982	0.435436	0.176424	0.000275379	0.871728	0.318382	0.000237836	0.0101816	0.0989521	0.00184981	1.56146
593-00700	0.196943	0.262243	0.0269246	0.0720486	0.226774	0.131051	0.144637	0.00156061	0.0135664	0.0928958	0.760605	0.3456	0.000227609	0.571357	0.6636	0.112159	0.139482	0.514727
593-06000	0.624293	0.678633	0.825687	0.387029	0.0887037	1.18139	1.16527	0.449794	0.940103	0.956073	0.897622	1.3095	0.877091	2.49436	1.12887	2.01576	1.83455
593-10000	0.385784	0.183112	0.777824	0.000163294	0.000644255	0.00125674	0.318914	0.0324635	0.448978	0.419565	0.518697	0.115907	0.267972	0.000180045	0.000540901	0.0628082	0.615961	0.00224684	0.136055	0.223451	0.0109315	0.631743	0.0171369	0.390246	0.00951185	0.00941156	0.146682	0.182831	0.0193417	0.0193417
595-00009	1.53542	0.39668	0.53488	0.310952	0.283381	0.222242	0.770464	0.995947	0.877997	0.785859	1.0777	0.567055	1.44762	0.786483	0.458199	0.774412	1.12716	0.636307
595-00080	1.25001	0.603886	0.996082	0.401292	0.455034	0.174111	0.429853	0.87738	1.0661	0.760319	0.69562	3.10572	2.20878	0.244895	2.53262	1.27477	1.70305	2.90461
595-00700	0.724671	0.753186	0.960405	0.395637	0.10979	0.323704	0.956659	1.01199	0.97286	0.527115	0.622185	2.29404	0.297327	0.46927	1.26506	0.881805	1.08681	1.19133
595-06000	0.463974	0.722522	0.764549	0.272016	0.063623	0.275247	0.817549	0.928208	0.921441	1.40696	0.791063	1.90138	0.634469	0.722162	1.78429	0.836506	0.990515
595-10000	0.698889	0.515529	0.0315997	0.412753	0.310315	0.183286	0.467535	0.525675	0.577591	0.483384	0.40118	1.4097	0.294068	0.755644	0.000240678	1.00001	1.26912	0.624079	0.360806	0.412608	0.349297	0.0176716	0.805516	1.51613	0.578423	0.550675	0.402201	0.797031	0.359017	0.359017
597-00009	1.53958	1.07879	0.291558	0.221701	0.113687	0.575945	0.569464	0.836319	1.30498	0.442053	1.15837	0.302148	0.368619	0.229752	1.51612	0.886378	0.741524	0.684861
597-06000	0.872596	1.15024	1.3324	0.290737	0.461563	0.228703	0.984719	1.41142	0.861483	0.379042	2.0948	0.899842	0.975377	1.1287	1.86262	1.36891	0.72902	3.01044
597-10000	1.12931	1.05285	0.751164	0.282544	0.381576	0.288968	1.40665	1.30904	0.592613	0.877828	1.5507	1.88315	0.00101571	1.78894	1.52589	2.32019	1.43125	2.10391
599-00009	1.08119	0.987567	1.27335	0.109484	0.857588	0.52722	0.86507	1.54323	0.515645	0.362569	0.315747	0.540911	1.5446	0.608491	1.30512	0.917169	2.18175	2.26861
599-16780	0.450242	2.14397	1.12104	0.392584	0.758888	0.938384	0.859677	1.02588	1.33308	1.22723	0.708869	3.07958	1.99018	0.443902	2.25236	0.833306	1.295	4.18102
[truncated: 149 more columns]

## Sheet: Heart_GNR
AAV2R585E_reference_no_2	0.446007	0.440037	0.8414	1.64011	1.5446	1.02468	1.62001	1.62525	0.848978	0.330171	0.370662	0.900052	0.357681	0.576041	1.02749	2.26106	2.05436	0.808285	0.446932	0.687051	0.888109	0.6583	0.735633	0.822243	0.854433	0.905936	1.0834	0.408046	0.564736	0.971145	0.434959	0.357753	1.00757	0.386103	0.461681	0.812932	0.419893	0.501058	1.00954	0.561076	0.637293	1.25737	1.3631	1.5573	0.939292	1.7482	1.5769	1.07617	1.88634
AAV2R585E_reference_no_1	1.88306	3.15739	2.57339	0.817292	3.12308	0.865642	0.606699	0.72145	0.528622	0.761227	0.70711	1.50862	0.813753	1.24718	1.99892	0.594609	0.731074	1.657	0.636805	0.601637	0.884419	0.576392	0.471259	0.918738	0.44132	0.532058	1.18024	0.717158	0.581584	1.14404	0.780371	0.684763	0.291946	1.13232	0.856641	0.624318	0.621562	0.723188	1.0805	0.7474	0.660285	0.913253	0.681083	0.863003	0.85339	1.09684	0.878579	0.483172	0.69985
441-00700	1.50052	0.617999	1.23496	1.17253	0.614362	0.519391	0.537353	1.28054	0.662824	0.729962	0.482436	1.26565
441-16000	0.427798	0.457213	0.708718	0.446984	0.587656	0.513053	0.598067	0.822671	0.596775	0.467749	0.416299	0.55988
443-00009	0.785835	0.480604	0.721994	0.664817	0.858106	0.684369	0.531603	0.578079	0.540384	0.431289
445-00009	0.581798	0.87818	0.844379	0.227978	0.598035	0.4634	0.563423	0.774331	0.516016	0.544732	0.421147	0.71883
445-00080	0.707282	0.980479	0.601915	0.311653	0.545067	0.471291	0.690307	0.546891	0.673101	0.44035
445-00700	1.06647	0.727494	0.452687	0.521322	0.459974	0.631937	0.928658	1.66806	0.421677	0.531403	0.521859	1.47268
445-16000	0.660449	0.504512	0.613235	0.544103	0.439194	0.400989	0.440305	0.405331	0.717123	0.497241	0.564254	0.352246
447-00009	0.305593	0.362736	0.359058	0.410731	0.489649	0.355044	0.566807	0.358224	0.38062	0.458969	0.43813	0.338328
447-00080	0.712868	0.657762	0.355141	0.620048	0.413611	0.525421	0.649966	0.66236	0.58781	0.431073	0.617432
447-00700	1.15843	0.788234	1.49675	0.861167	0.492215	0.523676	0.758744	0.453497	0.633808	0.699038	0.730049	0.538797
447-16000	0.585881	0.505319	0.963913	1.00191	0.486783	0.477283	0.998465	0.50304	0.932978	0.538505	1.0964	0.474631
449-00009	0.185519	0.478409	0.429046	0.207813	0.748797	0.430308	0.779744	0.46341	0.846665	0.687877	0.808972	0.422033
449-00700	0.153383	0.439993	0.436621	0.92478	0.771664	0.783876	0.570892	0.462893	0.886019	0.702871	0.735209	0.580462
449-16000	0.180365	0.566821	0.520111	0.692056	0.692695	0.728547	1.19063	1.13667	0.7645	1.10545
451-00009	0.650356	0.472852	0.462385	0.44161	0.430013	0.487352	0.508209	0.485972	0.478035	0.306447
451-00080	0.734593	0.572413	0.576552	0.238162	0.532514	0.380817	0.573883	0.504882	0.379427	0.359711
451-00700	0.590383	0.618788	0.312264	0.373348	0.430579	0.407852	0.64669	0.695516	0.54309	0.561574	0.590618	0.670145
451-16000	0.859409	0.644301	0.844768	0.961401	0.490635	0.595055	0.395663	0.646318	0.667733	0.638216	0.383514	0.524906
453-00009	0.0856013	0.73684	0.908305	0.776716	0.573501	0.603153	0.400161	1.17319	0.820991	0.702527	0.624431
453-00080	1.06368	0.484508	0.573791	1.0173	0.556421	0.586182	0.760066	0.677238	0.641823	0.720122	0.752874	0.464242
453-00700	0.701783	1.42083	1.26653	0.406768	0.602335	0.797451	0.71182	1.03312	0.653246	0.889915	0.654999	0.937985
453-16000	0.678265	0.996206	0.636583	1.03578	0.55183	0.435533	1.52307	0.822396	1.23873	1.13034	1.8461	1.3821
455-00009	0.40574	0.405129	0.436379	0.373592	0.435463	0.320377	0.342188	0.408357	0.475432	0.59704	0.44663	0.468943
455-00080	0.089391	0.454061	0.311234	0.679416	0.696282	0.433721	0.641295	0.441187	0.853744	0.476752	0.63459	0.402414
455-00700	0.300544	0.234452	0.314566	0.728403	0.529729	0.492124	0.653906	0.678786	0.633394	0.623228	0.783999	0.547398
455-16000	0.521489	0.467244	1.04864	0.254428	0.526185	0.49884	0.599383	1.1994	1.10435	1.13678	0.884174	2.5072
457-00009	0.97344	0.814371	1.68452	0.502065	0.611872	0.507187	0.525993	0.409608	1.12246	0.658328	0.861304	0.542321
457-00080	0.282343	1.14954	1.03126	0.699527	0.573501	0.937532	0.409851	1.84498	0.541468	0.945136	0.356184	1.43453
457-00700	0.643512	0.226337	0.723336	0.873753	0.395117	0.728391	0.478922	0.456064	0.496553	0.954675	0.428488	0.475324
457-16000	0.777545	0.31627	1.11585	1.37401	0.494348	0.421473	0.624891	0.0770144	0.468661	0.487746	0.359028	0.326648
459-00009	0.823736	0.332441	0.570284	0.407222	0.383329	0.483248	0.598982	0.533036	0.643296	0.612116	0.562514	0.487693
459-00080	0.35258	0.18167	0.64354	0.52143	0.545733	0.753041	0.571354	0.70896	0.708624	0.786239	0.559563	0.984975
459-00700
459-16000	0.370018	0.197041	0.245958	0.0738456	0.595026	0.381604	0.483069	0.620455	0.385337	0.386479	0.27557	0.197911
461-00009	1.40619	0.899862	0.81644	0.711698	0.956678	0.938645	1.04196	0.982072	1.09774	1.07325	0.797968
461-00080	0.9401	1.59607	0.194901	1.71736	0.54712	0.503521	1.45945	0.540734	0.646674	0.639505	1.58444	0.501067
461-00700
461-16000	0.835636	1.8889	0.110698	0.6666	1.22146	0.762861	1.05182	1.07517	0.803034	2.80473	1.01113
463-00009	3.00564	3.18899	2.38625	2.60654	0.84479	1.08049	0.757805	0.591891	0.769666	1.02823	0.605825	0.527144
463-00080	1.74461	1.46618	1.55666	1.42269	1.02465	0.651206	1.22556	0.763229	1.28635	0.735193	1.21981	0.530225
463-00700
463-16000	1.88734	1.34184	1.10007	1.40408	0.994228	2.51748	1.11008	1.60848	1.09428	2.62308	1.07672	1.0869	0.8387	1.55712	0.887895	1.21472	0.968113	1.39675	0.77116	0.659241	0.792775	0.930068	0.930068
465-00009	2.59597	1.30551	1.22693	2.28581	0.873832	0.737528	2.07975	0.910443	0.777217	0.740709	1.17802	0.64167
465-00080	1.84926	1.22747	1.69522	2.14892	0.69074	0.922383	0.691669	1.29723	0.696071	0.836388	0.504254	0.861577
465-00700	1.86599	1.2221	3.69766	1.08456	0.915088	0.776239	1.64822	1.02653	0.740214	0.726586	1.29863	0.657037	1.04589	2.23558	0.796215	2.64154	0.981846	2.49291	0.648854	2.32587	0.620605	1.15867	0.580979	0.580979
465-16000	2.86148	1.36991	1.75783	1.77447	0.737347	0.804137	0.841621	1.17434	0.840791	0.726134	0.776796	0.870179	2.35038	2.15706	2.7456	1.57628	2.63623	1.69889	2.48429	1.52605	1.87619	1.63757	1.58026	1.58026
467-00009	1.42494	2.89731	2.29338	2.26434	0.875235	0.734397	0.810557	0.79936	0.720672	0.736912	0.569754	0.55038
467-00080	1.82357	1.22449	1.74868	0.714295	0.750033	0.886981	0.787928	4.05484	1.13991	0.908558	0.80785	2.82572
467-00700	0.73721	0.479873	1.34584	0.567695	0.811312	0.676275	0.716219	1.31385	0.733178	0.695446	0.652747	0.953489
467-16000	2.06154	3.2723	0.884809	1.45165	0.800919	0.829447	2.84935	4.8871	0.998076	0.745663	2.80794	3.27433	0.599581	1.84291	0.915722	1.16393	0.821055	1.40933	0.599378	0.991515	0.545085	1.11213	0.698745	0.698745
469-00009	0.930771	1.23692	1.81661	0.731816	0.685394	1.11757	0.677419	1.02426	0.590472	0.760931	0.414586
469-00080	1.13727	0.877032	1.10479	0.960442	1.12631	1.17451	1.10685	1.094	0.988572	0.750849
469-00700	0.845179	0.863982	0.794525	0.54715	0.753019	0.717929	0.554819	0.721682	0.62397	0.526226
469-16000
471-00009	0.953707	0.667159	0.307821	0.469495	0.561585	0.556727	0.962699	0.598952	0.468894	0.57296	0.818932	0.536475
471-00080	0.00803256	0.135241	0.26724	0.214381	1.06249	0.900186	1.25662	2.61087	1.34324	1.01772	1.32347	1.95396
471-00700	0.391793	0.926975	0.0827651	0.37657	0.323335	0.716799	0.533608	1.00771	0.351218	0.708435	0.385743	0.952842
471-16000
473-00009
473-00780	0.420805	1.02027	0.435888	0.737521	0.69331	0.543179	0.782312	0.364236	0.762558	0.572033	0.943247	0.371726
473-16000
475-00009	0.580951	0.27005	0.538851	0.442655	0.417103	0.462719	0.322208	0.547027	0.46124	0.341702	0.511087
475-16780	0.970873	0.494146	0.793989	0.680711	0.64003	0.583967	0.643757	0.926834	0.574862	0.609996	0.32932	1.02728
477-00009	0.0324281	0.84403	0.0364613	1.20989	0.540213	0.71188	0.684474	0.205127	0.544688	0.367228	0.605294	0.301028
479-00009	1.66402	0.468924	0.362716	0.384016	0.914621	0.658614	1.19678	0.811803	0.835792	0.80441	0.871706	1.06026	0.39893	0.973984	0.770533	0.989953	0.718536	1.23715	0.667455	0.724426	0.634356	0.634356
479-00700	0.909712	1.12265	0.801471	0.450551	0.507237	0.611405	0.920339	0.846527	0.707072	0.690188	0.245411	0.528381
571-00009	0.457858	0.435695	0.595141	0.395162	0.414176	0.591255	1.25289	0.0242157	1.33053	0.0829876	1.81932	0.438789	0.152594	1.88479	0.535287	1.08358	1.29229
571-00780	0.402864	1.53784	0.42489	0.6585	1.63631	0.74777	1.02474	0.800223	0.941052	0.611779	0.516941	0.479894	0.717881	0.609366	0.757408	0.986245	0.971899	0.99837
571-16000	1.49715	0.671505	0.183491	1.07844	0.499664	0.185809	1.09182	0.995821	1.39625	0.563269	0.160498	3.40855	0.42523	0.297442	2.34944	1.08625	1.37647	1.12319
573-00009	1.36508	0.44929	1.27028	1.36211	0.571924	1.66978	1.0142	1.12395	0.876778	0.352781	0.353582	0.120843	0.404656	0.849728	0.23467	1.11612	0.910209	1.30973
573-00780	0.440776	1.91941	1.38266	0.775238	2.42765	1.15663	1.03113	0.801416	0.934161	0.513741	1.42922	3.30847	0.793569	1.60524	0.597108	0.855818	1.11828	0.589398	1.30046	0.434433	1.65847	0.557866	1.65547	0.477856	1.39243	0.353554	1.15392	0.383453	0.383453
573-16000	0.491212	1.26278	0.275576	0.379032	0.968215	0.329342	0.83542	1.01562	1.19593	0.619719	0.0992645	2.12724	0.566023	0.200151	1.59537	1.1993	1.40831	0.888832
575-00009	1.64837	2.10693	1.63831	1.85834	1.93303	1.82949	0.98323	0.818109	1.10211	0.55979	1.63944	0.630787	0.689235	1.77516	0.758308	0.684709	0.993915	1.31544
575-00080	1.52458	1.60263	0.332882	1.56415	1.34128	0.503888	1.27578	0.89097	1.20999	0.377952	0.707742	2.08476	0.45927	0.79903	2.21699	0.922757	0.937099	0.573602
575-16000	2.18042	0.364099	1.73296	1.47252	0.333425	1.23034	0.924828	1.12988	0.944089	1.92164	1.48269	2.04915	1.44182	1.11312	1.61979	1.04044	0.998788	1.07201
577-00009	0.355792	0.98593	0.503065	0.590366	1.76561	0.583786	1.42826	1.22721	0.93816	0.770194	2.75861	1.24863	1.10852	1.50705	0.928534	1.15001	1.12151
577-00080	0.357031	0.32402	0.406082	0.41348	0.787798	0.465738	0.600412	0.558514	0.435453	0.32944	0.611336	0.499708	0.530345	0.67605	0.70352	0.777368
577-00700	0.421035	0.473346	0.874663	0.543588	0.671619	0.805713	1.30318	1.04511	0.967886	1.59685	0.0215637	0.595035	1.88306	0.167453	0.629587	0.832153	0.7463
577-16000	0.487547	1.81934	0.424841	0.745442	1.75644	0.716042	1.36835	1.06032	1.42756	0.495528	0.619397	1.32789	0.649969	0.892035	1.33902	1.45157	0.802907	0.966145
579-00009	1.12784	1.2242	0.45922	1.27881	1.21051	0.404528	1.04387	0.888724	0.895806	0.634789	0.684221	0.389407	0.485379	0.661895	0.378729	0.855864	1.15113	1.07142
579-00080	0.817191	0.817657	0.956552	0.726825	1.04708	0.870573	0.822851	0.972637	0.843191	0.949515	0.448554	0.280233	0.929447	0.46132	0.410952	0.714849	0.834936	0.977068
579-00700	2.14453	0.415076	0.268261	1.76972	0.46688	0.42838	0.651395	1.20641	1.05347	0.567703	0.138624	0.907387	0.571549	0.18643	0.795672	0.774575	1.85203	1.06167
579-06000	1.47366	0.40552	1.34273	1.06757	0.275452	1.10251	1.07152	1.03348	0.828954	0.46398	2.09753	0.534564	0.67554	2.77105	0.69169	0.90551	1.53035	0.873721
579-10000	1.29551	0.266823	0.441457	0.836469	0.417277	0.708008	1.18137	0.883964	0.615345	1.59089	1.63843	1.97005	1.69843	1.39263	1.68516	1.16124	0.737981	0.730827
581-00009	0.596721	0.933728	0.328557	0.632073	1.07532	0.652164	1.43245	1.17236	1.50265	0.397861	1.72262	0.888353	0.486261	2.44374	1.49961	1.97551	1.35297	1.28951
581-00080	0.235909	0.778739	0.405223	1.05335	1.63579	0.889738	0.515718	0.01091	0.451152	0.320038	0.915371	1.60253	0.864472	1.97432	1.04692	0.526799	0.676684
581-00700	0.684483	0.485869	2.50948	1.05406	0.856566	1.23023	1.31532	1.25235	0.835792	0.780189	3.10995	1.20634	1.49486	1.28743	1.60388	1.06101
581-06000	0.462201	2.02053	0.218459	1.00347	2.43372	0.858636	1.38511	1.057	1.32776	0.533305	0.801904	1.14993	1.52868	1.34181	0.984342	1.51957
581-10000	2.14146	2.05409	3.18364	2.53806	2.48119	3.83053	1.28398	1.5866	1.51239	2.68993	0.541715	0.699654	4.25854	0.937825	1.15264	1.20185	1.78373	1.86865	2.13658	2.04667	1.74348	2.4435	2.2881	2.14031	1.53648	2.73615	2.11946	1.72041	1.45909	1.45909
583-00009	0.570451	0.28334	0.229119	0.52965	0.30536	0.296393	0.734591	1.31098	0.703772	0.591916	0.208475	0.432641	0.620661	0.351069	0.660792	0.741522	1.143	0.940987
583-00080	0.212196	1.92486	1.46108	0.257975	1.30328	1.19822	0.989573	1.07927	1.08883	0.346652	1.49505	0.196683	0.423311	1.49335	0.331697	1.2009	1.02606	1.13908
583-00700	0.502804	1.2919	0.959358	0.811085	0.963452	0.711671	1.13238	0.877695	0.832653	0.747362	0.342557	0.829883	0.414244	0.803059	0.715543	0.749545
583-06000	0.421823	0.130168	1.36386	0.457036	0.41466	1.22428	0.91648	0.948977	0.516204	1.68962	0.103909	0.529468	1.59085	0.175501	0.942924	0.857828	1.2655	1.08161	0.926936	1.24144	1.22063	1.51853	1.00092	1.26433	1.56689	1.15886	0.794298	1.20998	1.20998
583-10000	0.214801	2.87382	2.1209	0.243512	2.15192	1.89371	1.05841	0.984447	0.762011	0.461119	0.196017	0.207036	0.497398	0.312899	0.237421	1.27342	1.18653	1.14667
585-00009	1.4847	0.293706	1.45814	1.28949	0.482532	1.38095	1.26966	1.16523	0.825362	0.367303	0.285326	0.41144	0.317687	4.00075	1.31407	1.19037	0.940191
585-00080	1.13098	2.47544	1.21649	0.967845	1.06155	0.806007	0.701303	1.21813	0.692002	0.0297851	1.41951	1.10452	0.144659	0.893936	0.939298	1.43938	0.89356	1.09258	0.275917	0.616366	0.565829	0.858742	0.347978	0.609712	0.239804	0.878537	0.366363	0.73731	0.39646	0.39646
585-00700	0.246339	1.13882	0.455534	0.360283	0.495152	0.258021	0.98569	1.18174	1.05761	0.37712	0.55801	0.248915	0.539155	0.489305	0.249	0.895212	0.841465	1.48875
585-16000	0.894503	1.12377	1.07918	0.478346	0.582129	0.535051	0.74331	0.602742	0.704202	0.381448	0.227814	0.16902	0.199449	0.149596	0.155542	0.761631	0.975548	0.591474
587-00009	0.223775	0.431186	0.94314	0.096355	0.366468	0.585962	1.26587	0.854846	0.839932	0.381052	0.530829	1.4245	0.272043	0.384893	1.14609	0.861327	0.725871	0.798723
587-00080	1.06963	1.11397	0.530246	0.64215	0.593028	0.609085	0.631261	0.749433	0.33709	0.387302	0.717262	0.227914	0.253118	0.647167	0.661717	0.737439
587-00700	0.259344	1.29773	0.935092	0.238831	0.616362	0.663394	0.667059	0.851024	0.696446	0.730204	0.336034	0.10511	0.519594	0.267487	0.150587	0.833276	0.986821	0.963185
587-16000	1.00303	0.856415	0.897824	0.394963	0.288855	0.427914	0.48787	0.479131	0.823423	0.276728	1.66576	0.61992	0.259537	0.699875	0.253752	0.490698	0.557368	0.469969
589-00009	0.849371	4.06514	0.465339	0.471967	1.33555	0.374135	2.42986	1.87597	1.98521	0.787535	2.12493	1.06956	0.636071	0.940221	0.379522	2.02598	4.32836	2.14136
589-00080	0.888366	1.88656	3.59764	0.237442	0.669439	0.871989	1.85511	1.82643	1.7838	0.389682	0.860278	2.84664	0.189747	0.320158	0.799404	1.79245	1.72025	2.10494
589-00700	0.635855	0.373811	0.739699	0.336176	0.283487	0.36544	2.15647	1.69192	2.11899	0.686506	2.63285	0.277758	0.509415	0.821252	0.161709	1.40743	2.32411	1.4394
589-16000	0.307333	0.959036	1.21162	0.413649	0.557375	0.479778	0.727798	0.656954	0.807695	0.414454	0.913983	0.524262	0.298954	0.519698	0.311312	0.600395	0.7051	0.793515
591-00009
591-00080	0.592036	2.40992	0.80567	0.290385	0.833553	0.365131	1.91736	2.01576	1.85788	0.313396	2.44002	1.20545	0.168403	1.06393	0.362234	2.02976	1.79714	1.32502
591-00700	0.805555	1.91665	1.43394	0.334889	0.587229	1.54094	1.52937	1.74477	0.492907	0.533028	0.301096	0.199734	0.460711	0.225793	2.09884	1.30664	2.17741
591-16000	1.78169	0.574987	0.717385	1.54519	0.651313	0.364792	1.12073	1.36095	1.11503	0.661776	0.50348	2.18802	0.522284	0.501768	2.19025	0.62173	1.02364	1.14863
593-00009	0.312808	0.307252	0.387454	0.253965	0.401788	0.333957	1.46016	1.11429	1.60673	0.529838	0.356618	0.100768	0.27015	0.3126	0.0769946	1.13143	1.35734	1.49719
593-00080	1.39933	2.84604	1.79884	0.598443	0.577818	0.420377	3.36072	2.3994	3.09646	1.16712	0.46552	0.529866	0.520116	0.11367	0.237875	2.04171	3.62458	3.12355
593-00700	2.00288	0.364536	1.01611	0.966655	0.149914	0.46956	1.3864	1.6159	1.05699	2.45018	0.455621	0.350905	1.30592	0.474761	0.432347	1.29346	1.62186	1.1129
593-06000	0.36414	2.22947	1.77978	0.543644	1.82252	1.3884	1.30442	0.716969	0.898759	0.568556	0.623809	0.459374	0.532788	0.426614	0.454585	0.910869	0.951527	1.1394
593-10000	0.47801	1.05891	0.771041	0.446807	0.519402	0.551955	0.474419	0.39982	0.413608	0.362289	0.274245	0.467484	0.267624	0.284893	0.491837	0.474524	0.487815	0.59914	0.250395	0.358033	0.294026	0.559936	0.375845	0.339666	0.541181	0.729627	0.348903	0.588184	0.69091	0.69091
595-00009	2.25077	1.0018	0.274018	1.86897	0.890706	0.355794	0.898715	0.740528	0.697872	1.24525	3.31104	1.4239	1.43347	2.53878	1.64914	0.643303	1.05867	0.778612
595-00080	0.485046	0.256685	0.138209	0.516741	0.448537	0.216167	1.15236	0.964156	1.84331	0.649253	0.453167	0.0840596	0.615537	0.401964	0.199354	1.02516	0.902177	2.46922
595-00700	0.443456	1.60626	0.687793	1.57857	3.67907	0.822962	0.749122	1.15223	0.642739	1.83583	1.42042	0.798203	1.69216	1.32533	0.87501	0.794276	1.18103
595-06000	0.210448	1.74685	2.0402	0.304895	1.3328	1.61713	1.05445	1.04321	0.996506	0.651176	0.876343	0.126702	0.582726	1.0838	0.233785	1.02929	0.813195	1.27438
595-10000	0.909269	0.26095	0.386769	0.670499	0.411345	0.584967	1.1002	1.00334	0.899196	2.40568	1.07471	1.85704	2.18041	1.11874	1.42379	0.837882	0.767275	1.06278	0.63922	0.747317	0.606827	1.09502	0.609024	1.08671	0.547276	1.1441	0.775466	0.854119	0.655226	0.655226
597-00009	0.401959	1.60909	0.77827	0.544103	0.811332	0.953309	0.849731	0.716085	0.855267	2.34028	0.285601	1.82352	2.49411	0.352218	1.77533	0.77987	0.932443	0.854267
597-06000	0.390942	0.993365	0.608975	0.595403	1.60217	0.737025	0.952249	1.05884	1.11119	0.590349	0.122366	0.0987871	0.780221	0.157811	0.175855	1.0272	2.37768	1.34359
597-10000	0.207388	0.936869	0.200122	0.460809	0.651189	0.467545	0.828727	0.986959	0.941024	0.548514	1.80782	0.18898	0.549378	1.56435	0.174105	1.25626	0.988652	1.35193
599-00009	1.59404	3.26168	3.48615	1.14728	2.49623	3.04286	1.01043	1.10133	1.1801	0.354494	0.272379	0.254717	0.432348	0.343928	0.258532	1.17574	1.04022	1.4213
599-16780	1.53411	0.71917	1.65722	1.80518	0.516303	1.17753	0.98975	1.24231	1.04689	2.67399	0.329218	0.180855	2.57773	0.497833	0.303691	1.02944	0.97182	1.91832
[truncated: 149 more columns]

## Sheet: Lung_GNR
AAV2R585E_reference_no_2	1.05127	0.975366	0.265105	0.73225	0.474371	0.616657	0.643249	1.23382	1.2206	0.760245	0.329913	0.507156	1.53225	0.70689	1.1193	0.584386	0.693938	0.981355	1.39501	2.26315	2.07233	0.912691	0.658046	1.11632	0.500402	2.53248	1.41544	1.22351	1.44179	0.642916	1.45364	0.343403	0.920408	0.89124	1.04204	1.43793	0.722647	0.705635	0.741788	0.771791	1.33133	0.892465	0.692774	0.633864	1.00607	1.29215	0.771555	0.272515	0.694162
AAV2R585E_reference_no_1	2.81447	2.73135	0.789613	3.27829	0.437695	0.697304	0.619004	0.402033	1.13108	0.667567	0.231771	1.84178	0.935495	1.39299	1.07952	0.728613	0.355821	0.636567	0.703788	2.95591	0.339018	0.356744	1.16984	0.309451	0.591698	0.715372	0.457747	0.249712	0.427691	0.52972	0.907021	0.63222	0.820385	1.53351	0.601718	0.78705	1.0661	0.796381	0.69509	0.749469	1.1397	1.37035	0.812074	0.656833	1.97471	0.90044	0.254496	1.48526	1.25782
441-00700	1.07478	2.00918	0.77424	1.34519	0.743273	0.2062	0.446726	0.449869	0.722668	0.175517	0.505052	2.54085
441-16000	0.239143	0.219723	0.813185	0.71899	0.471036	0.673224	0.217971	0.656796	1.41946	1.02624	0.425847	0.762732
443-00009	0.979696	0.146311	1.3865	0.293578	0.95861	0.484415	1.0505	0.692261	1.40658	1.21646	0.887106	0.550632
445-00009	0.499203	1.27319	0.2408	0.824212	0.178229	0.0670599	0.733781	0.487352	0.715351	0.478022	0.717866	0.705456
445-00080	0.683117	0.66976	0.549625	0.972094	0.394052	0.587745	0.531062	1.01527	0.827778	0.204921	0.202622	1.3779
445-00700	0.396796	0.607019	1.15562	0.228611	0.19603	0.146652	0.619618	0.131802	0.838128	0.91423	0.498343	0.321527
445-16000	0.140356	0.561009	0.0875487	0.745777	0.627386	0.731748	0.590426	0.280332	0.362682	0.342285	0.151166	0.35489
447-00009	0.833274	0.997042	0.00383222	0.288657	0.0320354	0.14121	0.321571	0.173425	0.000427238	0.000252244	0.00106478	0.0955098
447-00080	0.039091	2.72329	0.818455	0.15144	0.833777	0.0921277	0.0246294	0.507461	0	0.730104	0.261587	0.576716
447-00700	0.134699	0.0713039	0.204929	0.735183	0.107379	0.574549	0.13641	0.680948	0.426485	0.638744	1.32413	0.344853
447-16000	0.155046	0.211538	0.00419936	1.72369	0.438691	0.634087	1.89486	0.276525	1.80371	2.60812	4.00867	0.2068
449-00009	1.50713	0.212908	0.619667	0.780028	0.245278	0.247661	0.597438	0.125928	0.000683636	0.0725545	0.0572626	0.215452
449-00700	0.0779794	0.102489	0.431028	0.692101	0.396663	0.860695	0.00313534	1.15801	0.478355	1.7678	1.30416	0.345249
449-16000	0.00137827	0.389896	0.00488143	0.415172	0.773198	0.386886	0.565064	0.30817	0.526112	2.57362
451-00009	0.0526576	1.28326	0.601544	0.913869	0.253608	0.160838	0.414699	0.322291	0.771515	0.661569	0.466088	0.260356
451-00080	0.449008	0.411385	0.441675	0.0423823	0.372941	0.936261	0.218026	0.197219	0.296049	0.00910155
451-00700	1.23455	0.502727	0.948909	0.320581	0.307836	0.716494	0.564441	0.411107	0.0852196	0.0601141	0.306798
451-16000	0.93318	0.222141	0.575204	0.306219	0.752618	0.644426	0.298628	0.305147	0.51643	1.21537	0.100678	0.191597
453-00009	0.22059	1.07948	0.389005	1.03267	0.949589	0.24568	0.406539	0.360848	0.224181	0.0260015	0.250599	0.226533
453-00080	0.594692	0.771605	0.405619	0.112754	0.54572	1.32761	0.39084	0.351081	1.45105	0.486854	1.03151
453-00700	0.4856	0.84342	0.354728	0.261055	0.204915	0.274861	0.315116	0.463789	1.22498	0.789052	0.000376871	0.730894
453-16000	0.076946	0.108017	0.590901	1.47354	1.96038	0.27271	3.11375	0.399465	0.232705	0.290966	1.17901	0.129061
455-00009	0.444431	0.129698	0.364478	0.423135	0.130586	0.424812	0.471549	0.498417	0.613295	0.355593	0.218767	0.727504
455-00080	0.561458	0.4986	0.82899	1.07837	0.524236	0.527004	0.306527	0.277326	1.09562	1.59107	0.141636	0.539736
455-00700	0.290871	0.810662	0.393791	0.711243	0.995413	1.42615	0.712393	0.480359	0.723121	0.555442	0.528957
455-16000	2.74081	1.42204	1.05506	0.324201	0.419186	0.249004	0.570903	1.83696	0.806704	0.358991	0.550711	0.0207178
457-00009	0.522753	1.03192	0.462999	0.522946	0.631226	0.721282	0.565023	1.05411	1.22055	0.524411	0.73056
457-00080	0.194283	0.82403	0.236618	0.709071	1.17457	0.676413	0.612494	0.368258	2.73257	0.447841	0.969947
457-00700	0.890395	0.431352	0.591197	1.58419	0.311864	0.495939	0.1934	0.468848	0.699994	1.45945	0.58779	0.740732
457-16000	0.967448	0.362269	0.944678	0.801985	0.493067	0.614739	0.33331	0.332247	0.986716	1.1499	0.752913	0.0476088
459-00009	1.48465	0.171729	0.922252	0.997185	0.707285	0.515155	0.599831	0.847921	0.553918	0.522652	1.08773
459-00080	0.188672	1.39198	1.08125	0.149013	0.286931	0.675191	0.315917	0.095067	0.542214	0.283162	0.250332	0.518901
459-00700
459-16000	0.420678	0.168281	0.390148	0.885928	0.134207	0.176509	0.238934	0.000792863	0.0318589	0.00035246	0.298677	0.239331
461-00009	1.52254	0.556857	1.16306	1.27659	0.991933	0.685702	1.67856	0.62148	0.234603	0.562707	0.450718	0.285376
461-00080	0.595697	1.3738	0.205969	1.02603	0.94735	0.383201	0.555907	0.299878	0.00126135	0.700163	0.00183768	0.628556
461-00700
461-16000	0.0589913	0.770008	0.0143472	0.617891	1.95034	0.621219	3.97404	0.997494	1.40503	0.649752	1.374
463-00009	0.591522	1.91684	0.945306	1.23711	1.19036	0.756541	0.614214	0.521491	3.04511	0.98126	0.816763
463-00080	1.36378	1.5043	1.0231	1.53298	2.44823	0.829832	0.441741	1.05648	1.35898	1.28536	0.885752
463-00700
463-16000	0.385044	4.32602	0.898152	1.55005	2.32896	1.65954	1.53553	1.86631	1.67985	4.30456	0.760845	0.370006	0.855491	0.729074	0.929627	0.510739	0.338838	1.52923	0.542491	0.804345	0.55602	0.673267	0.673267
465-00009	2.17401	1.94655	0.853154	1.53757	1.10236	0.550161	2.18265	1.06223	2.17344	1.87476	2.14425	1.67996
465-00080	1.51038	7.56642	0.670293	0.494384	0.961488	1.56965	1.66836	4.70641	2.31862	1.33819	1.96913
465-00700	2.01629	1.40745	1.39164	1.97142	1.20715	1.8734	1.68141	1.499	2.47299	2.52995	1.64393	0.856364	1.37889	2.977	0.879658	1.38331	0.500785	1.47616	0.855722	3.11388	1.39182	3.47374	0.697984	0.697984
465-16000	2.26672	1.77171	1.85354	2.4425	1.86018	1.61285	1.34399	2.01666	0.171586	1.78168	2.86423	1.19209	2.98682	1.91984	1.32644	3.16137	2.01006	2.5078	2.48614	3.68313	4.17256	2.2011	2.2011
467-00009	1.95718	0.21011	1.36483	1.45746	1.36547	0.638371	0.947644	0.647722	2.11126	1.11259	1.02379	1.36652
467-00080	1.37176	0.654815	1.24276	0.199757	1.48365	1.3941	1.29613	0.955028	1.87853	1.13597
467-00700	1.00065	0.0576519	0.855113	0.338731	0.547238	0.6026	0.956212	1.53174	2.1682	1.82795	1.2875	0.61036
467-16000	5.31458	1.83421	1.36669	1.61465	1.21628	0.450984	5.55958	1.09109	2.27017	3.01035	3.12359	0.74422	0.977837	0.764574	1.2701	0.224511	0.631655	0.0820141	1.17219	1.42724	1.17348	0.582681	0.582681
469-00009	1.3408	1.82353	0.848946	0.552444	0.00279882	0.498003	1.30989	0.694701	3.415	2.36031	0.00182808	0.000555091
469-00080	1.33426	0.780306	1.47645	2.04363	1.58714	1.47649	1.78244	2.269	2.26572	1.77536	1.57902
469-00700	0.279462	0.969098	1.10899	0.145999	0.797438	1.106	0.499562	1.63689	0.903874	1.54923	1.03747	1.51016
469-16000
471-00009	1.82879	1.10608	0.373011	0.425665	0.825111	0.67142	0.321863	0.448885	0.912947	1.25177	0.875701	0.208134
471-00080	0.426362	0.906491	4.6355	0.0708996	0.42847	1.00851	1.62708	3.23137	0.746519	2.00824	0.00273973	5.56456
471-00700	0.940593	0.0942053	0.262955	0.270795	0.306871	0.898413	0.173783	0.574932	0.784357	0.233627	0.130086	0.315195
471-16000
473-00009
473-00780	0.502107	0.845472	0.13901	0.956357	0.650944	0.296332	1.44821	0.296905	0.0487268	0.20637	0.00167906	0.167857
473-16000
475-00009	0	0.577804	2.3981	0.759391	0	0.307167	0.699003	0.260479	0	1.62013	0.000454526
475-16780	0.170198	0.121278	0.160677	0.095724	0.550831	0.269104	0.0125664	0.537343	0.590158	0.40722	0.154571
477-00009	0.0483276	0	0.00838121	0.0034688	0	0	0	0	0	0
479-00009	1.87276	0.263337	0.8361	0.105669	0.752452	0.587561	0.485083	1.66462	0.595461	0.824235	0.989905	0.824015	0.10919	0.501347	0.233893	0.212566	0.637826	2.16463	0.935743	0.566703	0.434892	0.434892
479-00700	0.425272	0.262498	0.925155	0.395705	0.991566	0.244064	0.403622	0.684415	0.622688	0.620089	1.27831	0.501434
571-00009	0.633715	0.946527	0.75938	0.240641	0.625189	0.141924	0.522624	0.950524	1.16422	0.0259212	0.337342	0.272086	0.12104	0.786292	0.767699	0.427305	0.504546
571-00780	2.07165	0.91999	1.86266	1.52551	0.81163	0.966993	0.812709	1.10668	0.684834	0.706916	0.611687	1.01183	1.19015	1.36901	1.76157	1.20054	1.20623	0.90215
571-16000	1.11839	0.604625	0.123488	0.706022	0.607145	0.344792	1.49771	0.0657027	0.828328	0.799448	0.8016	0.159019	0.47784	1.6505	0.645863	0.568009	0.768077	0.560374
573-00009	0.173112	1.29954	0.66936	0.2321	0.893984	0.501392	0.657379	0.899909	0.466209	0.579916	0.164286	0.685651	1.16347	0.42733	0.654476	1.69281
573-00780	3.44994	1.97367	0.106138	3.17469	0.79378	0.252635	0.67926	0.506022	0.728641	2.18966	0.261108	0.465128	2.30764	0.882511	0.778634	0.62558	0.613911	0.773995	1.44011	0.621304	0.601696	1.87403	0.634177	0.643307	0.620247	1.44121	0.825492	2.29286	0.579942	0.579942
573-16000	1.24756	0.486145	1.29195	0.749371	0.301715	0.645351	0.701676	0.301264	1.00125	0.199593	0.767052	1.86924	0.717995	0.60788	0.488608	0.936121	0.328402
575-00009	0.601252	0.732783	0.592433	0.826331	0.649362	0.274001	0.864649	0.450694	0.725491	0.996139	0.375998	1.8531	0.616287	0.333265	0.381644	0.353978	0.192952
575-00080	0.376445	0.713251	0.955535	0.347663	2.55796	0.955271	0.80463	0.403375	1.61329	0.650521	0.815246	0.924343	1.05086	1.4099	0.377633	0.745033
575-16000	0.497476	0.355703	0.760638	0.405263	0.797275	0.251228	0.121277	0.99107	1.18652	1.38734	1.01031	0.477579	0.84066	0.443134	0.544998	0.00251426	0.438459
577-00009	0.419308	0.356858	1.75171	1.03751	0.323126	2.65231	1.74542	0.904798	1.01267	1.76962	0.538999	0.240504	3.39448	1.13333	0.694753	1.53065	0.407861	0.441065
577-00080	0.31888	2.75434	0.278026	4.12663	1.25821	1.41042	0.432534	0.430651	0.211471	0.999834	0.0375499	0.505454	1.94977	0.771877	0.31661	0.617596	0.550891
577-00700	0.32577	2.1257	1.36727	0.24629	0.529575	1.84026	0.64195	1.36882	1.00392	0.324612	0.425462	0.403036	0.703034	0.503705	3.27621	0.00894726
577-16000	1.83694	0.631432	0.0879121	0.989114	0.40199	1.8226	0.955434	0.591973	0.658357	0.856288	1.97555	0.47243	0.644139	1.71857	0.715629	1.04169	0.842044	1.41863
579-00009	1.40495	0.35445	0.840134	0.527752	1.3116	0.69713	0.619546	0.606118	1.74424	0.973118	0.378331	0.223066	0.931586	0.77428	0.660919	0.58153	0.805205	1.06552
579-00080	0.512029	0.719592	0.320689	0.164153	0.366559	0.300162	1.44963	1.46031	0.922391	0.27005	0.260376	0.599615	0.569937	0.394172	0.362509	0.416754	0.631186	0.424538
579-00700	1.1417	0.373293	0.3892	0.62081	0.42812	0.413752	0.478663	0.80301	0.646015	0.564914	0.21045	0.996257	0.773121	0.324595	0.845407	0.49338	0.766063	0.358877
579-06000	0.541306	0.0855229	1.03483	0.490816	0.225879	1.70027	0.38864	0.565535	0.0868596	0.137886	0.451189	1.4267	0.981826	0.528101	1.885	1.20601	1.91537	0.389366
579-10000	0.0193443	0.277095	1.03904	0.296131	0.519355	2.01587	0.276815	0.923653	0.227283	0.125203	0.530321	0.292395	0.421954	0.636389	0.975164	0.945306	0.119223	0.74072
581-00009	0.163973	2.05814	0.929	1.07335	1.70753	1.25189	2.52151	1.44701	1.33659	0.181512	0.889035	0.944305	0.60033	1.59934	0.752667	1.85702	0.375604	1.40961
581-00080	1.12685	2.30256	1.26775	0.150815	2.15697	0.857555	0.602323	0.755052	0.0516798	2.62928	0.28011	0.214933	1.51255	1.29063	0.739553	0.3954	0.488044
581-00700	1.56451	0.237949	0.328175	2.90167	0.746809	2.10481	0.964407	0.99644	0.0512077	1.23643	0.541438	0.394814	1.29418	0.421117	1.11721	0.620034	1.1415	0.00226618
581-06000	0.358693	0.376783	0.144449	0.533271	0.471537	0.217057	1.06791	0.810984	0.807777	0.629171	0.639525	0.277239	1.02922	1.21884	1.09329	0.500528	0.434837	1.69914
581-10000	0.326167	0.279393	1.13537	0.766517	0.249006	0.902793	0.761681	0.991501	0.186148	0.730132	0.4699	0.387893	1.06053	0.368522	0.895414	0.375343	0.624404	0.729656	1.09852	1.48877	0.499833	2.23386	1.21439	1.32797	0.760026	1.29257	2.21852	1.10429	0.88117	0.88117
583-00009	1.12901	0.47187	0.631065	2.41742	1.44498	0.556007	0.626639	0.908789	0.507534	1.97094	1.06511	2.27214	1.09569	1.19851	1.60935	0.572484	1.2873	0.958925
583-00080	0.301798	0.881864	0.434406	0.951923	0.354328	1.09593	0.45696	1.21687	0.709728	0.230456	0.435871	0.667321	0.381308	2.76417	1.01009	1.49912	0.56612
583-00700	1.40465	0.306706	0.413765	1.70066	0.426404	0.318366	0.716525	0.905216	0.980387	1.00785	0.335597	1.09354	0.944233	0.693241	1.41591	1.17562	0.29652	0.493056
583-06000	1.10891	2.53067	0.714071	1.91693	2.36452	0.269592	0.672455	0.0450214	0.0296804	0.775694	0.47079	2.30573	0.618304	0.382454	1.52373	0.948575	0.629758	0.478567	1.88898	0.438807	1.0154	1.08643	0.39525	0.451556	1.07831	0.179811	0.512547	0.898582	0.992791	0.992791
583-10000	0.1785	0.797466	1.00031	0.604414	0.384419	0.516983	0.566859	0.787759	0.611945	1.26596	0.532069	0.0753624	0.604254	0.33437	0.359421	0.43633	0.662723	1.14198
585-00009	0.229303	0.669293	0.475011	0.666995	0.840193	0.429415	0.508289	0.778394	1.39228	0.207899	0.876983	0.364338	0.992056	1.10131	0.906297	0.640654	0.78225	0.473184
585-00080	0.236177	0.309231	0.0801384	0.412564	0.201583	0.578804	0.0421396	0.405418	0.0824426	0.0619328	0.651753	0.151452	0.21128	0.209394	0.308476	0.608601	0.0429599	0.444001	0.927141	0.232397	0.323047	0.57118	0.760954	0.664186	0.687915	0.591568	0.132801	0.706459	0.540859	0.540859
585-00700	0.06331	0.315999	0.261369	0.452299	0.432495	0.288059	0.291347	0.233014	0.472923	0.777883	0.560485	0.117342	1.01328	0.938965	0.189025	0.693554	0.329633	0.327463
585-16000	0.507172	0.305608	0.740369	0.334209	0.344531	0.24892	0.173781	0.143681	0.116606	0.139948	0.153018	0.610592	0.0896781	0.11969	0.405316	0.313597	0.537918	0.203672
587-00009	0.0189165	0.0242579	0.464793	0.168745	0.687812	0.161523	0.600351	0.0162034	0.28029	0.389663	0.543238	0.433793	0.373325	1.18306	0.509527	0.467794	0.000821918	0.417491
587-00080	0.178254	0.311969	0.20937	0.522751	0.488542	0.455766	0.23238	0.0733123	0.0954686	0.498332	0.837453	0.102651	0.246947	0.722983	0.307434	0.0433813	0.0615507	0.327911
587-00700	0.111781	0.0827321	0.512063	0.115133	0.481204	0.962114	0.207717	0.438252	0.387441	0.237023	0.147131	0.334248	0.481965	0.31518	0.536832	0.000855472	0.462134	0.000892326
587-16000	0.259883	0.363395	0.158352	0.233467	0.24961	0.170381	0.127418	0.148461	0.0799301	0.354503	0.191505	0.600127	0.444305	0.32625	0.229187	0.000786866
589-00009	1.7948	0.443338	1.16471	0.905051	0.55705	0.678154	0.486014	0.322817	0.332803	2.12463	2.92084	0.396917	1.28365	1.71761	0.328571	0.244077	0.520859	0.220822
589-00080	1.90224	0.864452	0.413145	0.831038	0.255869	0.216223	0.192223	0.254855	0.00193594	0.588962	0.419903	1.92046	0.213919	0.42008	0.133547	0.283778	0.00164711
589-00700	0.768041	0.987931	0.103467	0.139436	0.294781	0.17867	0.00242654	0.102849	0.350869	0.294077	0.620611	0.491799	0.323552	1.54491	0.00245095	0.0595346	0.124902
589-16000	0.292025	0.680784	0.215234	0.186373	0.199547	0.0365568	0.147281	0.0841861	0.397512	0.304275	0.631309	0.306853	0.22802	0.185381	0.044547	0.343356
591-00009
591-00080	1.16548	0.559483	0.700733	0.564322	0.273075	0.283329	0.142844	0.0461841	0.0886986	0.601134	0.648253	1.13683	0.666303	0.279127	0.60308	0.240874	0.155746	0.175916
591-00700	0.108494	0.035091	0.468296	0.216294	0.174756	0.395	0.278894	0.00391394	0.42356	0.995292	1.1652	0.252382	0.600187	0.724392	0.614848	0.00147531	0.664576	0.00215051
591-16000	0.795057	1.01091	0.731803	0.988368	0.972015	0.155334	0.220037	1.59849	1.1381	2.86353	1.40431	0.55802	1.71781	1.54906	0.806059	0.124992	0.434866	1.04225
593-00009	1.4513	0.0690409	0.292928	0.604098	0.363371	0.921074	0.103978	0.00928491	0.0850801	0.199497	0.441056	0.372979	0.162307	0.249889	0.53177	0.000562508	0.643234	0.0734602
593-00080	0.129495	0.284455	0.473614	0.602465	0.582711	0.294841	0.606012	0.268958	0.617204	0.022191	0.183183	0.621891	0.446176	0.616846	0.261112	0.00114723	0.493172
593-00700	0.412827	0.536329	0.521777	0.385158	1.1817	0.344232	0.00652348	0.287896	0.215929	0.217631	0.165571	1.30934	0.36186	0.13101	0.883443	0.144246	0.300124
593-06000	0.353655	0.160805	0.128342	0.615138	0.971939	0.759747	0.52124	0.544818	0.877378	0.382909	0.359407	0.834847	0.709134	0.623346	0.973963	0.692646	0.547101	0.308318
593-10000	0.728209	0.0594505	0.0188627	0.290676	0.480941	0.167089	0.00170862	0.00277711	0.445082	0.860302	0.0335414	0.039962	0.648017	0.236561	0.133087	0.168215	0.00119436	0.00119789	0.0725483	0.00716192	0.0112054	0.206545	0.124759	0.35214	0.294938	0.159398	0.191959	0.0226474	0.455307	0.455307
595-00009	0.838052	0.361351	0.981201	0.154191	0.23789	0.461579	0.556991	1.051	0.384586	0.874826	0.405038	0.672507	0.838721	1.21337	0.224378	0.52869
595-00080	0.218254	1.11083	1.01533	0.856705	0.972216	0.519069	0.525112	0.272293	0.840718	0.907644	0.0192107	1.10373	0.406775	0.552381	1.20827	1.06933	2.58986
595-00700	2.29859	0.294958	0.486505	0.566989	0.83024	0.80443	0.752655	0.457158	0.249273	0.642289	0.94425	1.00413	0.98279	0.256856	0.84608
595-06000	0.609396	0.416571	0.56432	0.560864	0.833004	0.305523	0.202263	0.00736509	0.302501	1.83018	0.639091	0.00211531	0.895188	0.735414	0.240948	1.06822	0.861586	1.03299
595-10000	0.412652	0.383379	0.190031	0.368496	0.348335	0.323548	0.216459	0.143902	0.5253	0.200183	0.220468	0.771562	0.547594	0.363289	0.00133458	0.164056	0.519676	0.318141	0.579008	0.17322	0.554293	0.59167	0.751866	0.341862	0.705978	0.349257	0.829965	0.54682	0.54682
597-00009	2.08363	0.366943	1.85231	1.09058	0.217788	1.39083	0.357594	0.593383	0.914775	0.624643	0.345756	0.486715	0.658627	0.311665	0.753448	0.109013	0.2233	0.889363
597-06000	0.980629	0.365866	1.24429	1.15441	0.340058	1.99693	0.861955	0.524372	1.06957	0.727632	0.157562	0.962413	1.23203	0.141065	1.262	0.410304	1.75857	0.0121198
597-10000	2.63056	0.0867975	2.40212	0.540242	1.65529	0.810021	1.35246	0.549692	0.237386	0.70255	0.638058	2.06986	0.197208	0.276859	0.611061	0.572235	0.516073	1.27664
599-00009	1.51071	0.561336	0.284677	0.421991	0.608229	0.724379	1.22906	0.884728	0.231788	0.0242351	0.42728	0.70229	0.741094	0.176934	0.372042	0.806765	1.37554
599-16780	0.293298	2.10931	0.290609	0.371958	1.54063	1.7471	1.46696	0.950553	0.91495	0.6875	0.938279	0.0260152	1.2408	0.409204	1.1851	0.519905	0.409187	1.03128
[truncated: 146 more columns]

## Sheet: Liver_GNR
AAV2R585E_reference_no_2	0.824541	0.791853	1.16148	0.665843	0.944604	0.977729	0.538589	0.767537	0.821582	0.468353	0.611291	0.947047	2.6424	2.13822	1.13928	1.04812	1.30202	1.02713	2.01726	2.03623	1.01227	0.998646	1.21996	0.681131	0.397998	0.627212	0.818924	0.784581	1.06631	0.857339	1.28811	0.719127	0.885423	0.795078	0.90231	0.913858	1.07267	0.80014	0.867567	1.8566	1.5003	1.07821	0.740405	0.878009	0.960751	0.965083	0.957348	0.962066	0.685239
AAV2R585E_reference_no_1	0.882348	1.21385	1.78823	2.32295	1.58381	1.90431	1.25859	0.866234	0.929764	0.35859	0.767171	0.990963	0.336631	0.9513	1.26974	2.08394	0.648303	0.644859	0.266726	0.749309	0.671561	0.656277	0.570899	0.697804	2.28742	0.686088	0.822295	0.570288	0.753927	0.747296	0.249814	0.787124	0.948449	1.00656	1.22802	0.941277	2.16721	1.14263	1.03186	0.449547	1.01338	0.822218	1.13362	0.93568	0.642616	1.86818	0.967913	0.941387	0.2431
441-00700	0.323978	1.54471	2.46526	0.221698	1.05802	1.31768	0.887652	1.73314	1.31577	0.960831	0.982825	2.48964
441-16000	1.00084	0.482072	0.535563	0.352767	0.696844	0.530524	0.839542	1.32992	1.4269	0.882091	0.944547	1.49418
443-00009	0.286052	0.421056	0.516312	0.91797	1.17494	0.873636	1.34103	0.857436	0.879313	1.02978	0.44284	0.709689
445-00009	0.100773	0.203081	0.501914	0.253342	0.563548	0.322967	0.474631	0.425212	0.707298	0.647727	0.468113	0.442924
445-00080	0.277361	0.0833662	0.209215	1.16559	0.437253	0.332964	0.228839	1.19298	0.337723	0.397931	0.281159	1.03596
445-00700	0.244401	0.780323	1.02548	0.475819	0.709365	0.877078	1.1077	0.79045	0.640827	0.530785	1.23745
445-16000	0.113587	0.626662	0.60274	0.999761	0.512284	0.369511	0.317166	0.398282	0.320292	0.493356	0.102193	0.352399
447-00009	0.0960541	0.164976	0.245383	0.0887388	0.254735	0.100173	0.251367	0.128317	0.0630624	0.0744785	0.0189327	0.190202
447-00080	0.0753481	0.19124	1.18004	0.133142	0.425096	0.289012	0.186144	0.757129	0.284713	0.314252	0.109276	0.493362
447-00700	0.0777087	0.154101	0.389268	2.21399	0.808609	0.78947	1.38272	0.500827	0.787399	1.12308	0.59809	1.10871
447-16000	0.118056	0.781411	0.143121	0.534186	1.89565	0.58772	1.39287	0.893897	0.529191	0.934156	1.10376	1.32442
449-00009	0.070506	0.30541	0.207771	0.19799	0.0226572	0.0913108	0.223597	0.0845587	0.374901	0.139264	0.140644	0.0859031
449-00700	0.0561956	0.171471	0.197653	0.547855	0.774373	0.666354	0.846864	0.642049	1.36153	1.08131	0.774253	0.587486
449-16000	0.271914	0.140915	2.89251	0.340766	0.824939	0.676162	1.52999	1.84397	0.608273	1.26385
451-00009	0.754927	0.332384	0.65209	0.425106	0.288847	0.396487	0.536086	0.478639	0.0823626	0.366679	0.522147	0.38348
451-00080	0.0765773	0.463378	0.578743	0.957148	0.277872	0.159848	0.25322	1.04447	0.223998	0.218098	0.160898	1.25876
451-00700	0.0786435	0.225447	0.150112	0.23379	0.200884	0.18124	0.283998	0.243768	0.182494	0.0905395	0.148442	0.308607
451-16000	0.217579	0.157873	1.52683	0.263219	0.552389	0.699866	0.369077	0.503947	1.08914	0.997894	0.418928	0.387476
453-00009	0.375018	0.187008	0.230911	1.01591	0.772457	0.711887	0.184829	0.432006	0.47576	0.311703	0.17264	0.278132
453-00080	0.116649	0.223691	0.883454	0.541238	0.477047	0.618503	0.767984	0.786523	1.06466	1.39973	1.72545	1.50266
453-00700	0.393172	3.54318	0.48494	0.479121	1.06572	1.19227	1.41741	1.74943	1.80597	1.32247	0.829489	1.9184
453-16000	1.60059	0.295481	1.74392	0.997631	0.923639	1.70563	2.04308	0.772162	1.27503	1.86487	0.99019
455-00009	0.142381	0.929982	0.123104	0.186199	0.412253	0.33335	0.419588	0.412799	0.411222	0.211813	0.230959	0.274236
455-00080	0.218967	0.683148	0.229165	0.908574	0.484804	0.160396	0.432551	0.212305	0.301253	0.371335	0.683034	0.100538
455-00700	0.155569	0.291473	0.232907	0.33312	0.353863	0.344246	0.260607	0.11746	0.475351	0.694068	0.244592
455-16000	0.579053	0.739689	1.48812	0.267534	0.886557	1.13038	0.989681	1.95313	1.41162	0.973447	1.34942	2.30914
457-00009	1.88327	0.365409	1.58175	0.416608	1.57844	0.876714	1.4372	0.906419	2.17125	1.04836	1.68279	0.56349
457-00080	0.421965	0.184008	0.580861	0.755996	0.485046	0.978893	0.238024	2.03368	0.544277	0.932872	0.410708	0.850436
457-00700	0.433233	1.38986	0.244787	0.266207	0.299552	0.674555	0.223288	0.39678	0.314165	0.840345	0.437974	0.565651
457-16000	0.693271	0.419883	0.352414	1.49525	0.907115	0.99003	1.1612	0.717	1.4819	1.74366	0.521294	1.06531
459-00009	0.610456	0.662462	1.25617	0.998852	1.55152	1.37783	1.42755	1.63399	1.51068	1.70678	1.52171	1.03338
459-00080	0.513011	0.358957	0.486845	0.237761	0.242907	0.462604	0.308415	0.380288	0.46182	0.0977993	0.207117	1.00932
459-00700
459-16000	0.123913	0.0647934	0.186659	0.092546	0.0596632	0.023337	0.21678	0.103758	0.0740771	0.114434	0.127225	0.0925929
461-00009	5.28135	3.47336	0.886234	2.76734	3.85044	2.93155	2.65599	2.57972	3.57134	2.95611	1.77574
461-00080	0.244735	1.00256	0.796922	0.877556	1.28207	1.77278	0.986054	0.818895	1.27512	1.2116
461-00700
461-16000	3.31641	16.3061	1.12058	1.92449	10.2832	5.7425	30.9428	8.68179	10.4667	6.57091	25.1926	7.53331
463-00009	1.0934	10.9124	3.32854	3.32395	10.7272	12.5938	8.77217	8.74182	11.9523	12.172	7.87423	6.75419
463-00080	2.55474	5.16922	3.02438	4.30539	10.2352	6.81849	11.9299	7.13727	7.28421	7.40105	9.38079	6.21533
463-00700
463-16000	2.27629	28.6706	7.1925	5.89246	31.82	20.4856	61.1911	29.4319	28.2675	17.726	42.3169	24.5276	7.94431	6.28697	9.43884	6.93571	10.6839	7.36882	9.74956	8.22618	10.6114	8.38289	9.32377	9.32377
465-00009	39.6592	30.2213	15.8971	82.6884	66.0769	55.2588	133.403	60.494	60.947	55.6484	96.7751	51.736
465-00080	7.78842	7.73946	24.9129	46.9256	48.9596	77.9658	48.9578	74.5107	40.2257	57.3005	33.6591	60.2258
465-00700	51.9329	44.7467	19.6966	207.16	92.9725	95.1926	182.579	93.416	77.715	90.56	136.305	82.0886	20.2241	46.7008	19.7516	66.0862	29.2133	61.4276	20.2776	70.4416	24.6876	65.9214	20.4027	20.4027
465-16000	14.6739	14.5854	40.2399	69.3559	90.2754	62.2347	101.808	62.5571	78.4059	46.0141	78.3414	49.3534	38.4034	50.8904	35.0192	64.6067	51.8642	56.86	38.5303	61.6618	46.095	55.1477	55.1477
467-00009	26.0427	23.6086	13.4841	12.7104	42.5621	38.2251	37.9321	38.9642	41.7416	36.4227	27.6703	28.2884
467-00080	30.4994	10.1631	9.11051	39.5252	38.6001	31.6833	34.3139	41.6409	25.7824	121.723
467-00700	6.91039	0.312529	0.968086	0.43193	3.60965	3.36697	3.3161	5.26831	3.66576	2.67107	2.99088	4.93263
467-16000	3.4	3.10207	33.345	35.6263	18.2657	14.3154	63.7441	15.4113	13.0257	50.2983	68.2275	5.49627	10.5819	6.46715	9.33116	8.50048	15.7598	6.25967	11.3836	5.77694	13.1986	6.3333	6.3333
469-00009	42.3526	5.94302	31.6033	34.1394	21.6307	31.9837	21.3218	32.9532	20.2592	30.2365	16.2745
469-00080	51.4489	18.3054	9.40953	32.3067	51.3141	50.1118	52.698	50.7118	54.1491	49.058	46.3765	41.8627
469-00700	9.98328	1.19526	5.62734	4.60632	4.91801	1.57122	4.42456	8.49535	5.57555	1.95378	4.51849	7.15894
469-16000
471-00009	0.11361	0.508218	0.29527	0.231097	0.353374	0.345375	0.48294	0.185021	0.239221	0.21386	0.204583
471-00080	0.160572	0.0837844	0.369188	0.733204	0.867383	0.808584	1.1996	1.59894	0.0774238	1.28067	2.13125	1.34888
471-00700	0.0787609	0.11002	0.12515	0.159343	0.43518	0.668067	0.184279	0.953162	0.456023	0.637702	0.123969	0.27188
471-16000
473-00009
473-00780	1.3612	0.849115	0.203097	0.482462	1.05317	0.684302	1.14698	0.717908	0.534997	1.09207	0.207791	0.806544
473-16000
475-00009	0.0914312	2.01913	0.0988471	1.70279	0.292937	0.788375	0.705226	0.791004	0	1.04863	1.04096	0.504175
475-16780	0.722652	0.371135	0.425516	0.304613	0.441183	1.12403	0.726975	1.33116	0.45375	0.937451	0.908843	1.36626
477-00009	0.285534	0.425819	0.0544431	0.166551	1.21843	0.376827	0	0.84578	0	0	0	0
479-00009	0.175415	0.121236	0.391441	1.35468	0.366707	1.04316	0.754204	0.541782	1.28105	2.25394	0.935081	0.834723	1.40696	0.514556	1.01813	0.869074	1.62204	0.487597	0.855444	0.883674	0.783615	0.80002	0.80002
479-00700	0.424036	0.199285	0.300891	1.02852	1.12282	1.5032	0.994921	0.707344	1.03496	2.33017	0.659269
571-00009	0.463863	0.636751	0.618066	0.505301	1.03211	1.09164	1.24749	0.884432	1.52369	0.241372	0.758309	1.52219	0.314624	1.18461	1.16122	0.871851	0.978995
571-00780	1.40775	1.00013	1.84273	1.29609	1.48429	1.69643	2.45966	2.38011	1.90524	1.34824	1.57526	1.13181	4.60592	1.49711	1.83908	2.30989	2.17985
571-16000	0.16395	0.644122	0.122449	0.567587	0.987761	0.275405	0.210692	0.289012	0.403289	0.2536	0.325001	0.630754	0.579923	0.701996	0.677978	0.343367	0.368588	0.323036
573-00009	0.341509	1.23452	1.33485	0.84056	1.0693	1.21219	1.60987	1.7464	0.95202	0.671521	1.04176	0.390586	0.701213	1.68344	0.527175	2.03464	1.51739	2.13722
573-00780	1.15377	1.08353	0.770474	1.09682	1.22309	0.864639	1.75884	1.37854	1.78801	1.12717	0.924642	0.881746	1.44062	1.10365	1.32438	1.60825	1.78981	1.87721	1.01178	1.3156	1.00017	1.47671	1.12871	2.43551	1.11661	1.75217	0.876333	2.0616	0.763636	0.763636
573-16000	0.194902	0.253387	0.484832	0.635266	0.736748	0.675448	0.596097	0.529747	0.609242	0.560664	0.255724	0.86224	0.670608	0.372288	0.912776	0.491662	1.09508	0.496401
575-00009	1.15229	1.03686	0.883546	1.10765	1.0153	0.928863	1.33623	1.29742	1.21839	1.62461	0.66151	0.855859	1.76064	0.945647	0.926721	1.1722	1.88301	1.43828
575-00080	0.508697	0.877554	2.68509	0.662082	0.865977	1.80607	2.7385	1.9526	2.10275	0.745297	1.48811	1.18797	0.992525	1.38926	1.34103	2.5904	1.9595	1.78565
575-16000	0.305878	0.256055	0.182907	0.724444	0.700413	0.695244	0.520774	0.759695	0.700595	0.867842	0.604712	0.563733	0.937882	0.706601	0.736039	0.478059	0.793753	0.738992
577-00009	2.14187	1.42025	1.04251	1.2051	1.4706	0.963061	2.71387	1.59189	1.71044	4.72843	0.750226	1.8915	3.66185	1.09967	1.29556	1.77623
577-00080	0.778155	2.61071	0.716922	0.871769	1.28327	1.02828	1.71728	1.29886	1.20446	2.02075	1.08756	0.722066	2.05435	0.920392	0.731661	1.57851	1.68998	2.23658
577-00700	1.18918	0.678754	0.488229	1.52032	0.912149	1.12107	0.941018	1.09577	1.10763	0.85648	0.160061	0.463827	1.10023	0.700852	0.688048	0.894483	1.20853
577-16000	2.00296	1.68678	1.95967	1.10529	1.29686	1.21512	3.32536	1.82616	3.08425	2.20747	1.559	1.30565	2.07268	1.83563	1.23309	3.12602	1.8459	2.63246
579-00009	0.28267	0.432254	0.19826	1.01692	0.692321	0.802825	0.599824	0.480159	0.820521	0.555559	0.487711	0.17464	0.637327	0.748709	0.661121	0.456865	0.630771	0.533695
579-00080	0.35133	0.352201	0.31414	0.511163	0.593764	0.480596	1.03122	1.13155	1.367	0.592237	0.872732	0.823022	0.698186	0.856991	0.655143	1.31127	1.48797	1.1539
579-00700	0.571239	0.862178	1.85391	1.05247	0.843562	1.63149	0.499067	0.741328	0.752906	0.512519	0.216283	1.3396	0.669786	0.333263	1.55201	0.586806	1.27112	0.700422
579-06000	0.66595	0.359561	0.441749	0.759885	0.730608	1.01494	0.766831	1.02237	0.748047	0.361511	0.847595	0.756155	0.685463	1.00533	0.874008	1.08749	0.9888	0.987071
579-10000	0.266043	0.61878	0.129769	0.387475	0.600063	0.607501	0.772401	0.575979	0.371196	0.452689	0.551797	0.749603	0.680028	0.836545	1.03176	0.804488	0.5314	0.698723
581-00009	5.75857	6.18943	2.62292	3.66341	3.65434	2.82412	12.9883	9.33124	10.6485	3.94331	4.21821	6.24631	2.71653	3.16348	3.94813	14.9914	10.0989	12.1934
581-00080	23.8865	11.5715	24.349	13.0552	8.01494	11.0224	38.837	41.8034	35.0701	6.13322	35.6669	18.8084	4.58771	19.0844	12.4955	58.2221	38.9415	36.2099
581-00700	8.72332	8.76523	7.22851	5.27148	5.3705	5.00414	15.7799	17.4891	15.2059	8.52076	3.49546	8.27001	6.24381	2.61031	5.68358	15.0681	19.2266	15.0173
581-06000	5.55925	9.21685	7.31639	4.88191	6.10585	5.04669	25.0041	16.2284	22.408	9.07826	12.9391	7.08554	5.80484	8.35446	5.71706	24.7658	17.9509	26.2527
581-10000	5.16292	4.84001	7.38782	3.96574	3.98392	5.3167	10.3824	12.8099	12.3933	4.81526	12.5432	6.65228	4.16024	8.31061	4.01537	12.3553	17.6065	16.1989	8.11893	7.51428	6.46984	9.5217	8.4831	8.17923	6.35491	10.2738	10.2423	9.92286	7.21869	7.21869
583-00009	1.3365	0.631783	1.09477	0.951434	0.688972	0.580109	0.518652	0.756149	0.425774	0.665094	0.382886	0.972546	0.674587	0.811337	1.19952	0.660221	0.840771	0.528211
583-00080	0.325138	0.299957	0.767234	0.443217	0.720389	0.868605	1.20879	1.02908	0.707493	0.673312	0.659038	0.51465	0.839034	0.845615	0.722095	1.33783	1.09211	0.966941
583-00700	0.290533	0.396966	0.706677	0.47892	1.00184	0.551494	0.600625	0.701647	0.806148	0.558082	0.972116	1.04094	0.753404	0.546254	0.56866	0.773885
583-06000	0.363994	0.222356	0.794335	0.70672	0.55383	0.902333	0.608713	0.872032	0.305294	0.849444	1.0139	0.446067	0.905637	0.621381	0.933175	1.1389	0.788485	1.37047	0.788194	0.91327	0.9097	0.863585	1.04007	1.35418	0.392303	0.774592	0.774592
583-10000	0.216895	0.433999	0.297645	0.431985	0.674755	0.686981	0.664333	0.564363	0.486436	0.791838	1.75829	0.157891	1.14967	0.405427	0.776507	0.714268	0.748545
585-00009	0.25316	0.68893	0.355142	0.676505	1.09185	0.898374	0.977117	0.983067	0.920892	0.376847	0.428862	0.940283	0.782863	0.583422	1.50845	1.22225	1.28362	0.932988
585-00080	0.139346	0.110721	0.18261	0.458884	0.679697	0.501589	0.0726638	0.273101	0.116701	0.108915	0.385692	0.37412	0.365441	0.490934	0.608938	0.320027	0.146425	0.188134	0.335374	0.332974	0.296043	0.48277	0.492014	0.652505	0.406268	0.283921	0.212235	0.695381	0.493163	0.493163
585-00700	0.0763153	0.12554	0.126217	0.381486	0.617413	0.410865	0.13739	0.142953	0.0616083	0.337662	0.243177	0.17997	0.852779	0.552261	0.348338	0.0568463	0.0386302	0.0828897
585-16000	0.0766703	0.0627042	0.174903	0.48118	0.57309	0.546913	0.0420837	0.021401	0.0279745	0.185865	0.094568	0.0685277	0.23796	0.185372	0.247277	0.0798671	0.0805607	0.0383481
587-00009	0.678011	0.0680334	0.0984545	0.361499	0.628814	0.422235	0.192253	0.0933847	0.0927813	0.126234	0.325699	0.472103	0.292076	0.518114	0.714124	0.152795	0.0380823	0.105344
587-00080	0.0837774	0.0599122	0.0924718	0.452064	0.374244	0.583174	0.0762461	0.0388996	0.0294493	0.322576	0.111147	0.121817	0.454333	0.326616	0.321087	0.0660301	0.0725619	0.031151
587-00700	0.0181913	0.0884352	0.0564413	0.280769	0.546924	0.452434	0.0376445	0.0211133	0.0297368	0.225769	0.122918	0.039387	0.304887	0.283726	0.222053	0.0742981	0.0276993	0.0696005
587-16000	0.0524183	0.050259	0.146179	0.403122	0.45864	0.414075	0.0351803	0.0202813	0.0180997	0.0945743	0.291655	0.108049	0.334385	0.393287	0.266805	0.0450529	0.0236518	0.0224318
589-00009	0.148492	0.220572	0.129609	0.423354	0.882371	0.553724	0.081262	0.0733564	0.0790983	0.527931	0.749513	0.240827	0.949402	1.44751	0.365539	0.0907935	0.125666	0.0974511
589-00080	0.107477	0.0735001	0.240948	0.319093	0.453894	0.730182	0.0358999	0.0573419	0.046676	0.171601	0.313311	0.543476	0.33349	0.311845	0.543415	0.0178952	0.0371871	0.0295463
589-00700	0.0800009	0.0654735	0.0443005	0.379428	0.433177	0.327666	0.073012	0.0727928	0.0545538	0.366004	0.512592	0.112826	0.768094	0.482892	0.313897	0.0256262	0.139228	0.0656029
589-16000	0.0474392	0.1022	0.109922	0.401115	0.465889	0.575825	0.0260874	0.0356226	0.0662333	0.243162	0.208622	0.133566	0.611675	0.359695	0.356574	0.0274715	0.0473074	0.0336449
591-00009
591-00080	0.0890819	0.147165	0.120786	0.424169	0.587275	0.454796	0.114703	0.096705	0.0584547	0.0840546	0.637183	0.277325	0.241103	0.639352	0.377582	0.0831388	0.0335677	0.0497416
591-00700	0.122681	0.0398238	0.111648	0.527098	0.381264	0.510906	0.0616381	0.0600126	0.0287923	0.126689	0.287673	0.109028	0.289652	0.736006	0.245198	0.086899	0.0537738	0.0378931
591-16000	0.647477	0.540692	0.970148	0.870338	1.81832	1.09862	1.26214	1.66385	0.935393	0.579603	0.964203	1.1358	0.898787	1.27255	0.794232	1.05755	1.14894
593-00009	0.0664867	0.117497	0.0570236	0.333694	0.388065	0.369777	0.0918187	0.0592478	0.122101	0.232214	0.10086	0.0251204	0.295366	0.341016	0.186129	0.0576734	0.0566267	0.156768
593-00080	0.526244	0.103886	0.0532522	0.423326	0.403295	0.329065	0.140075	0.0954233	0.134354	0.469538	0.124765	0.103162	0.691095	0.231629	0.246673	0.0642018	0.214704	0.0937008
593-00700	0.186135	0.0297471	0.0934394	0.436424	0.386832	0.409025	0.0619554	0.0988395	0.126754	0.595888	0.126223	0.262804	0.771527	0.296894	0.667241	0.0613764	0.0700731	0.140744
593-06000	0.87956	0.437903	0.628743	1.11907	0.932049	0.746333	1.10067	0.768726	1.17695	0.655933	1.01393	0.901313	0.700517	0.826185	0.870608	1.17815	0.766384	1.4694
593-10000	0.0626584	0.0297632	0.0525345	0.524894	0.471843	0.382865	0.0625795	0.014025	0.082559	0.145106	0.170475	0.128247	0.393073	0.372176	0.309165	0.0828662	0.0352558	0.162915	0.464353	0.241768	0.166358	0.451482	0.279277	0.55736	0.652272	0.258154	0.461778	0.3778	0.277127	0.277127
595-00009	0.377535	0.40591	0.688471	1.06789	0.612736	0.884887	0.752456	0.852972	0.65346	0.578076	0.842629	0.847628	0.743963	1.06766	0.89259	0.78764	0.957374	0.739224
595-00080	0.329851	0.6023	0.267617	0.663426	0.675391	0.382166	0.62019	0.843963	1.18531	0.663205	0.36923	0.149063	0.915312	0.571672	0.350377	0.629032	0.931119	1.21857
595-00700	0.835071	0.277905	0.614372	0.696459	0.812736	1.08265	1.17708	0.895806	1.10454	0.831809	0.917116	0.55562	1.30707	0.978576	0.822703	0.841979	0.584075	0.93005
595-06000	1.03969	1.01623	0.845603	0.848124	1.15926	0.846853	0.913275	1.76798	0.902657	0.669639	1.26935	0.130543	0.830948	1.29856	0.346216	1.00652	1.14618	1.65623
595-10000	0.116138	0.0670277	0.249272	0.425373	0.444462	0.691923	0.241992	0.180057	0.215087	0.641858	0.720477	0.968472	1.02648	0.576507	0.798019	0.129533	0.182818	0.209696	0.272821	0.750264	0.258097	0.524418	0.340691	0.411824	0.180706	0.434957	0.452193	0.639514	0.322464	0.322464
597-00009	0.678472	0.448961	0.202904	0.90256	0.709922	0.622958	0.54976	0.784136	0.878457	0.903424	0.224759	0.796782	1.38366	0.407495	1.14253	0.605088	0.940172	0.724041
597-06000	0.800854	0.390628	0.303976	1.06066	0.687373	0.702335	0.838023	0.951689	0.981524	1.39789	0.523251	0.326923	1.60167	0.362855	0.390308	1.09892	1.987	0.826324
597-10000	0.289967	0.253823	0.344005	0.644598	0.737457	0.398574	0.443355	0.423408	0.580387	0.386771	0.658534	0.254121	0.466697	0.828537	0.349457	0.700481	0.44149	0.599152
599-00009	0.576716	0.44884	0.358065	0.652682	0.952521	0.987565	0.915513	0.738642	0.727098	0.26321	0.351004	0.321463	0.564725	0.459111	0.495498	1.01867	0.802727	0.87704
599-16780	0.25703	0.400658	0.781449	0.65828	0.607903	0.945859	0.830936	1.03481	1.18164	0.793816	0.364795	0.859054	1.28245	0.60215	0.95126	0.60827	0.787317	1.50065
[truncated: 149 more columns]

[truncated: 32 more sheets: Kidney_GNR, Spleen_GNR, Intestine_GNR, Pancreas_GNR, Testis_GNR, Muscle_GNR, Fat_GNR, Skin_GNR, T1_GNR, T2_GNR, T3_GNR, T4_GNR, T5_GNR, T6_GNR, T7_GNR, T8_GNR, Pro5Binding_GNR, Lec2Binding_GNR, Pro5Tx_GNR, Lec2Tx_GNR …]
